# Supplementary material for: Pancreatic cyst fluid harbors a unique microbiome
Source: Microbiome. 2017 Nov 9;5:147. doi: 10.1186/s40168-017-0363-6 (PMC5680603; doi:10.1186/s40168-017-0363-6)
Supplement: Supplementary file 1 — Detailed patient characteristics, samples characteristic of samples taken for NGS, gene accession numbers of Sanger sequenced samples and SRA numbers for the NGS selected samples, NGS sequenced V3-V4 variable regions of 16S rRNA. (XLSX 26 kb) [file 40168_2017_363_MOESM1_ESM.xlsx]

## Sheet: Patient characteristics
Patient Characterisitics								Bacterial Presence
S.No	Types of Cyst	Sample Name	NGS Sample names	Sampled Date	Age	Resection	Dysplasia	16S rRNA (universal Primer) Agarose gel	Next generation Sequencing (denovo - 16S rRNA - V3-V4 region)
1	IPMN	4a	NA	2011-06-29	63 y 10 m 27 d	-	-	Positive	NA
2	IPMN	34	NA	2012-11-05	77 y 1 m 31 d	yes	-	Positive	NA
3	IPMN	44	86	2011-03-01	46 y 10 m 6 d	yes	3	Positive	Positive
4	IPMN	53	NA	2013-05-13	66 y 1 m 27 d	-	-	Positive	NA
5	IPMN	59	NA	2009-02-20	72 y 2 m 4 d	-	-	Positive	NA
6	Main branch IPMN	2a	78	2011-06-15	72 y 8 m 13 d	yes	3	Negative	Positive
7	Main branch IPMN	68	NA	2009-07-14	74 y 10 m 10 d	yes	2	Positive	NA
8	Mixed type IPMN	1a	NA	2011-06-01	63 y 3 m 28 d	-	-	Positive	NA
9	Mixed type IPMN	29	NA	2012-09-11	76 y 12 m 7 d	yes	4	Positive	NA
10	Mixed type IPMN	45	NA	2009-08-04	65 y 2 m 9 d	-	-	Positive	NA
11	Mixed type IPMN	54	NA	2013-06-14	66 y 3 m 28 d	-	2	Positive	NA
12	multifocal side branch	4, 27	81,79	2009-12-08	74 y 3 m 5 d	yes	4	Positive	Positive
13	multifocal side branch	5, 66	82, NA	2009-06-30	67 y 8 m 9 d	-	-	Positive	Positive
14	multifocal side branch	19	80	2012-05-09	66 y 10 m 16 d	-	-	Positive	Positive
15	multifocal side branch	71	NA	2009-09-08	65 y 2 m 22 d	-	-	Positive	NA
16	Side branch IPMN	14	85	2012-01-16	82 y 1 m 12 d	-	-	Positive	Positive
17	Side branch IPMN	26	83	2012-08-28	72 y 2 m 13 d	-	-	Positive	Positive
18	Side branch IPMN	28	84	2012-11-02	79 y 6 m 27 d	-	-	Positive	Positive
19	Side branch IPMN	39	NA	2013-04-05	52 y 6 m 7 d	-	4	Positive	NA
20	Side branch IPMN	46	NA	2012-02-10	74 y 7 m 6 d	yes	3	Positive	NA
21	Side branch IPMN	47	NA	2013-01-22	67 y 10 m 9 d	-	-	Positive	NA
22	Side branch IPMN	52	NA	2013-04-22	75 y 2 m 21 d	-	-	Positive	NA
23	Side branch IPMN	55	NA	2013-06-21	82 y 3 m 31 d	-	-	Positive	NA
24	Side branch IPMN	57	NA	2009-01-07	70 y 5 m 14 d	-	-	Positive	NA
25	Side branch IPMN	61	NA	2009-03-17	56 y 9 m 8 d	yes	2	Positive	NA
26	Side branch IPMN	62	NA	2009-03-27	63 y 4 m 19 d	-	-	Positive	NA
27	Side branch IPMN	67	NA	2009-07-03	64 y 4 m 28 d	-	-	Negative	NA
28	MCN	1,12	NA, 90	2011-12-21	52 y 5 m 4 d	yes	2	Positive	Positive
29	MCN	6, 5a	87, NA	2011-10-06	55 y 5 m 12 d	yes	2	Positive	Positive
30	MCN	3a	NA	2011-06-28	65 y 4 m 26 d	yes	-	Positive	NA
31	MCN	7	88	2011-11-02	54 y 11 m 14 d	yes	2	Positive	Positive
32	MCN	8	89	2011-11-10	60 y 2 m 16 d	yes	2	Positive	Positive
33	MCN	17	91	2012-03-23	47 y 5 m 6 d	yes	2	Positive	Positive
34	MCN	38	92	2012-08-15	45 y 6 m 28 d	-	-	Positive	Positive
35	MCN	41	93	2013-06-13	40 y 10 m 10 d	-	-	Positive	Positive
36	MCN	49	NA	2012-07-10	74 y 12 m 4 d	yes	-	Positive	NA
37	MCN	51, 56	NA	2013-06-26	34 y 10 m 2 d	-	-	Positive	NA
38	MCN	60	NA	2009-03-05	46 y 9 m 30 d	yes	-	Positive	NA
39	MCN	63	NA	2009-03-27	40 y 5 m 22 d	yes	3	Positive	NA
40	MCN	65	NA	2009-05-15	78 y 6 m 10 d	-	-	Positive	NA
41	acinar cell carcinoma (OTHERS)	24	NA	2012-08-06	70 y 6 m 22 d	yes	-	Positive	NA
42	Cystic GIST; no communication PD (OTHERS)	58	NA	2009-01-09	48 y 2 m 19 d	yes	-	Positive	NA
43	GIST (OTHERS)	69	NA	2009-07-17	76 y 12 m 3 d	-	-	Positive	NA
44	NET (OTHERS)	2,10	NA	2011-12-08	80 y 12 m 12 d	-	-	Positive	NA
45	NET (OTHERS)	23	NA	2012-08-02	53 y 4 m 21 d	yes	-	Positive	NA
46	No definite clinical diagnosis (OTHERS)	11	NA	2011-12-19	67 y 6 m 12 d	-	-	Positive	NA
47	No definite clinical diagnosis (OTHERS)	21	NA	2012-08-10	68 y 2 m 9 d	-	-	Positive	NA
48	No definite clinical diagnosis (OTHERS)	25	NA	2012-08-27	75 y 9 m 15 d	-	-	Positive	NA
49	No definite clinical diagnosis (OTHERS)	40	NA	2013-06-04	69 y 3 m 8 d	-	-	Positive	NA
50	simpel cyst (OTHERS)	48	NA	2013-02-01	34 y 10 m 21 d	-	-	Positive	NA
51	Simpel cyst/no connection with PD (OTHERS)	6a	NA	2011-06-07	41 y 10 m 6 d	-	-	Negative	NA
52	Pseudocyst	3	70	2012-06-06	48 y 2 m 21 d	-	-	Positive	Positive
53	Pseudocyst	9	71	2011-12-07	63 y 12 m 8 d	-	-	Positive	Positive
54	Pseudocyst	13	72	2012-01-03	73 y 1 m 26 d	-	-	Positive	Positive
55	Pseudocyst	31,33	73,74	2012-11-07	57 y 5 m 12 d	-	-	Positive	Positive
56	Pseudocyst	35	75	2012-11-13	67 y 8 m 15 d	-	-	Positive	Positive
57	Pseudocyst	37	76	2012-11-21	37 y 2 m 22 d	-	-	Positive	Positive
58	Pseudocyst	43	77	2012-12-06	40 y 1 m 13 d	-	-	Positive	Positive
59	Pseudocyst	50	NA	2013-04-11	53 y 12 m 29 d	yes	-	Positive	NA
60	Pseudocyst	64	NA	2009-04-24	52 y 4 m 21 d	yes	-	Positive	NA
61	Serous Cystadenoma	15	61	2012-03-28	78 y 11 m 27 d	-	-	Positive	Positive
62	Serous Cystadenoma	16	62	2012-03-28	73 y 11 m 26 d	-	-	Positive	Positive
63	Serous Cystadenoma	18	63	2012-05-07	31 y 5 m 20 d	-	-	Positive	Positive
64	Serous Cystadenoma	20	68	2011-05-02	62 y 5 m 15 d	-	-	Positive	Positive
65	Serous Cystadenoma	22	64	2012-07-04	68 y 3 m 25 d	-	-	Positive	Positive
66	Serous Cystadenoma	30,32	67, 69	2012-11-05	48 y 8 m 6 d	-	-	Positive	Positive
67	Serous Cystadenoma	36	65	2012-11-15	38 y 8 m 29 d	-	-	Positive	Positive
68	Serous Cystadenoma	42	66	2012-11-30	72 y 7 m 1 d	-	-	Positive	Positive
69	Serous Cystadenoma	70	NA	2009-08-14	63 y 7 m 11 d	-	-	Positive	NA

## Sheet: NGS Sample characteristics
NGS Sample names	Sample name	Clinical diagnosis	Radiologic size	CA19.9_fluid	CEA_fluid	Amylase_fluid
61	15	Serous Cystadenoma	4,8 x 4,4 cm (EUS)	378	< 0,20	804
62	16	Serous Cystadenoma	3,0 cm (EUS)	4797	1.72	14
63	18	Serous Cystadenoma	1,9 x 1,7 cm (EUS)	9	< 0,20	386
64	22	Serous Cystadenoma	5,8 x 3,8 cm (CT) 5,8 x 4,4 cm (MRI)	385	14.31	1137
65	36	Serous Cystadenoma	42,9 x 38,8 mm (EUS) 5 cm (CT)	1	1	312
66	42	Serous Cystadenoma	>5 cm (EUS) 5,5 x 4,3 cm (CT)	24	0.34	35
67	30, 32	Serous Cystadenoma	40 x 38 mm (EUS)	2	1.6	229
68	20	Serous Cystadenoma	2,08 x 1,46 cm (EUS)	138	12.49	343530
69	30, 32	Serous Cystadenoma	40 x 38 mm (EUS)	2	1.6	229
70	3	Pseudocyst	8 cm (EUS) 10,6 x 9,2 cm (MRI)	199180	18.12	21541
71	9	Pseudocyst	3,4 x 3,0 cm (CT)	4479	13.93	12474
72	13	Pseudocyst	7,0 x 8,0 cm (EUS)	2515	0.95	8988
73	31, 33	Pseudocyst	tail: 2,3 cm (EUS) head: 6 cm (EUS)	-	-	38321
74	31, 33	Pseudocyst	tail: 2,3 cm (EUS) head: 6 cm (EUS)	-	-	38321
75	35	Pseudocyst	32 x 35 mm (EUS)	302	7.76	50913
76	37	Pseudocyst	2,4 cm (EUS) 3,6 cm (CT)	-	-	-
77	43	Pseudocyst	6 x 4 x 3 cm (CT)	501	10.38	92357
78	2a	Main branch IPMN	Unknown	476	17000	64866
79	4, 27	multifocal side branch	4,0 cm (EUS) 5.6 x 2.7 cm (MRCP)	2332	< 0,20	48353
80	19	multifocal side branch	2,6 x 1,5 cm (EUS)	-	-	-
81	4, 27	multifocal side branch	4,0 cm (EUS) 5.6 x 2.7 cm (MRCP)	2332	< 0,20	48353
82	5, 66	multifocal side branch	4,2 cm (EUS) 5,4 x 2,8 cm (MRI)	19598	162	337
83	26	Side branch IPMN	4 x 3 cm (EUS), 35 x 22 mm (MRI)	646	0.34	47
84	28	Side branch IPMN	32 x 12 mm (EUS)	449	11.16	476130
85	14	Side branch IPMN	3,5 cm (EUS)	2195	53.97	26989
86	44	IPMN	groei 4,1 cm (EUS)	436	44.28	246000
87	6, 5a	MCN	6,5 x 5,0 cm (EUS) 6,6 x 5,8 cm (CT)	484	12.06	82119
88	7	MCN	1,9 x 1,66 cm (EUS)1,9 x 2,4 cm (CT) - pseudocyst; 0,9 x 1,8 cm (EUS) - MCN	130	75160	3
89	8	MCN	3,7 x 2,6 cm (EUS) 2,5 x 1,2 cm (EUS) - pseudocysts	1	1.25	94159
90	1.12	MCN	5,97 cm (EUS)	338200	10190
91	17	MCN	4,8 x 4,4 cm (MRI)	-	-	-
92	38	MCN	8 cm (EUS) 6 x 5 cm (CT)	>100000	670.5	47
93	41	MCN	Unknown	-	-	-

## Sheet: Sanger sequencing samples
S.No	Sample Name	NCBI submission Number	NCBI identifier	Gene accession number
1	4	SUB2180222	EMC_G&H_HS_PCF_4_SUPERNATANT	MF061964
2	32	SUB2180222	EMC_G&H_HS_PCF_32_SUPERNATANT	MF061965
3	33	SUB2180222	EMC_G&H_HS_PCF_33_PELLET	MF061966
4	35	SUB2180222	EMC_G&H_HS_PCF_35_SUPERNATANT	MF061967
5	36	SUB2180222	EMC_G&H_HS_PCF_36_SUPERNATANT	MF061968
6	38	SUB2180222	EMC_G&H_HS_PCF_38_SUPERNATANT	MF061969
7	39	SUB2180222	EMC_G&H_HS_PCF_39_SUPERNATANT	MF061970
8	41	SUB2180222	EMC_G&H_HS_PCF_41_SUPERNATANT	MF061971
9	42	SUB2180222	EMC_G&H_HS_PCF_42_SUPERNATANT	MF061972
10	43	SUB2180222	EMC_G&H_HS_PCF_43_PELLET	MF061973
11	43	SUB2180222	EMC_G&H_HS_PCF_43_SUPERNATANT	MF061974
12	44	SUB2180222	EMC_G&H_HS_PCF_44_SUPERNATANT	MF061975
13	45	SUB2180222	EMC_G&H_HS_PCF_45_SUPERNATANT	MF061976
14	46	SUB2180222	EMC_G&H_HS_PCF_46_PELLET	MF061977
15	49	SUB2180222	EMC_G&H_HS_PCF_49_SUPERNATANT	MF061978
16	50	SUB2180222	EMC_G&H_HS_PCF_50_PELLET	MF061979
17	52	SUB2180222	EMC_G&H_HS_PCF_52_PELLET	MF061980
18	56	SUB2180222	EMC_G&H_HS_PCF_56_SUPERNATANT	MF061981
19	61	SUB2180222	EMC_G&H_HS_PCF_61_PELLET	MF061982
20	62	SUB2180222	EMC_G&H_HS_PCF_62_PELLET	MF061983
21	63	SUB2180222	EMC_G&H_HS_PCF_63	MF061984
22	64	SUB2180222	EMC_G&H_HS_PCF_64_SUPERNATANT	MF061985
23	67	SUB2180222	EMC_G&H_HS_PCF_67_PELLET	MF061986
24	68	SUB2180222	EMC_G&H_HS_PCF_68_PELLET	MF061987
25	70	SUB2180222	EMC_G&H_HS_PCF_70_PELLET	MF061988
26	70	SUB2180222	EMC_G&H_HS_PCF_70_PELLET_REPLICATE	MF061989
27	71	SUB2180222	EMC_G&H_HS_PCF_71_PELLET	MF061990

## Sheet: NGS sequencing samples
Sample Name	NGS sample name	Sequence_name	SRA accession	study	bioproject_accession	library_strategy	library_source	library_selection	library_layout	platform	instrument_model
15	Tube-61_1,Tube-61_2	EMC_G_H_HS_PCF_1	SRR5457732	SRP104258	PRJNA357690	AMPLICON	METAGENOMIC	PCR	paired	ILLUMINA	Illumina MiSeq
16	Tube-62_1,Tube-62_2	EMC_G_H_HS_PCF_2	SRR5457731	SRP104258	PRJNA357690	AMPLICON	METAGENOMIC	PCR	paired	ILLUMINA	Illumina MiSeq
18	Tube-63_1,Tube-63_2	EMC_G_H_HS_PCF_3	SRR5457730	SRP104258	PRJNA357690	AMPLICON	METAGENOMIC	PCR	paired	ILLUMINA	Illumina MiSeq
22	Tube-64_1,Tube-64_2	EMC_G_H_HS_PCF_4	SRR5457729	SRP104258	PRJNA357690	AMPLICON	METAGENOMIC	PCR	paired	ILLUMINA	Illumina MiSeq
36	Tube-65_1,Tube-65_2	EMC_G_H_HS_PCF_5	SRR5457728	SRP104258	PRJNA357690	AMPLICON	METAGENOMIC	PCR	paired	ILLUMINA	Illumina MiSeq
42	Tube-66_1,Tube-66_2	EMC_G_H_HS_PCF_6	SRR5457727	SRP104258	PRJNA357690	AMPLICON	METAGENOMIC	PCR	paired	ILLUMINA	Illumina MiSeq
30	Tube-67_1,Tube-67_2	EMC_G_H_HS_PCF_7	SRR5457726	SRP104258	PRJNA357690	AMPLICON	METAGENOMIC	PCR	paired	ILLUMINA	Illumina MiSeq
20	Tube-68_1,Tube-68_2	EMC_G_H_HS_PCF_8	SRR5457725	SRP104258	PRJNA357690	AMPLICON	METAGENOMIC	PCR	paired	ILLUMINA	Illumina MiSeq
32	Tube-69_1,Tube-69_2	EMC_G_H_HS_PCF_9	SRR5457724	SRP104258	PRJNA357690	AMPLICON	METAGENOMIC	PCR	paired	ILLUMINA	Illumina MiSeq
3	Tube-70_1,Tube-70_2	EMC_G_H_HS_PCF_10	SRR5457723	SRP104258	PRJNA357690	AMPLICON	METAGENOMIC	PCR	paired	ILLUMINA	Illumina MiSeq
9	Tube-71_1,Tube-71_2	EMC_G_H_HS_PCF_11	SRR5457722	SRP104258	PRJNA357690	AMPLICON	METAGENOMIC	PCR	paired	ILLUMINA	Illumina MiSeq
13	Tube-72_1,Tube-72_2	EMC_G_H_HS_PCF_12	SRR5457721	SRP104258	PRJNA357690	AMPLICON	METAGENOMIC	PCR	paired	ILLUMINA	Illumina MiSeq
31	Tube-73_1,Tube-73_2	EMC_G_H_HS_PCF_13	SRR5457720	SRP104258	PRJNA357690	AMPLICON	METAGENOMIC	PCR	paired	ILLUMINA	Illumina MiSeq
33	Tube-74_1,Tube-74_2	EMC_G_H_HS_PCF_14	SRR5457719	SRP104258	PRJNA357690	AMPLICON	METAGENOMIC	PCR	paired	ILLUMINA	Illumina MiSeq
35	Tube-75_1,Tube-75_2	EMC_G_H_HS_PCF_15	SRR5457718	SRP104258	PRJNA357690	AMPLICON	METAGENOMIC	PCR	paired	ILLUMINA	Illumina MiSeq
37	Tube-76_1,Tube-76_2	EMC_G_H_HS_PCF_16	SRR5457717	SRP104258	PRJNA357690	AMPLICON	METAGENOMIC	PCR	paired	ILLUMINA	Illumina MiSeq
43	Tube-77_1,Tube-77_2	EMC_G_H_HS_PCF_17	SRR5457716	SRP104258	PRJNA357690	AMPLICON	METAGENOMIC	PCR	paired	ILLUMINA	Illumina MiSeq
2a	Tube-78_1,Tube-78_2	EMC_G_H_HS_PCF_18	SRR5457715	SRP104258	PRJNA357690	AMPLICON	METAGENOMIC	PCR	paired	ILLUMINA	Illumina MiSeq
27	Tube-79_1,Tube-79_2	EMC_G_H_HS_PCF_19	SRR5457714	SRP104258	PRJNA357690	AMPLICON	METAGENOMIC	PCR	paired	ILLUMINA	Illumina MiSeq
19	Tube-80_1,Tube-80_2	EMC_G_H_HS_PCF_20	SRR5457713	SRP104258	PRJNA357690	AMPLICON	METAGENOMIC	PCR	paired	ILLUMINA	Illumina MiSeq
4	Tube-81_1,Tube-81_2	EMC_G_H_HS_PCF_21	SRR5457712	SRP104258	PRJNA357690	AMPLICON	METAGENOMIC	PCR	paired	ILLUMINA	Illumina MiSeq
5	Tube-82_1,Tube-82_2	EMC_G_H_HS_PCF_22	SRR5457711	SRP104258	PRJNA357690	AMPLICON	METAGENOMIC	PCR	paired	ILLUMINA	Illumina MiSeq
26	Tube-83_1,Tube-83_2	EMC_G_H_HS_PCF_23	SRR5457710	SRP104258	PRJNA357690	AMPLICON	METAGENOMIC	PCR	paired	ILLUMINA	Illumina MiSeq
28	Tube-84_1,Tube-84_2	EMC_G_H_HS_PCF_24	SRR5457709	SRP104258	PRJNA357690	AMPLICON	METAGENOMIC	PCR	paired	ILLUMINA	Illumina MiSeq
14	Tube-85_1,Tube-85_2	EMC_G_H_HS_PCF_25	SRR5457708	SRP104258	PRJNA357690	AMPLICON	METAGENOMIC	PCR	paired	ILLUMINA	Illumina MiSeq
44	Tube-86_1,Tube-86_2	EMC_G_H_HS_PCF_26	SRR5457707	SRP104258	PRJNA357690	AMPLICON	METAGENOMIC	PCR	paired	ILLUMINA	Illumina MiSeq
6	Tube-87_1,Tube-87_2	EMC_G_H_HS_PCF_27	SRR5457706	SRP104258	PRJNA357690	AMPLICON	METAGENOMIC	PCR	paired	ILLUMINA	Illumina MiSeq
7	Tube-88_1,Tube-88_2	EMC_G_H_HS_PCF_28	SRR5457705	SRP104258	PRJNA357690	AMPLICON	METAGENOMIC	PCR	paired	ILLUMINA	Illumina MiSeq
8	Tube-89_1,Tube-89_2	EMC_G_H_HS_PCF_29	SRR5457704	SRP104258	PRJNA357690	AMPLICON	METAGENOMIC	PCR	paired	ILLUMINA	Illumina MiSeq
12	Tube-90_1,Tube-90_2	EMC_G_H_HS_PCF_30	SRR5457703	SRP104258	PRJNA357690	AMPLICON	METAGENOMIC	PCR	paired	ILLUMINA	Illumina MiSeq
17	Tube-91_1,Tube-91_2	EMC_G_H_HS_PCF_31	SRR5457702	SRP104258	PRJNA357690	AMPLICON	METAGENOMIC	PCR	paired	ILLUMINA	Illumina MiSeq
38	Tube-92_1,Tube-92_2	EMC_G_H_HS_PCF_32	SRR5457701	SRP104258	PRJNA357690	AMPLICON	METAGENOMIC	PCR	paired	ILLUMINA	Illumina MiSeq
41	Tube-93_1,Tube-93_2	EMC_G_H_HS_PCF_33	SRR5457700	SRP104258	PRJNA357690	AMPLICON	METAGENOMIC	PCR	paired	ILLUMINA	Illumina MiSeq
