# Supplementary material for: Pancreatic cyst fluid harbors a unique microbiome
Source: Microbiome. 2017 Nov 9;5:147. doi: 10.1186/s40168-017-0363-6 (PMC5680603; doi:10.1186/s40168-017-0363-6)
Supplement: Supplementary file 2 — Detailed quality of reads, taxonomic profiles, taxonomic distribution and taxonomic distribution rank. (XLSX 432 kb) [file 40168_2017_363_MOESM2_ESM.xlsx]

## Sheet: quality of reads
S.No	Sample ID	File_name	Sample Name	No of reads	Read length	%GC	% bases> Q20	% bases > Q30		TAXONOMIC LEVEL	NUMBER OF TAXA DETECTED ACROSS AT LEAST
1	Tube-61	Tube-61_1	Serous Cystadenoma-15	75587	35-301	54	99	59			100% SAMPLES (33)	75% SAMPLES (25)	50% SAMPLES (17)	25% SAMPLES (8)	10% SAMPLES (3)	2 SAMPLES	1 SAMPLE
		Tube-61_2		75587	35-301	55	98	21		GENUS	42	72	93	149	235	282	408
2	Tube-62	Tube-62_1	Serous Cystadenoma-16	55943	35-301	52	98	53		FAMILY	23	35	52	88	128	147	177
		Tube-62_2		55943	35-301	54	97	15		ORDER	15	23	35	49	65	77	92
3	Tube-63	Tube-63_1	Serous Cystadenoma-18	60708	35-301	54	98	51		CLASS	13	16	22	31	40	47	55
		Tube-63_2		60708	35-301	55	98	15		PHYLUM	7	9	12	16	20	23	26
4	Tube-64	Tube-64_1	Serous Cystadenoma-22	36456	35-301	54	99	58
		Tube-64_2		36456	35-301	54	98	21
5	Tube-65	Tube-65_1	Serous Cystadenoma-36	110774	35-301	54	99	58
		Tube-65_2		110774	35-301	54	98	25
6	Tube-66	Tube-66_1	Serous Cystadenoma-42	98892	35-301	54	99	58
		Tube-66_2		98892	35-301	54	97	18
7	Tube-67	Tube-67_1	Serous Cystadenoma-30	83123	35-301	54	99	58
		Tube-67_2		83123	35-301	54	98	23
8	Tube-68	Tube-68_1	Serous Cystadenoma-20	116981	35-301	54	99	59
		Tube-68_2		116981	35-301	54	98	20
9	Tube-69	Tube-69_1	Serous Cystadenoma-32	68419	35-301	54	99	59
		Tube-69_2		68419	35-301	54	97	16
10	Tube-70	Tube-70_1	Pseudocyst-3	63631	35-301	54	99	59
		Tube-70_2		63631	35-301	54	97	19
11	Tube-71	Tube-71_1	Pseudocyst-9	59503	35-301	54	98	57
		Tube-71_2		59503	35-301	54	97	21
12	Tube-72	Tube-72_1	Pseudocyst-13	86275	35-301	54	99	58
		Tube-72_2		86275	35-301	55	98	21
13	Tube-73	Tube-73_1	Pseudocyst-31	102686	35-301	54	98	57
		Tube-73_2		102686	35-301	54	97	21
14	Tube-74	Tube-74_1	Pseudocyst-33	111811	35-301	54	99	58
		Tube-74_2		111811	35-301	54	97	20
15	Tube-75	Tube-75_1	Pseudocyst-35	87723	35-301	54	99	59
		Tube-75_2		87723	35-301	54	97	17
16	Tube-76	Tube-76_1	Pseudocyst-37	87925	35-301	54	99	56
		Tube-76_2		87925	35-301	55	98	22
17	Tube-77	Tube-77_1	Pseudocyst-43	69298	35-301	54	99	56
		Tube-77_2		69298	35-301	55	97	16
18	Tube-78	Tube-78_1	Main branch IPMN-2a	78246	35-301	54	99	57
		Tube-78_2		78246	35-301	55	97	19
19	Tube-79	Tube-79_1	multifocal side branch-27	45007	35-301	54	98	55
		Tube-79_2		45007	35-301	52	95	18
20	Tube-80	Tube-80_1	multifocal side branch-19	54554	42-301	54	99	55
		Tube-80_2		54554	35-301	54	98	17
21	Tube-81	Tube-81_1	multifocal side branch-4	99016	35-301	54	99	57
		Tube-81_2		99016	35-301	54	97	19
22	Tube-82	Tube-82_1	multifocal side branch-5	71025	35-301	54	98	40
		Tube-82_2		71025	35-301	55	98	13
23	Tube-83	Tube-83_1	Side branch IPMN-26	97633	35-301	55	99	55
		Tube-83_2		97633	35-301	54	98	20
24	Tube-84	Tube-84_1	Side branch IPMN-28	86616	35-301	54	98	57
		Tube-84_2		86616	35-301	54	97	19
25	Tube-85	Tube-85_1	Side branch IPMN-14	75681	35-301	54	99	58
		Tube-85_2		75681	35-301	55	98	21
26	Tube-86	Tube-86_1	IPMN-44	63864	35-301	54	98	37
		Tube-86_2		63864	35-301	54	96	4
27	Tube-87	Tube-87_1	MCN-6	61074	35-301	54	99	55
		Tube-87_2		61074	35-301	55	97	19
28	Tube-88	Tube-88_1	MCN-7	81134	35-301	54	98	49
		Tube-88_2		81134	35-301	54	98	16
29	Tube-89	Tube-89_1	MCN-8	104241	35-301	54	99	57
		Tube-89_2		104241	35-301	54	98	23
30	Tube-90	Tube-90_1	MCN-12	121341	35-301	54	99	60
		Tube-90_2		121341	35-301	54	97	20
31	Tube-91	Tube-91_1	MCN-17	109424	35-301	54	99	58
		Tube-91_2		109424	35-301	54	98	22
32	Tube-92	Tube-92_1	MCN-38	116395	35-301	54	99	57
		Tube-92_2		116395	35-301	54	97	19
33	Tube-93	Tube-93_1	MCN-41	87419	35-301	54	99	57
		Tube-93_2		87419	35-301	54	97	15

## Sheet: Taxanomic Profiles
TAXA LEVEL	RANK ID	TAXON	DAUGHTER LEVELS	Total	Serous Cystadenoma-15	Serous Cystadenoma-16	Serous Cystadenoma-18	Serous Cystadenoma-22	Serous Cystadenoma-36	Serous Cystadenoma-42	Serous Cystadenoma-30	Serous Cystadenoma-20	Serous Cystadenoma-32	Pseudocyst-3	Pseudocyst-9	Pseudocyst-13	Pseudocyst-31	Pseudocyst-33	Pseudocyst-35	Pseudocyst-37	Pseudocyst-43	Main branch IPMN-2a	multifocal side branch-27	multifocal side branch-19	multifocal side branch-4	multifocal side branch-5	Side branch IPMN-26	Side branch IPMN-28	Side branch IPMN-14	IPMN-44	MCN-6	MCN-7	MCN-8	MCN-12	MCN-17	MCN-38	MCN-41
0	0	Root	2	314145	10207	4102	5474	4861	14505	11962	10928	15065	8996	8596	8478	12040	12602	13865	10875	10208	7729	9943	4505	6174	11637	3513	10594	9518	10199	1986	7354	7381	12463	11778	12563	13151	10893
1	0.1	Archaea	1	5	0	0	2	0	0	0	0	0	2	0	0	0	0	1	0	0	0	0	0	0	0	0	0	0	0	0	0	0	0	0	0	0	0
2	0.1.2	Euryarchaeota	2	5	0	0	2	0	0	0	0	0	2	0	0	0	0	1	0	0	0	0	0	0	0	0	0	0	0	0	0	0	0	0	0	0	0
3	0.1.2.4	Methanobacteria	1	3	0	0	2	0	0	0	0	0	0	0	0	0	0	1	0	0	0	0	0	0	0	0	0	0	0	0	0	0	0	0	0	0	0
4	0.1.2.4.1	Methanobacteriales	1	3	0	0	2	0	0	0	0	0	0	0	0	0	0	1	0	0	0	0	0	0	0	0	0	0	0	0	0	0	0	0	0	0	0
5	0.1.2.4.1.1	Methanobacteriaceae	1	3	0	0	2	0	0	0	0	0	0	0	0	0	0	1	0	0	0	0	0	0	0	0	0	0	0	0	0	0	0	0	0	0	0
6	0.1.2.4.1.1.2	Methanobrevibacter	0	3	0	0	2	0	0	0	0	0	0	0	0	0	0	1	0	0	0	0	0	0	0	0	0	0	0	0	0	0	0	0	0	0	0
3	0.1.2.9	unclassified	1	2	0	0	0	0	0	0	0	0	2	0	0	0	0	0	0	0	0	0	0	0	0	0	0	0	0	0	0	0	0	0	0	0	0
4	0.1.2.9.1	unclassified	1	2	0	0	0	0	0	0	0	0	2	0	0	0	0	0	0	0	0	0	0	0	0	0	0	0	0	0	0	0	0	0	0	0	0
5	0.1.2.9.1.1	unclassified	1	2	0	0	0	0	0	0	0	0	2	0	0	0	0	0	0	0	0	0	0	0	0	0	0	0	0	0	0	0	0	0	0	0	0
6	0.1.2.9.1.1.1	unclassified	0	2	0	0	0	0	0	0	0	0	2	0	0	0	0	0	0	0	0	0	0	0	0	0	0	0	0	0	0	0	0	0	0	0	0
1	0.2	Bacteria	25	314140	10207	4102	5472	4861	14505	11962	10928	15065	8994	8596	8478	12040	12602	13864	10875	10208	7729	9943	4505	6174	11637	3513	10594	9518	10199	1986	7354	7381	12463	11778	12563	13151	10893
2	0.2.1	Acidobacteria	8	182	8	2	6	1	0	1	0	0	26	22	11	33	1	1	1	1	3	10	10	4	0	0	3	0	9	4	1	14	0	1	1	0	8
3	0.2.1.1	Acidobacteria_Gp1	1	77	4	1	0	0	0	0	0	0	11	9	11	19	0	0	0	0	0	8	4	0	0	0	0	0	5	3	0	0	0	0	0	0	2
4	0.2.1.1.1	Acidobacteria_Gp1_order_incertae_sedis	1	77	4	1	0	0	0	0	0	0	11	9	11	19	0	0	0	0	0	8	4	0	0	0	0	0	5	3	0	0	0	0	0	0	2
5	0.2.1.1.1.1	Acidobacteria_Gp1_family_incertae_sedis	1	77	4	1	0	0	0	0	0	0	11	9	11	19	0	0	0	0	0	8	4	0	0	0	0	0	5	3	0	0	0	0	0	0	2
6	0.2.1.1.1.1.1	Gp1	0	77	4	1	0	0	0	0	0	0	11	9	11	19	0	0	0	0	0	8	4	0	0	0	0	0	5	3	0	0	0	0	0	0	2
3	0.2.1.2	Acidobacteria_Gp10	1	1	0	0	0	0	0	0	0	0	0	0	0	0	0	0	0	0	0	0	0	0	0	0	0	0	0	0	0	0	0	0	0	0	1
4	0.2.1.2.1	Acidobacteria_Gp10_order_incertae_sedis	1	1	0	0	0	0	0	0	0	0	0	0	0	0	0	0	0	0	0	0	0	0	0	0	0	0	0	0	0	0	0	0	0	0	1
5	0.2.1.2.1.1	Acidobacteria_Gp10_family_incertae_sedis	1	1	0	0	0	0	0	0	0	0	0	0	0	0	0	0	0	0	0	0	0	0	0	0	0	0	0	0	0	0	0	0	0	0	1
6	0.2.1.2.1.1.1	Gp10	0	1	0	0	0	0	0	0	0	0	0	0	0	0	0	0	0	0	0	0	0	0	0	0	0	0	0	0	0	0	0	0	0	0	1
3	0.2.1.12	Acidobacteria_Gp2	1	38	3	1	0	0	0	0	0	0	8	0	0	0	1	0	1	0	0	2	6	1	0	0	1	0	3	0	1	7	0	0	0	0	3
4	0.2.1.12.1	Acidobacteria_Gp2_order_incertae_sedis	1	38	3	1	0	0	0	0	0	0	8	0	0	0	1	0	1	0	0	2	6	1	0	0	1	0	3	0	1	7	0	0	0	0	3
5	0.2.1.12.1.1	Acidobacteria_Gp2_family_incertae_sedis	1	38	3	1	0	0	0	0	0	0	8	0	0	0	1	0	1	0	0	2	6	1	0	0	1	0	3	0	1	7	0	0	0	0	3
6	0.2.1.12.1.1.1	Gp2	0	38	3	1	0	0	0	0	0	0	8	0	0	0	1	0	1	0	0	2	6	1	0	0	1	0	3	0	1	7	0	0	0	0	3
3	0.2.1.15	Acidobacteria_Gp22	1	1	0	0	0	0	0	0	0	0	0	0	0	0	0	0	0	0	0	0	0	0	0	0	0	0	1	0	0	0	0	0	0	0	0
4	0.2.1.15.1	Acidobacteria_Gp22_order_incertae_sedis	1	1	0	0	0	0	0	0	0	0	0	0	0	0	0	0	0	0	0	0	0	0	0	0	0	0	1	0	0	0	0	0	0	0	0
5	0.2.1.15.1.1	Acidobacteria_Gp22_family_incertae_sedis	1	1	0	0	0	0	0	0	0	0	0	0	0	0	0	0	0	0	0	0	0	0	0	0	0	0	1	0	0	0	0	0	0	0	0
6	0.2.1.15.1.1.1	Gp22	0	1	0	0	0	0	0	0	0	0	0	0	0	0	0	0	0	0	0	0	0	0	0	0	0	0	1	0	0	0	0	0	0	0	0
3	0.2.1.20	Acidobacteria_Gp3	2	56	0	0	6	0	0	1	0	0	7	13	0	14	0	1	0	0	2	0	0	3	0	0	2	0	0	0	0	4	0	0	1	0	2
4	0.2.1.20.1	Acidobacteria_Gp3_order_incertae_sedis	1	55	0	0	6	0	0	1	0	0	7	12	0	14	0	1	0	0	2	0	0	3	0	0	2	0	0	0	0	4	0	0	1	0	2
5	0.2.1.20.1.1	Acidobacteria_Gp3_family_incertae_sedis	1	55	0	0	6	0	0	1	0	0	7	12	0	14	0	1	0	0	2	0	0	3	0	0	2	0	0	0	0	4	0	0	1	0	2
6	0.2.1.20.1.1.1	Gp3	0	55	0	0	6	0	0	1	0	0	7	12	0	14	0	1	0	0	2	0	0	3	0	0	2	0	0	0	0	4	0	0	1	0	2
4	0.2.1.20.2	Acidobacteria_Gp3_order_incetae_sedis	1	1	0	0	0	0	0	0	0	0	0	1	0	0	0	0	0	0	0	0	0	0	0	0	0	0	0	0	0	0	0	0	0	0	0
5	0.2.1.20.2.1	Acidobacteria_Gp3_family_incetae_sedis	1	1	0	0	0	0	0	0	0	0	0	1	0	0	0	0	0	0	0	0	0	0	0	0	0	0	0	0	0	0	0	0	0	0	0
6	0.2.1.20.2.1.1	Bryobacter	0	1	0	0	0	0	0	0	0	0	0	1	0	0	0	0	0	0	0	0	0	0	0	0	0	0	0	0	0	0	0	0	0	0	0
3	0.2.1.21	Acidobacteria_Gp4	1	2	0	0	0	1	0	0	0	0	0	0	0	0	0	0	0	1	0	0	0	0	0	0	0	0	0	0	0	0	0	0	0	0	0
4	0.2.1.21.1	Acidobacteria_Gp4_order_incertae_sedis	1	2	0	0	0	1	0	0	0	0	0	0	0	0	0	0	0	1	0	0	0	0	0	0	0	0	0	0	0	0	0	0	0	0	0
5	0.2.1.21.1.1	Acidobacteria_Gp4_family_incertae_sedis	1	2	0	0	0	1	0	0	0	0	0	0	0	0	0	0	0	1	0	0	0	0	0	0	0	0	0	0	0	0	0	0	0	0	0
6	0.2.1.21.1.1.1	Gp4	0	2	0	0	0	1	0	0	0	0	0	0	0	0	0	0	0	1	0	0	0	0	0	0	0	0	0	0	0	0	0	0	0	0	0
3	0.2.1.23	Acidobacteria_Gp6	1	6	0	0	0	0	0	0	0	0	0	0	0	0	0	0	0	0	1	0	0	0	0	0	0	0	0	1	0	3	0	1	0	0	0
4	0.2.1.23.1	Acidobacteria_Gp6_order_incertae_sedis	1	6	0	0	0	0	0	0	0	0	0	0	0	0	0	0	0	0	1	0	0	0	0	0	0	0	0	1	0	3	0	1	0	0	0
5	0.2.1.23.1.1	Acidobacteria_Gp6_family_incertae_sedis	1	6	0	0	0	0	0	0	0	0	0	0	0	0	0	0	0	0	1	0	0	0	0	0	0	0	0	1	0	3	0	1	0	0	0
6	0.2.1.23.1.1.1	Gp6	0	6	0	0	0	0	0	0	0	0	0	0	0	0	0	0	0	0	1	0	0	0	0	0	0	0	0	1	0	3	0	1	0	0	0
3	0.2.1.24	Acidobacteria_Gp7	1	1	1	0	0	0	0	0	0	0	0	0	0	0	0	0	0	0	0	0	0	0	0	0	0	0	0	0	0	0	0	0	0	0	0
4	0.2.1.24.1	Acidobacteria_Gp7_order_incertae_sedis	1	1	1	0	0	0	0	0	0	0	0	0	0	0	0	0	0	0	0	0	0	0	0	0	0	0	0	0	0	0	0	0	0	0	0
5	0.2.1.24.1.1	Acidobacteria_Gp7_family_incertae_sedis	1	1	1	0	0	0	0	0	0	0	0	0	0	0	0	0	0	0	0	0	0	0	0	0	0	0	0	0	0	0	0	0	0	0	0
6	0.2.1.24.1.1.1	Gp7	0	1	1	0	0	0	0	0	0	0	0	0	0	0	0	0	0	0	0	0	0	0	0	0	0	0	0	0	0	0	0	0	0	0	0
2	0.2.2	Actinobacteria	1	20433	980	246	261	273	1042	736	736	1021	753	565	401	664	772	926	683	705	468	677	238	249	786	167	590	698	745	79	446	306	886	794	805	828	907
3	0.2.2.1	Actinobacteria	5	20433	980	246	261	273	1042	736	736	1021	753	565	401	664	772	926	683	705	468	677	238	249	786	167	590	698	745	79	446	306	886	794	805	828	907
4	0.2.2.1.1	Acidimicrobiales	2	11	4	0	0	0	0	0	0	0	0	0	0	0	0	0	0	0	1	0	2	0	0	0	0	0	0	0	0	1	0	3	0	0	0
5	0.2.2.1.1.2	Acidimicrobiaceae	1	3	0	0	0	0	0	0	0	0	0	0	0	0	0	0	0	0	0	0	0	0	0	0	0	0	0	0	0	0	0	3	0	0	0
6	0.2.2.1.1.2.4	Ilumatobacter	0	3	0	0	0	0	0	0	0	0	0	0	0	0	0	0	0	0	0	0	0	0	0	0	0	0	0	0	0	0	0	3	0	0	0
5	0.2.2.1.1.4	unclassified	1	8	4	0	0	0	0	0	0	0	0	0	0	0	0	0	0	0	1	0	2	0	0	0	0	0	0	0	0	1	0	0	0	0	0
6	0.2.2.1.1.4.1	unclassified	0	8	4	0	0	0	0	0	0	0	0	0	0	0	0	0	0	0	1	0	2	0	0	0	0	0	0	0	0	1	0	0	0	0	0
4	0.2.2.1.2	Actinomycetales	20	1871	241	23	72	117	10	6	3	4	66	67	59	330	2	1	0	7	49	72	51	103	1	1	0	3	77	15	197	80	2	13	2	12	185
5	0.2.2.1.2.2	Actinomycetaceae	1	21	0	0	0	2	1	1	0	0	3	0	0	0	0	0	0	0	0	0	0	9	0	0	0	0	2	0	0	0	0	1	0	0	2
6	0.2.2.1.2.2.2	Actinomyces	0	21	0	0	0	2	1	1	0	0	3	0	0	0	0	0	0	0	0	0	0	9	0	0	0	0	2	0	0	0	0	1	0	0	2
5	0.2.2.1.2.4	Actinospicaceae	1	5	1	0	0	0	0	0	0	0	0	0	0	0	0	0	0	0	1	2	0	0	0	0	0	0	1	0	0	0	0	0	0	0	0
6	0.2.2.1.2.4.1	Actinospica	0	5	1	0	0	0	0	0	0	0	0	0	0	0	0	0	0	0	1	2	0	0	0	0	0	0	1	0	0	0	0	0	0	0	0
5	0.2.2.1.2.7	Brevibacteriaceae	1	177	0	0	0	0	0	0	0	0	1	0	1	0	0	0	0	0	0	6	2	0	0	0	0	0	0	0	150	17	0	0	0	0	0
6	0.2.2.1.2.7.1	Brevibacterium	0	177	0	0	0	0	0	0	0	0	1	0	1	0	0	0	0	0	0	6	2	0	0	0	0	0	0	0	150	17	0	0	0	0	0
5	0.2.2.1.2.10	Corynebacteriaceae	1	216	63	3	8	16	0	1	1	0	8	12	1	15	1	1	0	1	5	9	3	8	0	0	0	0	18	2	0	1	1	0	1	2	35
6	0.2.2.1.2.10.1	Corynebacterium	0	216	63	3	8	16	0	1	1	0	8	12	1	15	1	1	0	1	5	9	3	8	0	0	0	0	18	2	0	1	1	0	1	2	35
5	0.2.2.1.2.14	Dermabacteraceae	1	2	0	0	0	0	0	0	0	0	1	0	0	0	0	0	0	0	0	0	0	0	0	0	0	0	0	0	0	0	0	1	0	0	0
6	0.2.2.1.2.14.1	Brachybacterium	0	2	0	0	0	0	0	0	0	0	1	0	0	0	0	0	0	0	0	0	0	0	0	0	0	0	0	0	0	0	0	1	0	0	0
5	0.2.2.1.2.15	Dermacoccaceae	2	49	1	0	6	3	1	0	0	0	0	0	2	11	0	0	0	0	3	0	1	2	0	0	0	0	0	0	8	1	0	0	0	0	10
6	0.2.2.1.2.15.3	Dermacoccus	0	47	0	0	6	3	1	0	0	0	0	0	2	11	0	0	0	0	2	0	1	2	0	0	0	0	0	0	8	1	0	0	0	0	10
6	0.2.2.1.2.15.7	unclassified	0	2	1	0	0	0	0	0	0	0	0	0	0	0	0	0	0	0	1	0	0	0	0	0	0	0	0	0	0	0	0	0	0	0	0
5	0.2.2.1.2.17	Dietziaceae	1	12	0	0	0	0	0	0	0	0	0	0	6	0	0	0	0	0	0	0	0	2	0	0	0	0	0	0	0	2	0	0	0	0	2
6	0.2.2.1.2.17.1	Dietzia	0	12	0	0	0	0	0	0	0	0	0	0	6	0	0	0	0	0	0	0	0	2	0	0	0	0	0	0	0	2	0	0	0	0	2
5	0.2.2.1.2.18	Geodermatophilaceae	1	1	0	0	0	0	0	0	0	0	1	0	0	0	0	0	0	0	0	0	0	0	0	0	0	0	0	0	0	0	0	0	0	0	0
6	0.2.2.1.2.18.1	Blastococcus	0	1	0	0	0	0	0	0	0	0	1	0	0	0	0	0	0	0	0	0	0	0	0	0	0	0	0	0	0	0	0	0	0	0	0
5	0.2.2.1.2.20	Intrasporangiaceae	4	18	0	0	4	2	1	0	0	0	2	0	0	5	0	0	0	0	0	1	0	0	1	0	0	0	0	1	1	0	0	0	0	0	0
6	0.2.2.1.2.20.6	Janibacter	0	12	0	0	0	2	0	0	0	0	2	0	0	5	0	0	0	0	0	1	0	0	1	0	0	0	0	0	1	0	0	0	0	0	0
6	0.2.2.1.2.20.16	Serinicoccus	0	2	0	0	2	0	0	0	0	0	0	0	0	0	0	0	0	0	0	0	0	0	0	0	0	0	0	0	0	0	0	0	0	0	0
6	0.2.2.1.2.20.19	Tetrasphaera	0	1	0	0	0	0	1	0	0	0	0	0	0	0	0	0	0	0	0	0	0	0	0	0	0	0	0	0	0	0	0	0	0	0	0
6	0.2.2.1.2.20.20	unclassified	0	3	0	0	2	0	0	0	0	0	0	0	0	0	0	0	0	0	0	0	0	0	0	0	0	0	0	1	0	0	0	0	0	0	0
5	0.2.2.1.2.24	Microbacteriaceae	3	93	89	0	0	0	0	0	0	0	0	0	0	0	0	0	0	0	0	1	0	0	0	0	0	0	2	0	0	0	0	1	0	0	0
6	0.2.2.1.2.24.14	Humibacter	0	1	0	0	0	0	0	0	0	0	0	0	0	0	0	0	0	0	0	0	0	0	0	0	0	0	1	0	0	0	0	0	0	0	0
6	0.2.2.1.2.24.20	Microbacterium	0	4	4	0	0	0	0	0	0	0	0	0	0	0	0	0	0	0	0	0	0	0	0	0	0	0	0	0	0	0	0	0	0	0	0
6	0.2.2.1.2.24.35	unclassified	0	88	85	0	0	0	0	0	0	0	0	0	0	0	0	0	0	0	0	1	0	0	0	0	0	0	1	0	0	0	0	1	0	0	0
5	0.2.2.1.2.25	Micrococcaceae	5	150	0	0	2	21	2	1	0	2	0	1	0	56	0	0	0	2	0	0	5	31	0	0	0	1	1	1	5	7	0	7	0	0	5
6	0.2.2.1.2.25.2	Arthrobacter	0	1	0	0	0	0	0	0	0	0	0	0	0	0	0	0	0	0	0	0	0	0	0	0	0	0	0	0	0	0	0	0	0	0	1
6	0.2.2.1.2.25.5	Kocuria	0	4	0	0	0	0	0	0	0	0	0	0	0	0	0	0	0	0	0	0	2	1	0	0	0	0	0	0	0	1	0	0	0	0	0
6	0.2.2.1.2.25.6	Micrococcus	0	84	0	0	1	8	2	0	0	0	0	0	0	55	0	0	0	1	0	0	2	3	0	0	0	0	1	0	0	2	0	6	0	0	3
6	0.2.2.1.2.25.9	Rothia	0	60	0	0	1	13	0	1	0	2	0	1	0	1	0	0	0	1	0	0	1	27	0	0	0	1	0	1	5	4	0	0	0	0	1
6	0.2.2.1.2.25.13	unclassified	0	1	0	0	0	0	0	0	0	0	0	0	0	0	0	0	0	0	0	0	0	0	0	0	0	0	0	0	0	0	0	1	0	0	0
5	0.2.2.1.2.28	Mycobacteriaceae	2	10	0	0	0	0	0	0	0	0	0	1	0	0	0	0	0	0	0	1	0	0	0	0	0	0	3	0	0	4	0	0	0	0	1
6	0.2.2.1.2.28.2	Mycobacterium	0	9	0	0	0	0	0	0	0	0	0	1	0	0	0	0	0	0	0	0	0	0	0	0	0	0	3	0	0	4	0	0	0	0	1
6	0.2.2.1.2.28.3	unclassified	0	1	0	0	0	0	0	0	0	0	0	0	0	0	0	0	0	0	0	1	0	0	0	0	0	0	0	0	0	0	0	0	0	0	0
5	0.2.2.1.2.30	Nocardiaceae	2	14	0	1	0	0	0	0	0	0	1	0	2	0	0	0	0	0	0	0	0	0	0	0	0	0	1	0	0	8	0	0	0	0	1
6	0.2.2.1.2.30.1	Gordonia	0	6	0	1	0	0	0	0	0	0	1	0	2	0	0	0	0	0	0	0	0	0	0	0	0	0	1	0	0	0	0	0	0	0	1
6	0.2.2.1.2.30.5	Rhodococcus	0	8	0	0	0	0	0	0	0	0	0	0	0	0	0	0	0	0	0	0	0	0	0	0	0	0	0	0	0	8	0	0	0	0	0
5	0.2.2.1.2.31	Nocardioidaceae	1	1	0	0	0	0	0	0	0	0	0	0	0	0	0	0	0	0	0	1	0	0	0	0	0	0	0	0	0	0	0	0	0	0	0
6	0.2.2.1.2.31.3	Kribbella	0	1	0	0	0	0	0	0	0	0	0	0	0	0	0	0	0	0	0	1	0	0	0	0	0	0	0	0	0	0	0	0	0	0	0
5	0.2.2.1.2.33	Promicromonosporaceae	2	21	3	1	2	0	0	0	0	0	0	1	0	2	0	0	0	0	0	0	5	0	0	0	0	0	0	0	7	0	0	0	0	0	0
6	0.2.2.1.2.33.4	Promicromonospora	0	19	1	1	2	0	0	0	0	0	0	1	0	2	0	0	0	0	0	0	5	0	0	0	0	0	0	0	7	0	0	0	0	0	0
6	0.2.2.1.2.33.8	unclassified	0	2	2	0	0	0	0	0	0	0	0	0	0	0	0	0	0	0	0	0	0	0	0	0	0	0	0	0	0	0	0	0	0	0	0
5	0.2.2.1.2.34	Propionibacteriaceae	3	630	36	8	32	57	3	2	1	1	35	24	24	190	1	0	0	3	13	26	21	26	0	1	0	2	23	5	16	16	0	0	1	7	56
6	0.2.2.1.2.34.4	Friedmanniella	0	1	0	0	0	1	0	0	0	0	0	0	0	0	0	0	0	0	0	0	0	0	0	0	0	0	0	0	0	0	0	0	0	0	0
6	0.2.2.1.2.34.9	Propionibacterium	0	625	33	8	32	56	3	2	1	1	35	24	24	190	1	0	0	3	13	26	21	26	0	1	0	2	23	5	16	16	0	0	0	7	56
6	0.2.2.1.2.34.15	unclassified	0	4	3	0	0	0	0	0	0	0	0	0	0	0	0	0	0	0	0	0	0	0	0	0	0	0	0	0	0	0	0	0	1	0	0
5	0.2.2.1.2.35	Pseudonocardiaceae	3	14	6	0	0	0	0	0	0	0	1	1	0	3	0	0	0	0	0	3	0	0	0	0	0	0	0	0	0	0	0	0	0	0	0
6	0.2.2.1.2.35.8	Amycolatopsis	0	1	0	0	0	0	0	0	0	0	0	1	0	0	0	0	0	0	0	0	0	0	0	0	0	0	0	0	0	0	0	0	0	0	0
6	0.2.2.1.2.35.17	Pseudonocardia	0	3	3	0	0	0	0	0	0	0	0	0	0	0	0	0	0	0	0	0	0	0	0	0	0	0	0	0	0	0	0	0	0	0	0
6	0.2.2.1.2.35.27	unclassified	0	10	3	0	0	0	0	0	0	0	1	0	0	3	0	0	0	0	0	3	0	0	0	0	0	0	0	0	0	0	0	0	0	0	0
5	0.2.2.1.2.41	Streptomycetaceae	3	5	1	2	0	0	0	0	0	0	0	0	0	0	0	0	0	0	0	0	0	0	0	0	0	0	1	0	0	1	0	0	0	0	0
6	0.2.2.1.2.41.2	Streptacidiphilus	0	1	0	0	0	0	0	0	0	0	0	0	0	0	0	0	0	0	0	0	0	0	0	0	0	0	0	0	0	1	0	0	0	0	0
6	0.2.2.1.2.41.3	Streptomyces	0	1	1	0	0	0	0	0	0	0	0	0	0	0	0	0	0	0	0	0	0	0	0	0	0	0	0	0	0	0	0	0	0	0	0
6	0.2.2.1.2.41.4	unclassified	0	3	0	2	0	0	0	0	0	0	0	0	0	0	0	0	0	0	0	0	0	0	0	0	0	0	1	0	0	0	0	0	0	0	0
5	0.2.2.1.2.43	Thermomonosporaceae	3	12	0	0	1	0	0	0	0	0	0	1	0	0	0	0	0	0	1	2	0	4	0	0	0	0	2	0	0	0	0	0	0	0	1
6	0.2.2.1.2.43.2	Actinocorallia	0	1	0	0	0	0	0	0	0	0	0	0	0	0	0	0	0	0	0	0	0	0	0	0	0	0	0	0	0	0	0	0	0	0	1
6	0.2.2.1.2.43.3	Actinomadura	0	1	0	0	0	0	0	0	0	0	0	0	0	0	0	0	0	0	1	0	0	0	0	0	0	0	0	0	0	0	0	0	0	0	0
6	0.2.2.1.2.43.6	unclassified	0	10	0	0	1	0	0	0	0	0	0	1	0	0	0	0	0	0	0	2	0	4	0	0	0	0	2	0	0	0	0	0	0	0	0
5	0.2.2.1.2.46	unclassified	1	420	41	8	17	16	2	1	1	1	13	26	23	48	0	0	0	1	26	20	14	21	0	0	0	0	23	6	10	23	1	3	0	3	72
6	0.2.2.1.2.46.1	unclassified	0	420	41	8	17	16	2	1	1	1	13	26	23	48	0	0	0	1	26	20	14	21	0	0	0	0	23	6	10	23	1	3	0	3	72
4	0.2.2.1.3	Bifidobacteriales	1	13817	579	160	138	104	783	546	549	733	518	367	219	250	550	676	478	525	337	428	143	103	571	137	461	556	517	53	172	195	671	558	583	604	553
5	0.2.2.1.3.1	Bifidobacteriaceae	3	13817	579	160	138	104	783	546	549	733	518	367	219	250	550	676	478	525	337	428	143	103	571	137	461	556	517	53	172	195	671	558	583	604	553
6	0.2.2.1.3.1.2	Alloscardovia	0	2	0	0	0	0	0	0	0	0	0	0	0	0	0	0	0	0	0	0	0	0	0	0	0	0	0	0	0	0	0	0	0	0	2
6	0.2.2.1.3.1.3	Bifidobacterium	0	13690	575	159	138	104	774	542	547	727	517	367	219	250	545	672	475	520	337	428	143	103	566	129	457	541	517	53	171	195	664	550	566	591	548
6	0.2.2.1.3.1.8	unclassified	0	125	4	1	0	0	9	4	2	6	1	0	0	0	5	4	3	5	0	0	0	0	5	8	4	15	0	0	1	0	7	8	17	13	3
4	0.2.2.1.4	Coriobacteriales	1	4702	156	63	51	52	249	182	184	284	169	130	108	84	220	249	205	173	78	175	41	43	214	29	129	139	150	11	76	30	212	216	219	212	169
5	0.2.2.1.4.1	Coriobacteriaceae	10	4702	156	63	51	52	249	182	184	284	169	130	108	84	220	249	205	173	78	175	41	43	214	29	129	139	150	11	76	30	212	216	219	212	169
6	0.2.2.1.4.1.1	Adlercreutzia	0	3	2	0	0	0	0	0	0	0	0	0	0	0	0	0	0	0	0	0	0	0	1	0	0	0	0	0	0	0	0	0	0	0	0
6	0.2.2.1.4.1.2	Asaccharobacter	0	83	4	0	0	0	6	3	8	6	1	0	0	0	3	5	2	5	0	3	2	0	1	0	6	2	7	0	1	0	7	5	3	2	1
6	0.2.2.1.4.1.3	Atopobium	0	16	0	0	0	4	0	0	0	0	0	0	0	0	0	0	0	1	0	0	0	5	0	0	0	0	0	0	0	6	0	0	0	0	0
6	0.2.2.1.4.1.4	Collinsella	0	3122	106	41	35	32	180	125	128	193	115	84	63	45	157	177	129	109	46	126	35	24	147	20	86	88	110	6	37	13	150	139	141	138	97
6	0.2.2.1.4.1.8	Eggerthella	0	206	4	4	0	4	10	8	10	9	3	6	12	5	8	11	11	6	3	3	0	4	15	0	6	10	8	0	0	1	6	10	11	5	13
6	0.2.2.1.4.1.9	Enterorhabdus	0	23	0	0	1	0	2	1	0	3	0	0	9	0	1	0	0	0	1	4	0	0	0	0	0	0	0	0	0	0	0	0	0	1	0
6	0.2.2.1.4.1.10	Gordonibacter	0	76	0	0	0	0	3	5	5	3	2	0	0	10	3	3	3	7	3	2	0	0	2	0	3	2	4	0	0	0	1	4	6	5	0
6	0.2.2.1.4.1.11	Olsenella	0	156	3	0	4	9	4	3	2	7	5	5	9	16	6	4	6	1	6	2	1	6	6	1	2	6	1	0	6	6	6	9	6	3	5
6	0.2.2.1.4.1.13	Slackia	0	154	4	2	6	0	7	8	4	14	3	10	0	0	11	7	7	8	1	0	0	0	10	2	2	6	1	0	3	0	10	5	8	10	5
6	0.2.2.1.4.1.14	unclassified	0	863	33	16	5	3	37	29	27	49	40	25	15	8	31	42	47	36	18	35	3	4	32	6	24	25	19	5	29	4	32	44	44	48	48
4	0.2.2.1.10	unclassified	1	32	0	0	0	0	0	2	0	0	0	1	15	0	0	0	0	0	3	2	1	0	0	0	0	0	1	0	1	0	1	4	1	0	0
5	0.2.2.1.10.1	unclassified	1	32	0	0	0	0	0	2	0	0	0	1	15	0	0	0	0	0	3	2	1	0	0	0	0	0	1	0	1	0	1	4	1	0	0
6	0.2.2.1.10.1.1	unclassified	0	32	0	0	0	0	0	2	0	0	0	1	15	0	0	0	0	0	3	2	1	0	0	0	0	0	1	0	1	0	1	4	1	0	0
2	0.2.4	Armatimonadetes	1	17	0	0	0	0	0	0	0	0	2	0	15	0	0	0	0	0	0	0	0	0	0	0	0	0	0	0	0	0	0	0	0	0	0
3	0.2.4.3	Armatimonadetes_gp5_class_incertae_sedis	1	17	0	0	0	0	0	0	0	0	2	0	15	0	0	0	0	0	0	0	0	0	0	0	0	0	0	0	0	0	0	0	0	0	0
4	0.2.4.3.1	Armatimonadetes_gp5_order_incetae_sedis	1	17	0	0	0	0	0	0	0	0	2	0	15	0	0	0	0	0	0	0	0	0	0	0	0	0	0	0	0	0	0	0	0	0	0
5	0.2.4.3.1.1	Armatimonadetes_gp5_family_incetae_sedis	1	17	0	0	0	0	0	0	0	0	2	0	15	0	0	0	0	0	0	0	0	0	0	0	0	0	0	0	0	0	0	0	0	0	0
6	0.2.4.3.1.1.1	Armatimonadetes_gp5	0	17	0	0	0	0	0	0	0	0	2	0	15	0	0	0	0	0	0	0	0	0	0	0	0	0	0	0	0	0	0	0	0	0	0
2	0.2.5	Bacteroidetes	4	89532	2542	977	1391	1514	4465	3477	3704	4765	2206	2129	2205	3716	3764	4021	3471	3115	1947	2342	1286	1579	3356	770	3252	2570	2532	441	2100	1974	3695	3455	4045	4202	2524
3	0.2.5.2	Bacteroidia	1	87790	2438	954	1334	1444	4454	3468	3655	4720	2164	2079	2122	3415	3760	4013	3418	3076	1919	2281	1224	1456	3343	767	3202	2524	2492	441	2033	1924	3683	3438	3978	4132	2439
4	0.2.5.2.1	Bacteroidales	6	87790	2438	954	1334	1444	4454	3468	3655	4720	2164	2079	2122	3415	3760	4013	3418	3076	1919	2281	1224	1456	3343	767	3202	2524	2492	441	2033	1924	3683	3438	3978	4132	2439
5	0.2.5.2.1.2	Marinilabiaceae	2	3	0	0	0	0	0	0	0	0	0	0	0	0	1	1	0	0	0	0	0	0	0	0	0	0	0	0	0	0	0	1	0	0	0
6	0.2.5.2.1.2.2	Anaerophaga	0	2	0	0	0	0	0	0	0	0	0	0	0	0	0	1	0	0	0	0	0	0	0	0	0	0	0	0	0	0	0	1	0	0	0
6	0.2.5.2.1.2.4	unclassified	0	1	0	0	0	0	0	0	0	0	0	0	0	0	1	0	0	0	0	0	0	0	0	0	0	0	0	0	0	0	0	0	0	0	0
5	0.2.5.2.1.3	Porphyromonadaceae	8	13155	398	107	280	345	422	367	527	677	331	297	459	1025	378	438	502	401	336	325	366	381	406	72	428	383	359	35	344	404	393	382	577	631	379
6	0.2.5.2.1.3.1	Barnesiella	0	2844	78	20	73	59	101	93	111	140	68	79	114	180	101	90	112	98	68	76	80	83	83	14	101	73	86	6	72	61	87	71	128	159	79
6	0.2.5.2.1.3.2	Butyricimonas	0	65	0	0	0	0	1	2	3	2	1	0	34	0	2	2	0	1	0	0	0	4	2	0	1	3	0	0	0	0	2	1	1	3	0
6	0.2.5.2.1.3.4	Odoribacter	0	478	11	6	2	27	19	25	18	20	11	5	0	28	9	15	11	17	19	13	39	0	11	5	15	12	30	4	1	20	17	24	23	18	3
6	0.2.5.2.1.3.5	Paludibacter	0	1	1	0	0	0	0	0	0	0	0	0	0	0	0	0	0	0	0	0	0	0	0	0	0	0	0	0	0	0	0	0	0	0	0
6	0.2.5.2.1.3.6	Parabacteroides	0	5549	173	56	80	141	237	175	235	287	150	137	63	299	197	243	210	160	173	138	125	139	220	42	184	166	159	15	110	154	218	214	236	248	165
6	0.2.5.2.1.3.8	Porphyromonas	0	120	0	0	13	12	0	0	0	0	0	0	8	38	0	0	1	0	0	7	4	2	0	0	0	0	0	1	14	20	0	0	0	0	0
6	0.2.5.2.1.3.10	Tannerella	0	36	2	0	2	0	0	0	0	2	0	0	1	6	0	0	2	1	0	0	1	2	1	0	3	4	0	0	0	0	1	0	3	4	1
6	0.2.5.2.1.3.11	unclassified	0	4062	133	25	110	106	64	72	160	226	101	76	239	474	69	88	166	124	76	91	117	151	89	11	124	125	84	9	147	149	68	72	186	199	131
5	0.2.5.2.1.4	Prevotellaceae	4	14158	407	140	259	296	811	549	606	775	257	348	377	432	614	720	579	494	255	286	179	311	556	131	547	414	339	57	336	257	646	560	626	670	324
6	0.2.5.2.1.4.1	Hallella	0	29	1	0	0	0	0	0	2	2	0	1	1	0	0	1	1	2	0	0	2	2	0	0	1	3	0	0	3	2	0	0	3	2	0
6	0.2.5.2.1.4.2	Paraprevotella	0	78	2	0	16	19	2	1	0	0	0	0	4	4	1	1	1	0	0	0	1	0	1	0	0	0	0	0	3	15	0	3	0	4	0
6	0.2.5.2.1.4.3	Prevotella	0	12353	363	122	183	262	753	509	492	673	225	302	280	278	582	666	490	418	237	258	123	290	524	121	464	345	307	54	276	204	605	516	547	567	317
6	0.2.5.2.1.4.5	unclassified	0	1698	41	18	60	15	56	39	112	100	32	45	92	150	31	52	87	74	18	28	53	19	31	10	82	66	32	3	54	36	41	41	76	97	7
5	0.2.5.2.1.5	Rikenellaceae	2	6439	156	68	118	112	336	242	255	343	119	150	147	321	226	309	248	206	128	177	43	107	241	47	242	181	177	18	203	195	278	216	316	347	167
6	0.2.5.2.1.5.1	Alistipes	0	6433	156	68	117	112	336	242	254	343	117	150	147	321	226	309	248	206	128	177	43	107	241	47	242	181	177	18	203	195	278	215	316	346	167
6	0.2.5.2.1.5.3	unclassified	0	6	0	0	1	0	0	0	1	0	2	0	0	0	0	0	0	0	0	0	0	0	0	0	0	0	0	0	0	0	0	1	0	1	0
5	0.2.5.2.1.6	Bacteroidaceae	1	53430	1461	638	651	681	2872	2302	2249	2898	1433	1277	1091	1579	2529	2531	2052	1961	1197	1488	624	643	2129	510	1965	1521	1613	330	1103	1021	2358	2271	2425	2469	1558
6	0.2.5.2.1.6.3	Bacteroides	0	53430	1461	638	651	681	2872	2302	2249	2898	1433	1277	1091	1579	2529	2531	2052	1961	1197	1488	624	643	2129	510	1965	1521	1613	330	1103	1021	2358	2271	2425	2469	1558
5	0.2.5.2.1.7	unclassified	1	605	16	1	26	10	13	8	18	27	24	7	48	58	12	14	37	14	3	5	12	14	11	7	20	25	4	1	47	47	8	8	34	15	11
6	0.2.5.2.1.7.1	unclassified	0	605	16	1	26	10	13	8	18	27	24	7	48	58	12	14	37	14	3	5	12	14	11	7	20	25	4	1	47	47	8	8	34	15	11
3	0.2.5.3	Sphingobacteria	1	215	3	7	27	0	2	0	1	0	6	16	0	49	0	0	0	0	8	5	21	15	0	0	1	0	6	0	11	0	3	0	1	0	33
4	0.2.5.3.1	Sphingobacteriales	5	215	3	7	27	0	2	0	1	0	6	16	0	49	0	0	0	0	8	5	21	15	0	0	1	0	6	0	11	0	3	0	1	0	33
5	0.2.5.3.1.4	Saprospiraceae	2	3	0	0	0	0	0	0	0	0	0	2	0	0	0	0	0	0	0	0	0	1	0	0	0	0	0	0	0	0	0	0	0	0	0
6	0.2.5.3.1.4.2	Haliscomenobacter	0	2	0	0	0	0	0	0	0	0	0	2	0	0	0	0	0	0	0	0	0	0	0	0	0	0	0	0	0	0	0	0	0	0	0
6	0.2.5.3.1.4.5	unclassified	0	1	0	0	0	0	0	0	0	0	0	0	0	0	0	0	0	0	0	0	0	1	0	0	0	0	0	0	0	0	0	0	0	0	0
5	0.2.5.3.1.5	Chitinophagaceae	2	99	2	2	0	0	0	0	1	0	6	7	0	15	0	0	0	0	8	3	21	7	0	0	1	0	3	0	11	0	3	0	0	0	9
6	0.2.5.3.1.5.3	Ferruginibacter	0	1	0	0	0	0	0	0	0	0	0	0	0	0	0	0	0	0	0	0	0	0	0	0	1	0	0	0	0	0	0	0	0	0	0
6	0.2.5.3.1.5.17	unclassified	0	98	2	2	0	0	0	0	1	0	6	7	0	15	0	0	0	0	8	3	21	7	0	0	0	0	3	0	11	0	3	0	0	0	9
5	0.2.5.3.1.6	Cytophagaceae	4	19	0	0	0	0	0	0	0	0	0	4	0	7	0	0	0	0	0	0	0	0	0	0	0	0	0	0	0	0	0	0	0	0	8
6	0.2.5.3.1.6.4	Dyadobacter	0	4	0	0	0	0	0	0	0	0	0	0	0	4	0	0	0	0	0	0	0	0	0	0	0	0	0	0	0	0	0	0	0	0	0
6	0.2.5.3.1.6.6	Emticicia	0	4	0	0	0	0	0	0	0	0	0	4	0	0	0	0	0	0	0	0	0	0	0	0	0	0	0	0	0	0	0	0	0	0	0
6	0.2.5.3.1.6.7	Fibrella	0	3	0	0	0	0	0	0	0	0	0	0	0	3	0	0	0	0	0	0	0	0	0	0	0	0	0	0	0	0	0	0	0	0	0
6	0.2.5.3.1.6.11	Hymenobacter	0	8	0	0	0	0	0	0	0	0	0	0	0	0	0	0	0	0	0	0	0	0	0	0	0	0	0	0	0	0	0	0	0	0	8
5	0.2.5.3.1.7	Sphingobacteriaceae	4	77	0	4	27	0	1	0	0	0	0	3	0	27	0	0	0	0	0	0	0	0	0	0	0	0	3	0	0	0	0	0	1	0	11
6	0.2.5.3.1.7.1	Mucilaginibacter	0	46	0	4	27	0	0	0	0	0	0	3	0	0	0	0	0	0	0	0	0	0	0	0	0	0	1	0	0	0	0	0	0	0	11
6	0.2.5.3.1.7.2	Nubsella	0	1	0	0	0	0	1	0	0	0	0	0	0	0	0	0	0	0	0	0	0	0	0	0	0	0	0	0	0	0	0	0	0	0	0
6	0.2.5.3.1.7.5	Pedobacter	0	23	0	0	0	0	0	0	0	0	0	0	0	20	0	0	0	0	0	0	0	0	0	0	0	0	2	0	0	0	0	0	1	0	0
6	0.2.5.3.1.7.8	Sphingobacterium	0	7	0	0	0	0	0	0	0	0	0	0	0	7	0	0	0	0	0	0	0	0	0	0	0	0	0	0	0	0	0	0	0	0	0
5	0.2.5.3.1.8	unclassified	1	17	1	1	0	0	1	0	0	0	0	0	0	0	0	0	0	0	0	2	0	7	0	0	0	0	0	0	0	0	0	0	0	0	5
6	0.2.5.3.1.8.1	unclassified	0	17	1	1	0	0	1	0	0	0	0	0	0	0	0	0	0	0	0	2	0	7	0	0	0	0	0	0	0	0	0	0	0	0	5
3	0.2.5.4	Flavobacteria	1	219	56	5	0	0	0	0	1	0	8	5	1	35	0	0	0	0	5	21	5	37	0	0	0	0	4	0	12	9	1	2	0	4	8
4	0.2.5.4.1	Flavobacteriales	2	219	56	5	0	0	0	0	1	0	8	5	1	35	0	0	0	0	5	21	5	37	0	0	0	0	4	0	12	9	1	2	0	4	8
5	0.2.5.4.1.2	Flavobacteriaceae	6	211	56	5	0	0	0	0	1	0	8	1	1	35	0	0	0	0	5	21	5	33	0	0	0	0	4	0	12	9	1	2	0	4	8
6	0.2.5.4.1.2.9	Capnocytophaga	0	35	2	0	0	0	0	0	0	0	0	0	0	22	0	0	0	0	0	0	5	6	0	0	0	0	0	0	0	0	0	0	0	0	0
6	0.2.5.4.1.2.11	Chryseobacterium	0	45	8	0	0	0	0	0	0	0	0	1	1	13	0	0	0	0	0	0	0	11	0	0	0	0	2	0	0	0	1	0	0	0	8
6	0.2.5.4.1.2.12	Cloacibacterium	0	37	22	0	0	0	0	0	1	0	0	0	0	0	0	0	0	0	0	3	0	7	0	0	0	0	2	0	0	0	0	2	0	0	0
6	0.2.5.4.1.2.25	Flavobacterium	0	24	2	5	0	0	0	0	0	0	8	0	0	0	0	0	0	0	5	0	0	0	0	0	0	0	0	0	0	0	0	0	0	4	0
6	0.2.5.4.1.2.75	Soonwooa	0	30	0	0	0	0	0	0	0	0	0	0	0	0	0	0	0	0	0	18	0	0	0	0	0	0	0	0	12	0	0	0	0	0	0
6	0.2.5.4.1.2.91	unclassified	0	40	22	0	0	0	0	0	0	0	0	0	0	0	0	0	0	0	0	0	0	9	0	0	0	0	0	0	0	9	0	0	0	0	0
5	0.2.5.4.1.3	unclassified	1	8	0	0	0	0	0	0	0	0	0	4	0	0	0	0	0	0	0	0	0	4	0	0	0	0	0	0	0	0	0	0	0	0	0
6	0.2.5.4.1.3.1	unclassified	0	8	0	0	0	0	0	0	0	0	0	4	0	0	0	0	0	0	0	0	0	4	0	0	0	0	0	0	0	0	0	0	0	0	0
3	0.2.5.5	unclassified	1	1308	45	11	30	70	9	9	47	45	28	29	82	217	4	8	53	39	15	35	36	71	13	3	49	46	30	0	44	41	8	15	66	66	44
4	0.2.5.5.1	unclassified	1	1308	45	11	30	70	9	9	47	45	28	29	82	217	4	8	53	39	15	35	36	71	13	3	49	46	30	0	44	41	8	15	66	66	44
5	0.2.5.5.1.1	unclassified	1	1308	45	11	30	70	9	9	47	45	28	29	82	217	4	8	53	39	15	35	36	71	13	3	49	46	30	0	44	41	8	15	66	66	44
6	0.2.5.5.1.1.1	unclassified	0	1308	45	11	30	70	9	9	47	45	28	29	82	217	4	8	53	39	15	35	36	71	13	3	49	46	30	0	44	41	8	15	66	66	44
2	0.2.7	Chlamydiae	1	2	0	0	0	0	0	0	0	0	1	0	0	0	0	0	0	0	0	0	0	0	0	0	0	0	0	0	0	0	0	1	0	0	0
3	0.2.7.1	Chlamydiae	1	2	0	0	0	0	0	0	0	0	1	0	0	0	0	0	0	0	0	0	0	0	0	0	0	0	0	0	0	0	0	1	0	0	0
4	0.2.7.1.1	Chlamydiales	2	2	0	0	0	0	0	0	0	0	1	0	0	0	0	0	0	0	0	0	0	0	0	0	0	0	0	0	0	0	0	1	0	0	0
5	0.2.7.1.1.2	Parachlamydiaceae	1	1	0	0	0	0	0	0	0	0	0	0	0	0	0	0	0	0	0	0	0	0	0	0	0	0	0	0	0	0	0	1	0	0	0
6	0.2.7.1.1.2.3	unclassified	0	1	0	0	0	0	0	0	0	0	0	0	0	0	0	0	0	0	0	0	0	0	0	0	0	0	0	0	0	0	0	1	0	0	0
5	0.2.7.1.1.5	unclassified	1	1	0	0	0	0	0	0	0	0	1	0	0	0	0	0	0	0	0	0	0	0	0	0	0	0	0	0	0	0	0	0	0	0	0
6	0.2.7.1.1.5.1	unclassified	0	1	0	0	0	0	0	0	0	0	1	0	0	0	0	0	0	0	0	0	0	0	0	0	0	0	0	0	0	0	0	0	0	0	0
2	0.2.8	Chlorobi	1	2	0	0	0	0	0	0	0	0	0	0	2	0	0	0	0	0	0	0	0	0	0	0	0	0	0	0	0	0	0	0	0	0	0
3	0.2.8.1	Chlorobia	1	2	0	0	0	0	0	0	0	0	0	0	2	0	0	0	0	0	0	0	0	0	0	0	0	0	0	0	0	0	0	0	0	0	0
4	0.2.8.1.1	Chlorobiales	1	2	0	0	0	0	0	0	0	0	0	0	2	0	0	0	0	0	0	0	0	0	0	0	0	0	0	0	0	0	0	0	0	0	0
5	0.2.8.1.1.1	Chlorobiaceae	1	2	0	0	0	0	0	0	0	0	0	0	2	0	0	0	0	0	0	0	0	0	0	0	0	0	0	0	0	0	0	0	0	0	0
6	0.2.8.1.1.1.5	unclassified	0	2	0	0	0	0	0	0	0	0	0	0	2	0	0	0	0	0	0	0	0	0	0	0	0	0	0	0	0	0	0	0	0	0	0
2	0.2.9	Chloroflexi	3	77	8	3	0	0	1	0	0	0	14	2	7	8	0	0	0	0	3	7	5	1	0	0	0	1	9	0	3	1	0	0	0	0	4
3	0.2.9.5	Ktedonobacteria	1	63	5	3	0	0	1	0	0	0	13	2	6	5	0	0	0	0	3	7	5	1	0	0	0	1	7	0	0	0	0	0	0	0	4
4	0.2.9.5.1	Ktedonobacterales	3	63	5	3	0	0	1	0	0	0	13	2	6	5	0	0	0	0	3	7	5	1	0	0	0	1	7	0	0	0	0	0	0	0	4
5	0.2.9.5.1.1	Ktedonobacteraceae	1	36	5	1	0	0	1	0	0	0	5	0	6	1	0	0	0	0	2	4	4	1	0	0	0	1	4	0	0	0	0	0	0	0	1
6	0.2.9.5.1.1.1	Ktedonobacter	0	36	5	1	0	0	1	0	0	0	5	0	6	1	0	0	0	0	2	4	4	1	0	0	0	1	4	0	0	0	0	0	0	0	1
5	0.2.9.5.1.2	Thermosporotrichaceae	1	5	0	0	0	0	0	0	0	0	1	2	0	0	0	0	0	0	1	0	1	0	0	0	0	0	0	0	0	0	0	0	0	0	0
6	0.2.9.5.1.2.1	Thermosporothrix	0	5	0	0	0	0	0	0	0	0	1	2	0	0	0	0	0	0	1	0	1	0	0	0	0	0	0	0	0	0	0	0	0	0	0
5	0.2.9.5.1.3	unclassified	1	22	0	2	0	0	0	0	0	0	7	0	0	4	0	0	0	0	0	3	0	0	0	0	0	0	3	0	0	0	0	0	0	0	3
6	0.2.9.5.1.3.1	unclassified	0	22	0	2	0	0	0	0	0	0	7	0	0	4	0	0	0	0	0	3	0	0	0	0	0	0	3	0	0	0	0	0	0	0	3
3	0.2.9.6	Thermomicrobia	1	5	1	0	0	0	0	0	0	0	1	0	0	3	0	0	0	0	0	0	0	0	0	0	0	0	0	0	0	0	0	0	0	0	0
4	0.2.9.6.1	Sphaerobacterales	1	5	1	0	0	0	0	0	0	0	1	0	0	3	0	0	0	0	0	0	0	0	0	0	0	0	0	0	0	0	0	0	0	0	0
5	0.2.9.6.1.1	Sphaerobacteraceae	1	5	1	0	0	0	0	0	0	0	1	0	0	3	0	0	0	0	0	0	0	0	0	0	0	0	0	0	0	0	0	0	0	0	0
6	0.2.9.6.1.1.1	Sphaerobacter	0	5	1	0	0	0	0	0	0	0	1	0	0	3	0	0	0	0	0	0	0	0	0	0	0	0	0	0	0	0	0	0	0	0	0
3	0.2.9.7	unclassified	1	9	2	0	0	0	0	0	0	0	0	0	1	0	0	0	0	0	0	0	0	0	0	0	0	0	2	0	3	1	0	0	0	0	0
4	0.2.9.7.1	unclassified	1	9	2	0	0	0	0	0	0	0	0	0	1	0	0	0	0	0	0	0	0	0	0	0	0	0	2	0	3	1	0	0	0	0	0
5	0.2.9.7.1.1	unclassified	1	9	2	0	0	0	0	0	0	0	0	0	1	0	0	0	0	0	0	0	0	0	0	0	0	0	2	0	3	1	0	0	0	0	0
6	0.2.9.7.1.1.1	unclassified	0	9	2	0	0	0	0	0	0	0	0	0	1	0	0	0	0	0	0	0	0	0	0	0	0	0	2	0	3	1	0	0	0	0	0
2	0.2.11	Deferribacteres	1	40	2	0	4	0	1	0	2	7	0	0	0	0	2	1	5	1	0	0	1	0	0	1	2	1	0	1	0	0	0	3	1	5	0
3	0.2.11.1	Deferribacteres	1	40	2	0	4	0	1	0	2	7	0	0	0	0	2	1	5	1	0	0	1	0	0	1	2	1	0	1	0	0	0	3	1	5	0
4	0.2.11.1.1	Deferribacterales	1	40	2	0	4	0	1	0	2	7	0	0	0	0	2	1	5	1	0	0	1	0	0	1	2	1	0	1	0	0	0	3	1	5	0
5	0.2.11.1.1.1	Deferribacteraceae	1	40	2	0	4	0	1	0	2	7	0	0	0	0	2	1	5	1	0	0	1	0	0	1	2	1	0	1	0	0	0	3	1	5	0
6	0.2.11.1.1.1.6	Mucispirillum	0	40	2	0	4	0	1	0	2	7	0	0	0	0	2	1	5	1	0	0	1	0	0	1	2	1	0	1	0	0	0	3	1	5	0
2	0.2.12	Deinococcus-Thermus	1	6	0	1	0	0	0	0	0	0	0	1	0	0	0	0	0	0	0	0	0	0	0	0	0	0	0	0	0	0	0	0	0	0	4
3	0.2.12.1	Deinococci	1	6	0	1	0	0	0	0	0	0	0	1	0	0	0	0	0	0	0	0	0	0	0	0	0	0	0	0	0	0	0	0	0	0	4
4	0.2.12.1.1	Deinococcales	1	6	0	1	0	0	0	0	0	0	0	1	0	0	0	0	0	0	0	0	0	0	0	0	0	0	0	0	0	0	0	0	0	0	4
5	0.2.12.1.1.1	Deinococcaceae	1	6	0	1	0	0	0	0	0	0	0	1	0	0	0	0	0	0	0	0	0	0	0	0	0	0	0	0	0	0	0	0	0	0	4
6	0.2.12.1.1.1.2	Deinococcus	0	6	0	1	0	0	0	0	0	0	0	1	0	0	0	0	0	0	0	0	0	0	0	0	0	0	0	0	0	0	0	0	0	0	4
2	0.2.16	Fusobacteria	1	472	0	0	40	45	0	0	2	0	0	0	106	34	0	2	0	0	3	0	58	81	0	0	2	3	0	1	50	42	0	0	0	1	2
3	0.2.16.1	Fusobacteria	1	472	0	0	40	45	0	0	2	0	0	0	106	34	0	2	0	0	3	0	58	81	0	0	2	3	0	1	50	42	0	0	0	1	2
4	0.2.16.1.1	Fusobacteriales	2	472	0	0	40	45	0	0	2	0	0	0	106	34	0	2	0	0	3	0	58	81	0	0	2	3	0	1	50	42	0	0	0	1	2
5	0.2.16.1.1.1	Fusobacteriaceae	2	117	0	0	30	5	0	0	0	0	0	0	6	11	0	2	0	0	2	0	0	39	0	0	2	2	0	0	17	0	0	0	0	1	0
6	0.2.16.1.1.1.3	Fusobacterium	0	115	0	0	30	5	0	0	0	0	0	0	6	11	0	0	0	0	2	0	0	39	0	0	2	2	0	0	17	0	0	0	0	1	0
6	0.2.16.1.1.1.7	unclassified	0	2	0	0	0	0	0	0	0	0	0	0	0	0	0	2	0	0	0	0	0	0	0	0	0	0	0	0	0	0	0	0	0	0	0
5	0.2.16.1.1.2	Leptotrichiaceae	4	355	0	0	10	40	0	0	2	0	0	0	100	23	0	0	0	0	1	0	58	42	0	0	0	1	0	1	33	42	0	0	0	0	2
6	0.2.16.1.1.2.1	Leptotrichia	0	74	0	0	4	23	0	0	1	0	0	0	0	0	0	0	0	0	1	0	0	25	0	0	0	0	0	0	12	6	0	0	0	0	2
6	0.2.16.1.1.2.3	Sneathia	0	43	0	0	0	0	0	0	0	0	0	0	28	9	0	0	0	0	0	0	0	5	0	0	0	1	0	0	0	0	0	0	0	0	0
6	0.2.16.1.1.2.4	Streptobacillus	0	236	0	0	5	17	0	0	1	0	0	0	72	14	0	0	0	0	0	0	58	11	0	0	0	0	0	1	21	36	0	0	0	0	0
6	0.2.16.1.1.2.5	unclassified	0	2	0	0	1	0	0	0	0	0	0	0	0	0	0	0	0	0	0	0	0	1	0	0	0	0	0	0	0	0	0	0	0	0	0
2	0.2.19	Nitrospira	1	5	0	0	0	0	0	0	0	0	2	0	0	0	0	0	0	0	0	3	0	0	0	0	0	0	0	0	0	0	0	0	0	0	0
3	0.2.19.1	Nitrospira	1	5	0	0	0	0	0	0	0	0	2	0	0	0	0	0	0	0	0	3	0	0	0	0	0	0	0	0	0	0	0	0	0	0	0
4	0.2.19.1.1	Nitrospirales	1	5	0	0	0	0	0	0	0	0	2	0	0	0	0	0	0	0	0	3	0	0	0	0	0	0	0	0	0	0	0	0	0	0	0
5	0.2.19.1.1.1	Nitrospiraceae	1	5	0	0	0	0	0	0	0	0	2	0	0	0	0	0	0	0	0	3	0	0	0	0	0	0	0	0	0	0	0	0	0	0	0
6	0.2.19.1.1.1.2	Nitrospira	0	5	0	0	0	0	0	0	0	0	2	0	0	0	0	0	0	0	0	3	0	0	0	0	0	0	0	0	0	0	0	0	0	0	0
2	0.2.20	Planctomycetes	2	44	1	0	0	0	0	0	0	0	0	0	0	3	0	0	0	0	0	15	3	1	0	0	0	0	11	0	0	1	0	1	0	0	8
3	0.2.20.1	Planctomycetacia	1	29	1	0	0	0	0	0	0	0	0	0	0	3	0	0	0	0	0	7	1	1	0	0	0	0	6	0	0	1	0	1	0	0	8
4	0.2.20.1.1	Planctomycetales	1	29	1	0	0	0	0	0	0	0	0	0	0	3	0	0	0	0	0	7	1	1	0	0	0	0	6	0	0	1	0	1	0	0	8
5	0.2.20.1.1.1	Planctomycetaceae	6	29	1	0	0	0	0	0	0	0	0	0	0	3	0	0	0	0	0	7	1	1	0	0	0	0	6	0	0	1	0	1	0	0	8
6	0.2.20.1.1.1.2	Gemmata	0	4	0	0	0	0	0	0	0	0	0	0	0	0	0	0	0	0	0	4	0	0	0	0	0	0	0	0	0	0	0	0	0	0	0
6	0.2.20.1.1.1.4	Planctomyces	0	1	0	0	0	0	0	0	0	0	0	0	0	0	0	0	0	0	0	0	0	1	0	0	0	0	0	0	0	0	0	0	0	0	0
6	0.2.20.1.1.1.5	Rhodopirellula	0	1	1	0	0	0	0	0	0	0	0	0	0	0	0	0	0	0	0	0	0	0	0	0	0	0	0	0	0	0	0	0	0	0	0
6	0.2.20.1.1.1.6	Schlesneria	0	3	0	0	0	0	0	0	0	0	0	0	0	3	0	0	0	0	0	0	0	0	0	0	0	0	0	0	0	0	0	0	0	0	0
6	0.2.20.1.1.1.7	Singulisphaera	0	9	0	0	0	0	0	0	0	0	0	0	0	0	0	0	0	0	0	1	1	0	0	0	0	0	2	0	0	0	0	0	0	0	5
6	0.2.20.1.1.1.9	unclassified	0	11	0	0	0	0	0	0	0	0	0	0	0	0	0	0	0	0	0	2	0	0	0	0	0	0	4	0	0	1	0	1	0	0	3
3	0.2.20.3	unclassified	1	15	0	0	0	0	0	0	0	0	0	0	0	0	0	0	0	0	0	8	2	0	0	0	0	0	5	0	0	0	0	0	0	0	0
4	0.2.20.3.1	unclassified	1	15	0	0	0	0	0	0	0	0	0	0	0	0	0	0	0	0	0	8	2	0	0	0	0	0	5	0	0	0	0	0	0	0	0
5	0.2.20.3.1.1	unclassified	1	15	0	0	0	0	0	0	0	0	0	0	0	0	0	0	0	0	0	8	2	0	0	0	0	0	5	0	0	0	0	0	0	0	0
6	0.2.20.3.1.1.1	unclassified	0	15	0	0	0	0	0	0	0	0	0	0	0	0	0	0	0	0	0	8	2	0	0	0	0	0	5	0	0	0	0	0	0	0	0
2	0.2.21	Proteobacteria	6	63983	2145	806	1466	1453	2369	2090	1685	2382	1954	2019	2371	3500	2195	2572	1824	1847	1641	2214	1184	1643	2073	551	1817	1745	2254	279	2132	2366	2122	2257	2188	2254	2585
3	0.2.21.2	Alphaproteobacteria	8	24295	783	299	966	927	620	469	375	489	771	777	1452	2472	444	597	411	385	710	819	747	1145	492	170	391	335	827	161	1464	1801	462	526	435	502	1071
4	0.2.21.2.2	Alphaproteobacteria_order_incertae_sedis	1	15	0	1	0	0	1	0	0	0	0	0	0	0	0	0	0	0	1	10	2	0	0	0	0	0	0	0	0	0	0	0	0	0	0
5	0.2.21.2.2.1	Alphaproteobacteria_family_incertae_sedis	2	15	0	1	0	0	1	0	0	0	0	0	0	0	0	0	0	0	1	10	2	0	0	0	0	0	0	0	0	0	0	0	0	0	0
6	0.2.21.2.2.1.3	Geminicoccus	0	1	0	0	0	0	0	0	0	0	0	0	0	0	0	0	0	0	1	0	0	0	0	0	0	0	0	0	0	0	0	0	0	0	0
6	0.2.21.2.2.1.4	Rhizomicrobium	0	14	0	1	0	0	1	0	0	0	0	0	0	0	0	0	0	0	0	10	2	0	0	0	0	0	0	0	0	0	0	0	0	0	0
4	0.2.21.2.3	Caulobacterales	1	35	0	0	5	0	0	0	0	2	0	11	0	0	0	0	0	0	0	0	0	0	0	0	0	0	0	0	8	0	0	3	0	0	6
5	0.2.21.2.3.1	Caulobacteraceae	4	35	0	0	5	0	0	0	0	2	0	11	0	0	0	0	0	0	0	0	0	0	0	0	0	0	0	0	8	0	0	3	0	0	6
6	0.2.21.2.3.1.2	Brevundimonas	0	18	0	0	5	0	0	0	0	0	0	0	0	0	0	0	0	0	0	0	0	0	0	0	0	0	0	0	8	0	0	2	0	0	3
6	0.2.21.2.3.1.3	Caulobacter	0	2	0	0	0	0	0	0	0	1	0	0	0	0	0	0	0	0	0	0	0	0	0	0	0	0	0	0	0	0	0	1	0	0	0
6	0.2.21.2.3.1.4	Phenylobacterium	0	14	0	0	0	0	0	0	0	1	0	11	0	0	0	0	0	0	0	0	0	0	0	0	0	0	0	0	0	0	0	0	0	0	2
6	0.2.21.2.3.1.5	unclassified	0	1	0	0	0	0	0	0	0	0	0	0	0	0	0	0	0	0	0	0	0	0	0	0	0	0	0	0	0	0	0	0	0	0	1
4	0.2.21.2.6	Rhizobiales	11	10174	398	165	100	117	543	416	343	442	292	370	185	246	409	513	372	337	255	339	115	135	432	161	347	317	325	70	175	179	417	471	403	446	339
5	0.2.21.2.6.3	Beijerinckiaceae	1	1	0	0	0	0	0	0	0	0	0	0	0	0	1	0	0	0	0	0	0	0	0	0	0	0	0	0	0	0	0	0	0	0	0
6	0.2.21.2.6.3.3	Chelatococcus	0	1	0	0	0	0	0	0	0	0	0	0	0	0	1	0	0	0	0	0	0	0	0	0	0	0	0	0	0	0	0	0	0	0	0
5	0.2.21.2.6.4	Bradyrhizobiaceae	5	159	15	9	8	24	0	0	0	0	4	7	8	27	0	0	0	0	5	14	3	11	0	0	0	0	6	1	4	3	3	0	0	0	7
6	0.2.21.2.6.4.2	Agromonas	0	2	0	0	0	2	0	0	0	0	0	0	0	0	0	0	0	0	0	0	0	0	0	0	0	0	0	0	0	0	0	0	0	0	0
6	0.2.21.2.6.4.5	Bosea	0	3	0	0	0	0	0	0	0	0	0	0	0	0	0	0	0	0	0	0	0	1	0	0	0	0	0	0	2	0	0	0	0	0	0
6	0.2.21.2.6.4.6	Bradyrhizobium	0	71	6	6	4	11	0	0	0	0	3	6	0	6	0	0	0	0	3	0	2	7	0	0	0	0	5	0	2	3	3	0	0	0	4
6	0.2.21.2.6.4.10	Rhodopseudomonas	0	3	0	0	0	0	0	0	0	0	0	0	0	0	0	0	0	0	0	3	0	0	0	0	0	0	0	0	0	0	0	0	0	0	0
6	0.2.21.2.6.4.12	unclassified	0	80	9	3	4	11	0	0	0	0	1	1	8	21	0	0	0	0	2	11	1	3	0	0	0	0	1	1	0	0	0	0	0	0	3
5	0.2.21.2.6.5	Brucellaceae	2	4	0	0	0	0	0	0	0	0	0	0	0	0	0	0	0	0	0	0	0	0	0	0	0	0	1	0	0	3	0	0	0	0	0
6	0.2.21.2.6.5.3	Daeguia	0	1	0	0	0	0	0	0	0	0	0	0	0	0	0	0	0	0	0	0	0	0	0	0	0	0	1	0	0	0	0	0	0	0	0
6	0.2.21.2.6.5.7	Pseudochrobactrum	0	3	0	0	0	0	0	0	0	0	0	0	0	0	0	0	0	0	0	0	0	0	0	0	0	0	0	0	0	3	0	0	0	0	0
5	0.2.21.2.6.7	Hyphomicrobiaceae	7	9763	355	150	88	69	543	416	343	442	260	349	170	201	408	513	372	337	240	308	100	102	432	161	347	317	311	68	161	146	414	470	400	446	324
6	0.2.21.2.6.7.2	Blastochloris	0	1	0	0	0	0	0	0	0	0	0	0	0	0	0	0	0	0	0	0	0	0	0	0	0	0	1	0	0	0	0	0	0	0	0
6	0.2.21.2.6.7.4	Devosia	0	8	3	0	0	2	0	0	0	0	0	0	0	0	0	0	0	0	0	0	0	0	0	0	0	0	2	1	0	0	0	0	0	0	0
6	0.2.21.2.6.7.6	Gemmiger	0	9733	347	150	84	67	543	416	343	442	259	349	170	201	408	513	372	337	240	306	99	102	432	161	347	317	308	67	161	138	414	470	400	446	324
6	0.2.21.2.6.7.7	Hyphomicrobium	0	13	3	0	0	0	0	0	0	0	1	0	0	0	0	0	0	0	0	0	1	0	0	0	0	0	0	0	0	8	0	0	0	0	0
6	0.2.21.2.6.7.10	Pedomicrobium	0	2	2	0	0	0	0	0	0	0	0	0	0	0	0	0	0	0	0	0	0	0	0	0	0	0	0	0	0	0	0	0	0	0	0
6	0.2.21.2.6.7.12	Rhodomicrobium	0	2	0	0	0	0	0	0	0	0	0	0	0	0	0	0	0	0	0	2	0	0	0	0	0	0	0	0	0	0	0	0	0	0	0
6	0.2.21.2.6.7.13	Rhodoplanes	0	4	0	0	4	0	0	0	0	0	0	0	0	0	0	0	0	0	0	0	0	0	0	0	0	0	0	0	0	0	0	0	0	0	0
5	0.2.21.2.6.8	Methylobacteriaceae	1	14	1	0	0	6	0	0	0	0	0	0	0	0	0	0	0	0	0	0	0	7	0	0	0	0	0	0	0	0	0	0	0	0	0
6	0.2.21.2.6.8.2	Methylobacterium	0	14	1	0	0	6	0	0	0	0	0	0	0	0	0	0	0	0	0	0	0	7	0	0	0	0	0	0	0	0	0	0	0	0	0
5	0.2.21.2.6.9	Methylocystaceae	1	2	0	0	0	0	0	0	0	0	0	2	0	0	0	0	0	0	0	0	0	0	0	0	0	0	0	0	0	0	0	0	0	0	0
6	0.2.21.2.6.9.8	unclassified	0	2	0	0	0	0	0	0	0	0	0	2	0	0	0	0	0	0	0	0	0	0	0	0	0	0	0	0	0	0	0	0	0	0	0
5	0.2.21.2.6.10	Phyllobacteriaceae	3	49	1	0	0	7	0	0	0	0	9	0	0	18	0	0	0	0	2	9	2	0	0	0	0	0	0	0	1	0	0	0	0	0	0
6	0.2.21.2.6.10.5	Mesorhizobium	0	10	0	0	0	7	0	0	0	0	0	0	0	0	0	0	0	0	2	1	0	0	0	0	0	0	0	0	0	0	0	0	0	0	0
6	0.2.21.2.6.10.7	Phyllobacterium	0	37	1	0	0	0	0	0	0	0	9	0	0	18	0	0	0	0	0	8	0	0	0	0	0	0	0	0	1	0	0	0	0	0	0
6	0.2.21.2.6.10.9	unclassified	0	2	0	0	0	0	0	0	0	0	0	0	0	0	0	0	0	0	0	0	2	0	0	0	0	0	0	0	0	0	0	0	0	0	0
5	0.2.21.2.6.11	Rhizobiaceae	2	52	10	3	4	4	0	0	0	0	6	1	7	0	0	0	0	0	1	0	4	0	0	0	0	0	2	0	9	0	0	1	0	0	0
6	0.2.21.2.6.11.2	Kaistia	0	1	0	0	0	0	0	0	0	0	0	0	0	0	0	0	0	0	0	0	0	0	0	0	0	0	1	0	0	0	0	0	0	0	0
6	0.2.21.2.6.11.3	Rhizobium	0	51	10	3	4	4	0	0	0	0	6	1	7	0	0	0	0	0	1	0	4	0	0	0	0	0	1	0	9	0	0	1	0	0	0
5	0.2.21.2.6.13	Rhodobiaceae	1	3	0	0	0	0	0	0	0	0	0	0	0	0	0	0	0	0	0	0	0	3	0	0	0	0	0	0	0	0	0	0	0	0	0
6	0.2.21.2.6.13.7	unclassified	0	3	0	0	0	0	0	0	0	0	0	0	0	0	0	0	0	0	0	0	0	3	0	0	0	0	0	0	0	0	0	0	0	0	0
5	0.2.21.2.6.14	Xanthobacteraceae	3	13	3	0	0	2	0	0	0	0	0	0	0	0	0	0	0	0	3	0	0	5	0	0	0	0	0	0	0	0	0	0	0	0	0
6	0.2.21.2.6.14.3	Labrys	0	3	3	0	0	0	0	0	0	0	0	0	0	0	0	0	0	0	0	0	0	0	0	0	0	0	0	0	0	0	0	0	0	0	0
6	0.2.21.2.6.14.4	Pseudolabrys	0	2	0	0	0	2	0	0	0	0	0	0	0	0	0	0	0	0	0	0	0	0	0	0	0	0	0	0	0	0	0	0	0	0	0
6	0.2.21.2.6.14.7	Xanthobacter	0	8	0	0	0	0	0	0	0	0	0	0	0	0	0	0	0	0	3	0	0	5	0	0	0	0	0	0	0	0	0	0	0	0	0
5	0.2.21.2.6.15	unclassified	1	114	13	3	0	5	0	0	0	0	13	11	0	0	0	0	0	0	4	8	6	7	0	0	0	0	5	1	0	27	0	0	3	0	8
6	0.2.21.2.6.15.1	unclassified	0	114	13	3	0	5	0	0	0	0	13	11	0	0	0	0	0	0	4	8	6	7	0	0	0	0	5	1	0	27	0	0	3	0	8
4	0.2.21.2.7	Rhodobacterales	1	129	7	6	7	9	0	1	0	0	1	7	3	18	0	0	1	0	2	2	0	0	0	0	1	0	5	0	11	1	0	2	0	0	45
5	0.2.21.2.7.1	Rhodobacteraceae	5	129	7	6	7	9	0	1	0	0	1	7	3	18	0	0	1	0	2	2	0	0	0	0	1	0	5	0	11	1	0	2	0	0	45
6	0.2.21.2.7.1.5	Amaricoccus	0	4	0	0	0	0	0	0	0	0	1	0	0	0	0	0	1	0	0	2	0	0	0	0	0	0	0	0	0	0	0	0	0	0	0
6	0.2.21.2.7.1.7	Catellibacterium	0	1	0	0	1	0	0	0	0	0	0	0	0	0	0	0	0	0	0	0	0	0	0	0	0	0	0	0	0	0	0	0	0	0	0
6	0.2.21.2.7.1.41	Paracoccus	0	115	7	5	1	9	0	1	0	0	0	4	3	18	0	0	0	0	2	0	0	0	0	0	1	0	5	0	11	1	0	2	0	0	45
6	0.2.21.2.7.1.64	Rubellimicrobium	0	1	0	1	0	0	0	0	0	0	0	0	0	0	0	0	0	0	0	0	0	0	0	0	0	0	0	0	0	0	0	0	0	0	0
6	0.2.21.2.7.1.88	unclassified	0	8	0	0	5	0	0	0	0	0	0	3	0	0	0	0	0	0	0	0	0	0	0	0	0	0	0	0	0	0	0	0	0	0	0
4	0.2.21.2.8	Rhodospirillales	3	227	30	4	24	5	1	1	1	3	10	11	0	27	0	3	3	0	10	0	27	14	0	0	0	2	6	0	28	7	0	1	0	0	9
5	0.2.21.2.8.1	Acetobacteraceae	2	49	7	0	3	2	0	1	1	0	0	0	0	0	0	0	0	0	2	0	13	9	0	0	0	0	2	0	8	0	0	0	0	0	1
6	0.2.21.2.8.1.22	Roseomonas	0	5	0	0	0	2	0	0	0	0	0	0	0	0	0	0	0	0	0	0	0	0	0	0	0	0	0	0	2	0	0	0	0	0	1
6	0.2.21.2.8.1.28	unclassified	0	44	7	0	3	0	0	1	1	0	0	0	0	0	0	0	0	0	2	0	13	9	0	0	0	0	2	0	6	0	0	0	0	0	0
5	0.2.21.2.8.2	Rhodospirillaceae	3	105	20	1	16	0	1	0	0	0	3	9	0	19	0	1	0	0	5	0	14	0	0	0	0	0	1	0	9	2	0	1	0	0	3
6	0.2.21.2.8.2.3	Defluviicoccus	0	4	4	0	0	0	0	0	0	0	0	0	0	0	0	0	0	0	0	0	0	0	0	0	0	0	0	0	0	0	0	0	0	0	0
6	0.2.21.2.8.2.23	Telmatospirillum	0	7	2	0	0	0	0	0	0	0	0	5	0	0	0	0	0	0	0	0	0	0	0	0	0	0	0	0	0	0	0	0	0	0	0
6	0.2.21.2.8.2.28	unclassified	0	94	14	1	16	0	1	0	0	0	3	4	0	19	0	1	0	0	5	0	14	0	0	0	0	0	1	0	9	2	0	1	0	0	3
5	0.2.21.2.8.3	unclassified	1	73	3	3	5	3	0	0	0	3	7	2	0	8	0	2	3	0	3	0	0	5	0	0	0	2	3	0	11	5	0	0	0	0	5
6	0.2.21.2.8.3.1	unclassified	0	73	3	3	5	3	0	0	0	3	7	2	0	8	0	2	3	0	3	0	0	5	0	0	0	2	3	0	11	5	0	0	0	0	5
4	0.2.21.2.9	Rickettsiales	1	124	22	3	1	0	0	0	0	2	4	6	17	24	0	0	0	2	5	5	2	0	0	0	0	1	7	0	2	9	1	1	0	0	10
5	0.2.21.2.9.2	Mitochondria	1	124	22	3	1	0	0	0	0	2	4	6	17	24	0	0	0	2	5	5	2	0	0	0	0	1	7	0	2	9	1	1	0	0	10
6	0.2.21.2.9.2.1	Mitochondria_genus_incertae_sedis	0	124	22	3	1	0	0	0	0	2	4	6	17	24	0	0	0	2	5	5	2	0	0	0	0	1	7	0	2	9	1	1	0	0	10
4	0.2.21.2.11	Sphingomonadales	2	13422	316	118	825	796	73	46	29	32	451	362	1247	2157	27	73	30	43	425	447	596	996	50	8	37	13	475	91	1234	1605	41	43	27	52	657
5	0.2.21.2.11.1	Erythrobacteraceae	2	8	0	0	0	5	0	0	1	0	0	0	0	0	0	0	0	0	0	0	0	0	0	0	0	0	0	0	0	0	0	0	0	0	2
6	0.2.21.2.11.1.3	Erythrobacter	0	2	0	0	0	0	0	0	0	0	0	0	0	0	0	0	0	0	0	0	0	0	0	0	0	0	0	0	0	0	0	0	0	0	2
6	0.2.21.2.11.1.6	unclassified	0	6	0	0	0	5	0	0	1	0	0	0	0	0	0	0	0	0	0	0	0	0	0	0	0	0	0	0	0	0	0	0	0	0	0
5	0.2.21.2.11.2	Sphingomonadaceae	4	13414	316	118	825	791	73	46	28	32	451	362	1247	2157	27	73	30	43	425	447	596	996	50	8	37	13	475	91	1234	1605	41	43	27	52	655
6	0.2.21.2.11.2.2	Novosphingobium	0	42	0	0	3	0	0	0	0	0	5	3	0	7	0	0	0	0	0	6	3	0	0	0	0	0	0	0	0	0	0	0	0	0	15
6	0.2.21.2.11.2.5	Sphingobium	0	2	0	0	0	0	0	0	0	0	0	0	0	0	0	0	0	0	2	0	0	0	0	0	0	0	0	0	0	0	0	0	0	0	0
6	0.2.21.2.11.2.6	Sphingomonas	0	13262	314	117	818	786	72	44	28	31	440	359	1238	2129	25	73	30	41	412	439	591	985	50	8	36	13	475	90	1226	1591	41	43	27	52	638
6	0.2.21.2.11.2.11	unclassified	0	108	2	1	4	5	1	2	0	1	6	0	9	21	2	0	0	2	11	2	2	11	0	0	1	0	0	1	8	14	0	0	0	0	2
4	0.2.21.2.12	unclassified	1	169	10	2	4	0	2	5	2	8	13	10	0	0	8	8	5	3	12	16	5	0	10	1	6	2	9	0	6	0	3	5	5	4	5
5	0.2.21.2.12.1	unclassified	1	169	10	2	4	0	2	5	2	8	13	10	0	0	8	8	5	3	12	16	5	0	10	1	6	2	9	0	6	0	3	5	5	4	5
6	0.2.21.2.12.1.1	unclassified	0	169	10	2	4	0	2	5	2	8	13	10	0	0	8	8	5	3	12	16	5	0	10	1	6	2	9	0	6	0	3	5	5	4	5
3	0.2.21.3	Betaproteobacteria	5	1068	39	7	23	88	34	32	19	29	36	22	47	61	34	35	21	24	21	51	44	51	28	5	22	16	28	3	66	51	21	33	18	20	39
4	0.2.21.3.1	Burkholderiales	7	775	33	7	10	16	33	32	19	28	31	20	33	50	34	35	21	23	19	28	10	11	28	5	22	15	26	2	27	32	21	32	17	20	35
5	0.2.21.3.1.1	Alcaligenaceae	2	3	0	0	0	0	0	0	0	0	0	2	0	0	0	0	0	0	0	1	0	0	0	0	0	0	0	0	0	0	0	0	0	0	0
6	0.2.21.3.1.1.1	Achromobacter	0	2	0	0	0	0	0	0	0	0	0	2	0	0	0	0	0	0	0	0	0	0	0	0	0	0	0	0	0	0	0	0	0	0	0
6	0.2.21.3.1.1.2	Advenella	0	1	0	0	0	0	0	0	0	0	0	0	0	0	0	0	0	0	0	1	0	0	0	0	0	0	0	0	0	0	0	0	0	0	0
5	0.2.21.3.1.2	Burkholderiaceae	4	99	11	1	3	5	1	0	0	0	12	4	15	16	0	0	0	0	5	4	0	0	0	0	1	0	1	0	0	5	1	1	0	1	12
6	0.2.21.3.1.2.1	Burkholderia	0	74	4	1	3	5	0	0	0	0	8	4	15	11	0	0	0	0	5	4	0	0	0	0	1	0	1	0	0	5	1	0	0	0	6
6	0.2.21.3.1.2.3	Cupriavidus	0	1	0	0	0	0	1	0	0	0	0	0	0	0	0	0	0	0	0	0	0	0	0	0	0	0	0	0	0	0	0	0	0	0	0
6	0.2.21.3.1.2.7	Polynucleobacter	0	1	0	0	0	0	0	0	0	0	0	0	0	0	0	0	0	0	0	0	0	0	0	0	0	0	0	0	0	0	0	1	0	0	0
6	0.2.21.3.1.2.10	unclassified	0	23	7	0	0	0	0	0	0	0	4	0	0	5	0	0	0	0	0	0	0	0	0	0	0	0	0	0	0	0	0	0	0	1	6
5	0.2.21.3.1.3	Burkholderiales_incertae_sedis	3	29	0	0	2	0	0	0	0	1	1	0	0	6	0	0	0	1	0	0	0	3	0	0	0	0	3	0	7	2	0	1	0	0	2
6	0.2.21.3.1.3.1	Aquabacterium	0	12	0	0	2	0	0	0	0	0	0	0	0	0	0	0	0	1	0	0	0	0	0	0	0	0	0	0	7	2	0	0	0	0	0
6	0.2.21.3.1.3.13	Tepidimonas	0	11	0	0	0	0	0	0	0	1	1	0	0	6	0	0	0	0	0	0	0	3	0	0	0	0	0	0	0	0	0	0	0	0	0
6	0.2.21.3.1.3.17	unclassified	0	6	0	0	0	0	0	0	0	0	0	0	0	0	0	0	0	0	0	0	0	0	0	0	0	0	3	0	0	0	0	1	0	0	2
5	0.2.21.3.1.4	Comamonadaceae	8	70	1	0	5	0	0	0	0	0	0	3	3	15	0	0	1	1	6	1	0	3	0	0	0	0	5	0	7	18	0	0	0	0	1
6	0.2.21.3.1.4.1	Acidovorax	0	19	0	0	0	0	0	0	0	0	0	0	0	7	0	0	1	0	3	0	0	0	0	0	0	0	0	0	7	1	0	0	0	0	0
6	0.2.21.3.1.4.2	Albidiferax	0	1	0	0	0	0	0	0	0	0	0	0	0	0	0	0	0	0	0	0	0	0	0	0	0	0	1	0	0	0	0	0	0	0	0
6	0.2.21.3.1.4.9	Delftia	0	29	0	0	3	0	0	0	0	0	0	2	3	8	0	0	0	0	0	1	0	0	0	0	0	0	1	0	0	10	0	0	0	0	1
6	0.2.21.3.1.4.10	Diaphorobacter	0	2	0	0	0	0	0	0	0	0	0	0	0	0	0	0	0	1	0	0	0	0	0	0	0	0	1	0	0	0	0	0	0	0	0
6	0.2.21.3.1.4.20	Pelomonas	0	2	0	0	2	0	0	0	0	0	0	0	0	0	0	0	0	0	0	0	0	0	0	0	0	0	0	0	0	0	0	0	0	0	0
6	0.2.21.3.1.4.21	Polaromonas	0	1	0	0	0	0	0	0	0	0	0	0	0	0	0	0	0	0	1	0	0	0	0	0	0	0	0	0	0	0	0	0	0	0	0
6	0.2.21.3.1.4.30	Variovorax	0	3	0	0	0	0	0	0	0	0	0	1	0	0	0	0	0	0	0	0	0	2	0	0	0	0	0	0	0	0	0	0	0	0	0
6	0.2.21.3.1.4.33	unclassified	0	13	1	0	0	0	0	0	0	0	0	0	0	0	0	0	0	0	2	0	0	1	0	0	0	0	2	0	0	7	0	0	0	0	0
5	0.2.21.3.1.5	Oxalobacteraceae	6	22	1	0	0	0	0	0	0	0	0	2	0	0	0	3	0	2	2	0	4	0	0	0	0	0	2	0	0	0	0	1	0	0	5
6	0.2.21.3.1.5.1	Collimonas	0	1	1	0	0	0	0	0	0	0	0	0	0	0	0	0	0	0	0	0	0	0	0	0	0	0	0	0	0	0	0	0	0	0	0
6	0.2.21.3.1.5.5	Janthinobacterium	0	4	0	0	0	0	0	0	0	0	0	0	0	0	0	0	0	0	0	0	4	0	0	0	0	0	0	0	0	0	0	0	0	0	0
6	0.2.21.3.1.5.6	Massilia	0	3	0	0	0	0	0	0	0	0	0	0	0	0	0	0	0	0	2	0	0	0	0	0	0	0	1	0	0	0	0	0	0	0	0
6	0.2.21.3.1.5.7	Naxibacter	0	7	0	0	0	0	0	0	0	0	0	2	0	0	0	1	0	0	0	0	0	0	0	0	0	0	1	0	0	0	0	0	0	0	3
6	0.2.21.3.1.5.8	Oxalicibacterium	0	1	0	0	0	0	0	0	0	0	0	0	0	0	0	0	0	1	0	0	0	0	0	0	0	0	0	0	0	0	0	0	0	0	0
6	0.2.21.3.1.5.12	unclassified	0	6	0	0	0	0	0	0	0	0	0	0	0	0	0	2	0	1	0	0	0	0	0	0	0	0	0	0	0	0	0	1	0	0	2
5	0.2.21.3.1.6	Sutterellaceae	2	512	14	3	0	10	32	32	19	27	17	4	15	7	34	32	20	19	6	22	6	5	28	5	21	15	11	2	8	4	20	27	17	19	11
6	0.2.21.3.1.6.1	Parasutterella	0	432	14	2	0	8	31	31	17	22	17	4	7	7	30	28	18	17	4	15	6	3	22	3	18	12	5	2	7	0	17	26	15	15	9
6	0.2.21.3.1.6.2	Sutterella	0	80	0	1	0	2	1	1	2	5	0	0	8	0	4	4	2	2	2	7	0	2	6	2	3	3	6	0	1	4	3	1	2	4	2
5	0.2.21.3.1.7	unclassified	1	40	6	3	0	1	0	0	0	0	1	5	0	6	0	0	0	0	0	0	0	0	0	0	0	0	4	0	5	3	0	2	0	0	4
6	0.2.21.3.1.7.1	unclassified	0	40	6	3	0	1	0	0	0	0	1	5	0	6	0	0	0	0	0	0	0	0	0	0	0	0	4	0	5	3	0	2	0	0	4
4	0.2.21.3.2	Hydrogenophilales	1	2	2	0	0	0	0	0	0	0	0	0	0	0	0	0	0	0	0	0	0	0	0	0	0	0	0	0	0	0	0	0	0	0	0
5	0.2.21.3.2.1	Hydrogenophilaceae	1	2	2	0	0	0	0	0	0	0	0	0	0	0	0	0	0	0	0	0	0	0	0	0	0	0	0	0	0	0	0	0	0	0	0
6	0.2.21.3.2.1.1	Hydrogenophilus	0	2	2	0	0	0	0	0	0	0	0	0	0	0	0	0	0	0	0	0	0	0	0	0	0	0	0	0	0	0	0	0	0	0	0
4	0.2.21.3.4	Neisseriales	1	258	0	0	12	72	0	0	0	1	3	2	14	3	0	0	0	1	1	19	34	39	0	0	0	1	0	1	39	15	0	0	0	0	1
5	0.2.21.3.4.1	Neisseriaceae	4	258	0	0	12	72	0	0	0	1	3	2	14	3	0	0	0	1	1	19	34	39	0	0	0	1	0	1	39	15	0	0	0	0	1
6	0.2.21.3.4.1.11	Deefgea	0	10	0	0	2	0	0	0	0	0	3	0	0	0	0	0	0	0	0	0	0	5	0	0	0	0	0	0	0	0	0	0	0	0	0
6	0.2.21.3.4.1.17	Kingella	0	1	0	0	0	0	0	0	0	0	0	0	0	0	0	0	0	0	0	0	0	0	0	0	0	0	0	1	0	0	0	0	0	0	0
6	0.2.21.3.4.1.21	Neisseria	0	240	0	0	6	72	0	0	0	1	0	2	14	0	0	0	0	1	1	19	34	34	0	0	0	1	0	0	39	15	0	0	0	0	1
6	0.2.21.3.4.1.30	unclassified	0	7	0	0	4	0	0	0	0	0	0	0	0	3	0	0	0	0	0	0	0	0	0	0	0	0	0	0	0	0	0	0	0	0	0
4	0.2.21.3.6	Rhodocyclales	1	13	2	0	0	0	0	0	0	0	2	0	0	0	0	0	0	0	1	2	0	0	0	0	0	0	2	0	0	4	0	0	0	0	0
5	0.2.21.3.6.1	Rhodocyclaceae	3	13	2	0	0	0	0	0	0	0	2	0	0	0	0	0	0	0	1	2	0	0	0	0	0	0	2	0	0	4	0	0	0	0	0
6	0.2.21.3.6.1.3	Azospira	0	4	0	0	0	0	0	0	0	0	0	0	0	0	0	0	0	0	0	0	0	0	0	0	0	0	0	0	0	4	0	0	0	0	0
6	0.2.21.3.6.1.5	Dechloromonas	0	3	2	0	0	0	0	0	0	0	0	0	0	0	0	0	0	0	0	1	0	0	0	0	0	0	0	0	0	0	0	0	0	0	0
6	0.2.21.3.6.1.19	unclassified	0	6	0	0	0	0	0	0	0	0	2	0	0	0	0	0	0	0	1	1	0	0	0	0	0	0	2	0	0	0	0	0	0	0	0
4	0.2.21.3.7	unclassified	1	20	2	0	1	0	1	0	0	0	0	0	0	8	0	0	0	0	0	2	0	1	0	0	0	0	0	0	0	0	0	1	1	0	3
5	0.2.21.3.7.1	unclassified	1	20	2	0	1	0	1	0	0	0	0	0	0	8	0	0	0	0	0	2	0	1	0	0	0	0	0	0	0	0	0	1	1	0	3
6	0.2.21.3.7.1.1	unclassified	0	20	2	0	1	0	1	0	0	0	0	0	0	8	0	0	0	0	0	2	0	1	0	0	0	0	0	0	0	0	0	1	1	0	3
3	0.2.21.4	Deltaproteobacteria	6	378	16	5	13	8	10	13	15	23	19	5	19	22	9	11	15	10	20	10	2	13	10	0	7	11	6	9	8	10	11	17	13	13	5
4	0.2.21.4.1	Bdellovibrionales	2	8	0	1	0	0	0	0	0	1	4	0	0	0	0	0	0	0	0	0	0	0	0	0	0	0	1	1	0	0	0	0	0	0	0
5	0.2.21.4.1.1	Bacteriovoracaceae	1	1	0	0	0	0	0	0	0	0	0	0	0	0	0	0	0	0	0	0	0	0	0	0	0	0	0	1	0	0	0	0	0	0	0
6	0.2.21.4.1.1.2	Peredibacter	0	1	0	0	0	0	0	0	0	0	0	0	0	0	0	0	0	0	0	0	0	0	0	0	0	0	0	1	0	0	0	0	0	0	0
5	0.2.21.4.1.2	Bdellovibrionaceae	1	7	0	1	0	0	0	0	0	1	4	0	0	0	0	0	0	0	0	0	0	0	0	0	0	0	1	0	0	0	0	0	0	0	0
6	0.2.21.4.1.2.2	Vampirovibrio	0	7	0	1	0	0	0	0	0	1	4	0	0	0	0	0	0	0	0	0	0	0	0	0	0	0	1	0	0	0	0	0	0	0	0
4	0.2.21.4.5	Desulfovibrionales	2	317	15	1	9	7	10	13	15	22	14	3	6	20	9	11	12	10	16	8	1	10	10	0	7	10	4	5	8	5	10	17	13	13	3
5	0.2.21.4.5.4	Desulfovibrionaceae	3	307	15	1	8	7	10	13	15	21	14	3	6	15	9	11	12	10	15	8	1	9	10	0	7	10	4	5	8	5	10	17	12	13	3
6	0.2.21.4.5.4.1	Bilophila	0	177	7	1	5	7	8	7	8	12	6	2	6	14	7	7	6	8	0	5	1	4	8	0	4	4	2	2	2	5	8	4	6	8	3
6	0.2.21.4.5.4.3	Desulfovibrio	0	80	4	0	1	0	2	4	4	7	7	0	0	1	1	2	3	2	10	0	0	1	1	0	0	6	0	3	6	0	2	8	2	3	0
6	0.2.21.4.5.4.5	unclassified	0	50	4	0	2	0	0	2	3	2	1	1	0	0	1	2	3	0	5	3	0	4	1	0	3	0	2	0	0	0	0	5	4	2	0
5	0.2.21.4.5.5	unclassified	1	10	0	0	1	0	0	0	0	1	0	0	0	5	0	0	0	0	1	0	0	1	0	0	0	0	0	0	0	0	0	0	1	0	0
6	0.2.21.4.5.5.1	unclassified	0	10	0	0	1	0	0	0	0	1	0	0	0	5	0	0	0	0	1	0	0	1	0	0	0	0	0	0	0	0	0	0	1	0	0
4	0.2.21.4.7	Desulfuromonadales	1	2	0	0	0	0	0	0	0	0	0	0	0	0	0	0	0	0	1	0	1	0	0	0	0	0	0	0	0	0	0	0	0	0	0
5	0.2.21.4.7.2	Geobacteraceae	1	2	0	0	0	0	0	0	0	0	0	0	0	0	0	0	0	0	1	0	1	0	0	0	0	0	0	0	0	0	0	0	0	0	0
6	0.2.21.4.7.2.2	Geobacter	0	2	0	0	0	0	0	0	0	0	0	0	0	0	0	0	0	0	1	0	1	0	0	0	0	0	0	0	0	0	0	0	0	0	0
4	0.2.21.4.8	Myxococcales	4	14	1	2	4	0	0	0	0	0	0	1	0	0	0	0	0	0	2	0	0	0	0	0	0	0	0	0	0	3	1	0	0	0	0
5	0.2.21.4.8.5	Nannocystaceae	1	3	0	0	0	0	0	0	0	0	0	0	0	0	0	0	0	0	0	0	0	0	0	0	0	0	0	0	0	3	0	0	0	0	0
6	0.2.21.4.8.5.2	Nannocystis	0	3	0	0	0	0	0	0	0	0	0	0	0	0	0	0	0	0	0	0	0	0	0	0	0	0	0	0	0	3	0	0	0	0	0
5	0.2.21.4.8.6	Phaselicystidaceae	1	6	0	2	4	0	0	0	0	0	0	0	0	0	0	0	0	0	0	0	0	0	0	0	0	0	0	0	0	0	0	0	0	0	0
6	0.2.21.4.8.6.1	Phaselicystis	0	6	0	2	4	0	0	0	0	0	0	0	0	0	0	0	0	0	0	0	0	0	0	0	0	0	0	0	0	0	0	0	0	0	0
5	0.2.21.4.8.7	Polyangiaceae	1	1	0	0	0	0	0	0	0	0	0	0	0	0	0	0	0	0	1	0	0	0	0	0	0	0	0	0	0	0	0	0	0	0	0
6	0.2.21.4.8.7.4	unclassified	0	1	0	0	0	0	0	0	0	0	0	0	0	0	0	0	0	0	1	0	0	0	0	0	0	0	0	0	0	0	0	0	0	0	0
5	0.2.21.4.8.8	unclassified	1	4	1	0	0	0	0	0	0	0	0	1	0	0	0	0	0	0	1	0	0	0	0	0	0	0	0	0	0	0	1	0	0	0	0
6	0.2.21.4.8.8.1	unclassified	0	4	1	0	0	0	0	0	0	0	0	1	0	0	0	0	0	0	1	0	0	0	0	0	0	0	0	0	0	0	1	0	0	0	0
4	0.2.21.4.9	Syntrophobacterales	1	4	0	0	0	0	0	0	0	0	0	0	0	0	0	0	0	0	0	2	0	1	0	0	0	0	1	0	0	0	0	0	0	0	0
5	0.2.21.4.9.3	unclassified	1	4	0	0	0	0	0	0	0	0	0	0	0	0	0	0	0	0	0	2	0	1	0	0	0	0	1	0	0	0	0	0	0	0	0
6	0.2.21.4.9.3.1	unclassified	0	4	0	0	0	0	0	0	0	0	0	0	0	0	0	0	0	0	0	2	0	1	0	0	0	0	1	0	0	0	0	0	0	0	0
4	0.2.21.4.10	unclassified	1	33	0	1	0	1	0	0	0	0	1	1	13	2	0	0	3	0	1	0	0	2	0	0	0	1	0	3	0	2	0	0	0	0	2
5	0.2.21.4.10.1	unclassified	1	33	0	1	0	1	0	0	0	0	1	1	13	2	0	0	3	0	1	0	0	2	0	0	0	1	0	3	0	2	0	0	0	0	2
6	0.2.21.4.10.1.1	unclassified	0	33	0	1	0	1	0	0	0	0	1	1	13	2	0	0	3	0	1	0	0	2	0	0	0	1	0	3	0	2	0	0	0	0	2
3	0.2.21.5	Epsilonproteobacteria	1	215	0	0	18	6	0	0	0	0	3	0	31	31	1	0	0	0	0	2	26	11	0	0	0	0	1	0	48	35	0	1	0	1	0
4	0.2.21.5.1	Campylobacterales	2	215	0	0	18	6	0	0	0	0	3	0	31	31	1	0	0	0	0	2	26	11	0	0	0	0	1	0	48	35	0	1	0	1	0
5	0.2.21.5.1.2	Campylobacteraceae	2	40	0	0	11	0	0	0	0	0	0	0	0	0	0	0	0	0	0	0	6	0	0	0	0	0	1	0	21	0	0	0	0	1	0
6	0.2.21.5.1.2.1	Arcobacter	0	7	0	0	0	0	0	0	0	0	0	0	0	0	0	0	0	0	0	0	0	0	0	0	0	0	0	0	7	0	0	0	0	0	0
6	0.2.21.5.1.2.2	Campylobacter	0	33	0	0	11	0	0	0	0	0	0	0	0	0	0	0	0	0	0	0	6	0	0	0	0	0	1	0	14	0	0	0	0	1	0
5	0.2.21.5.1.3	Helicobacteraceae	1	175	0	0	7	6	0	0	0	0	3	0	31	31	1	0	0	0	0	2	20	11	0	0	0	0	0	0	27	35	0	1	0	0	0
6	0.2.21.5.1.3.1	Helicobacter	0	175	0	0	7	6	0	0	0	0	3	0	31	31	1	0	0	0	0	2	20	11	0	0	0	0	0	0	27	35	0	1	0	0	0
3	0.2.21.6	Gammaproteobacteria	11	37978	1304	495	440	422	1702	1576	1276	1840	1123	1215	822	911	1706	1926	1377	1425	887	1331	365	421	1542	376	1396	1382	1390	105	542	469	1628	1677	1721	1718	1468
4	0.2.21.6.1	Enterobacteriales	1	36927	1243	486	389	323	1694	1574	1269	1836	1103	1193	755	620	1700	1922	1375	1417	862	1311	343	384	1539	375	1391	1378	1362	101	488	426	1626	1634	1719	1711	1378
5	0.2.21.6.1.1	Enterobacteriaceae	13	36927	1243	486	389	323	1694	1574	1269	1836	1103	1193	755	620	1700	1922	1375	1417	862	1311	343	384	1539	375	1391	1378	1362	101	488	426	1626	1634	1719	1711	1378
6	0.2.21.6.1.1.7	Citrobacter	0	26	1	0	0	0	0	0	0	3	1	1	0	0	2	2	1	0	3	0	0	0	0	0	2	0	0	0	0	1	2	0	0	1	6
6	0.2.21.6.1.1.12	Enterobacter	0	18	3	1	0	0	0	0	0	0	0	1	1	0	1	1	0	0	0	0	0	1	3	0	0	0	1	0	0	0	2	2	1	0	0
6	0.2.21.6.1.1.13	Erwinia	0	1	0	0	0	0	0	1	0	0	0	0	0	0	0	0	0	0	0	0	0	0	0	0	0	0	0	0	0	0	0	0	0	0	0
6	0.2.21.6.1.1.14	Escherichia_Shigella	0	33661	1128	446	356	261	1539	1433	1156	1702	1029	1095	653	522	1568	1747	1258	1311	787	1209	321	338	1416	337	1267	1270	1271	92	427	369	1503	1522	1555	1546	1227
6	0.2.21.6.1.1.16	Hafnia	0	1	0	0	0	0	0	0	0	0	0	0	0	0	0	0	0	0	0	0	0	0	0	0	0	0	0	0	0	0	0	0	0	1	0
6	0.2.21.6.1.1.17	Klebsiella	0	394	23	3	19	42	3	3	1	3	19	12	50	47	0	5	3	1	13	12	13	19	1	1	2	4	10	2	24	27	3	5	4	2	18
6	0.2.21.6.1.1.18	Kluyvera	0	4	0	0	0	0	0	0	0	0	0	0	0	0	0	0	0	0	0	0	0	2	0	0	0	0	0	0	0	0	0	0	0	0	2
6	0.2.21.6.1.1.24	Pantoea	0	341	8	2	0	0	24	17	23	17	9	12	4	14	13	20	12	11	3	14	0	3	18	3	19	9	11	0	7	0	22	6	15	17	8
6	0.2.21.6.1.1.32	Raoultella	0	13	0	0	0	0	0	0	0	0	0	0	6	0	0	0	0	0	0	0	0	0	0	0	0	0	0	0	7	0	0	0	0	0	0
6	0.2.21.6.1.1.33	Salmonella	0	1	0	0	0	0	0	0	0	0	0	1	0	0	0	0	0	0	0	0	0	0	0	0	0	0	0	0	0	0	0	0	0	0	0
6	0.2.21.6.1.1.35	Serratia	0	757	17	19	0	4	51	34	25	40	21	17	13	6	46	49	31	21	18	21	5	9	27	13	24	26	13	1	6	11	20	35	33	42	59
6	0.2.21.6.1.1.42	Yersinia	0	1	0	0	0	0	0	0	0	0	0	0	0	0	0	0	0	0	0	0	0	0	0	0	0	0	0	0	0	0	0	0	1	0	0
6	0.2.21.6.1.1.44	unclassified	0	1709	63	15	14	16	77	86	64	71	24	54	28	31	70	98	70	73	38	55	4	12	74	21	77	69	56	6	17	18	74	64	110	102	58
4	0.2.21.6.3	Vibrionales	1	1	0	0	0	0	0	0	0	0	0	0	0	0	0	0	0	0	0	0	0	0	0	0	0	0	0	1	0	0	0	0	0	0	0
5	0.2.21.6.3.1	Vibrionaceae	1	1	0	0	0	0	0	0	0	0	0	0	0	0	0	0	0	0	0	0	0	0	0	0	0	0	0	1	0	0	0	0	0	0	0
6	0.2.21.6.3.1.10	Vibrio	0	1	0	0	0	0	0	0	0	0	0	0	0	0	0	0	0	0	0	0	0	0	0	0	0	0	0	1	0	0	0	0	0	0	0
4	0.2.21.6.6	Alteromonadales	1	7	0	0	0	0	0	0	0	0	0	0	0	0	0	0	0	0	0	0	7	0	0	0	0	0	0	0	0	0	0	0	0	0	0
5	0.2.21.6.6.1	Alteromonadaceae	1	7	0	0	0	0	0	0	0	0	0	0	0	0	0	0	0	0	0	0	7	0	0	0	0	0	0	0	0	0	0	0	0	0	0
6	0.2.21.6.6.1.10	Marinobacter	0	7	0	0	0	0	0	0	0	0	0	0	0	0	0	0	0	0	0	0	7	0	0	0	0	0	0	0	0	0	0	0	0	0	0
4	0.2.21.6.7	Cardiobacteriales	1	10	0	0	10	0	0	0	0	0	0	0	0	0	0	0	0	0	0	0	0	0	0	0	0	0	0	0	0	0	0	0	0	0	0
5	0.2.21.6.7.1	Cardiobacteriaceae	1	10	0	0	10	0	0	0	0	0	0	0	0	0	0	0	0	0	0	0	0	0	0	0	0	0	0	0	0	0	0	0	0	0	0
6	0.2.21.6.7.1.1	Cardiobacterium	0	10	0	0	10	0	0	0	0	0	0	0	0	0	0	0	0	0	0	0	0	0	0	0	0	0	0	0	0	0	0	0	0	0	0
4	0.2.21.6.8	Chromatiales	1	4	0	0	2	2	0	0	0	0	0	0	0	0	0	0	0	0	0	0	0	0	0	0	0	0	0	0	0	0	0	0	0	0	0
5	0.2.21.6.8.1	Chromatiaceae	1	4	0	0	2	2	0	0	0	0	0	0	0	0	0	0	0	0	0	0	0	0	0	0	0	0	0	0	0	0	0	0	0	0	0
6	0.2.21.6.8.1.9	Rheinheimera	0	4	0	0	2	2	0	0	0	0	0	0	0	0	0	0	0	0	0	0	0	0	0	0	0	0	0	0	0	0	0	0	0	0	0
4	0.2.21.6.10	Legionellales	1	3	0	0	2	0	0	0	0	0	0	1	0	0	0	0	0	0	0	0	0	0	0	0	0	0	0	0	0	0	0	0	0	0	0
5	0.2.21.6.10.1	Coxiellaceae	1	3	0	0	2	0	0	0	0	0	0	1	0	0	0	0	0	0	0	0	0	0	0	0	0	0	0	0	0	0	0	0	0	0	0
6	0.2.21.6.10.1.1	Aquicella	0	3	0	0	2	0	0	0	0	0	0	1	0	0	0	0	0	0	0	0	0	0	0	0	0	0	0	0	0	0	0	0	0	0	0
4	0.2.21.6.13	Pasteurellales	1	352	1	1	23	50	4	1	5	4	3	2	49	91	2	1	2	5	2	16	9	20	2	1	5	1	6	0	32	7	2	2	0	2	1
5	0.2.21.6.13.1	Pasteurellaceae	3	352	1	1	23	50	4	1	5	4	3	2	49	91	2	1	2	5	2	16	9	20	2	1	5	1	6	0	32	7	2	2	0	2	1
6	0.2.21.6.13.1.2	Aggregatibacter	0	5	0	0	0	4	0	0	0	0	0	0	0	0	0	0	0	1	0	0	0	0	0	0	0	0	0	0	0	0	0	0	0	0	0
6	0.2.21.6.13.1.8	Haemophilus	0	317	1	1	22	42	4	1	5	4	3	2	49	77	2	1	0	3	2	16	9	15	2	1	5	1	6	0	32	4	2	2	0	2	1
6	0.2.21.6.13.1.16	unclassified	0	30	0	0	1	4	0	0	0	0	0	0	0	14	0	0	2	1	0	0	0	5	0	0	0	0	0	0	0	3	0	0	0	0	0
4	0.2.21.6.14	Pseudomonadales	2	417	4	1	7	38	3	0	1	0	7	5	0	186	0	2	0	1	3	3	2	16	0	0	0	1	5	1	7	12	0	39	1	3	69
5	0.2.21.6.14.1	Moraxellaceae	3	369	4	1	7	34	2	0	1	0	3	0	0	181	0	2	0	1	2	3	2	15	0	0	0	1	0	1	7	12	0	39	1	3	47
6	0.2.21.6.14.1.1	Acinetobacter	0	84	1	1	4	34	1	0	1	0	2	0	0	14	0	2	0	0	2	0	0	5	0	0	0	1	0	0	0	0	0	1	1	2	12
6	0.2.21.6.14.1.3	Enhydrobacter	0	283	3	0	3	0	1	0	0	0	1	0	0	167	0	0	0	1	0	3	2	10	0	0	0	0	0	1	7	12	0	37	0	1	34
6	0.2.21.6.14.1.7	unclassified	0	2	0	0	0	0	0	0	0	0	0	0	0	0	0	0	0	0	0	0	0	0	0	0	0	0	0	0	0	0	0	1	0	0	1
5	0.2.21.6.14.2	Pseudomonadaceae	2	48	0	0	0	4	1	0	0	0	4	5	0	5	0	0	0	0	1	0	0	1	0	0	0	0	5	0	0	0	0	0	0	0	22
6	0.2.21.6.14.2.5	Pseudomonas	0	46	0	0	0	4	1	0	0	0	4	5	0	5	0	0	0	0	1	0	0	1	0	0	0	0	4	0	0	0	0	0	0	0	21
6	0.2.21.6.14.2.9	unclassified	0	2	0	0	0	0	0	0	0	0	0	0	0	0	0	0	0	0	0	0	0	0	0	0	0	0	1	0	0	0	0	0	0	0	1
4	0.2.21.6.15	Thiotrichales	1	80	11	0	7	7	1	0	0	0	0	7	0	0	0	0	0	1	9	0	0	0	0	0	0	0	12	1	0	11	0	0	0	0	13
5	0.2.21.6.15.3	Thiotrichaceae	1	80	11	0	7	7	1	0	0	0	0	7	0	0	0	0	0	1	9	0	0	0	0	0	0	0	12	1	0	11	0	0	0	0	13
6	0.2.21.6.15.3.3	Thiothrix	0	80	11	0	7	7	1	0	0	0	0	7	0	0	0	0	0	1	9	0	0	0	0	0	0	0	12	1	0	11	0	0	0	0	13
4	0.2.21.6.16	Xanthomonadales	2	104	33	2	0	2	0	0	0	0	4	0	12	14	1	0	0	1	7	0	4	0	0	0	0	0	4	0	13	3	0	0	0	0	4
5	0.2.21.6.16.1	Sinobacteraceae	2	33	13	0	0	1	0	0	0	0	3	0	5	0	0	0	0	0	3	0	4	0	0	0	0	0	0	0	0	3	0	0	0	0	1
6	0.2.21.6.16.1.3	Nevskia	0	26	6	0	0	1	0	0	0	0	3	0	5	0	0	0	0	0	3	0	4	0	0	0	0	0	0	0	0	3	0	0	0	0	1
6	0.2.21.6.16.1.6	Steroidobacter	0	7	7	0	0	0	0	0	0	0	0	0	0	0	0	0	0	0	0	0	0	0	0	0	0	0	0	0	0	0	0	0	0	0	0
5	0.2.21.6.16.2	Xanthomonadaceae	8	71	20	2	0	1	0	0	0	0	1	0	7	14	1	0	0	1	4	0	0	0	0	0	0	0	4	0	13	0	0	0	0	0	3
6	0.2.21.6.16.2.5	Dyella	0	4	0	0	0	0	0	0	0	0	0	0	0	0	0	0	0	0	0	0	0	0	0	0	0	0	4	0	0	0	0	0	0	0	0
6	0.2.21.6.16.2.11	Lysobacter	0	1	0	0	0	0	0	0	0	0	0	0	0	0	0	0	0	0	1	0	0	0	0	0	0	0	0	0	0	0	0	0	0	0	0
6	0.2.21.6.16.2.13	Pseudoxanthomonas	0	1	1	0	0	0	0	0	0	0	0	0	0	0	0	0	0	0	0	0	0	0	0	0	0	0	0	0	0	0	0	0	0	0	0
6	0.2.21.6.16.2.14	Rhodanobacter	0	1	1	0	0	0	0	0	0	0	0	0	0	0	0	0	0	0	0	0	0	0	0	0	0	0	0	0	0	0	0	0	0	0	0
6	0.2.21.6.16.2.15	Rudaea	0	14	0	0	0	0	0	0	0	0	0	0	0	14	0	0	0	0	0	0	0	0	0	0	0	0	0	0	0	0	0	0	0	0	0
6	0.2.21.6.16.2.17	Stenotrophomonas	0	17	2	2	0	0	0	0	0	0	0	0	0	0	0	0	0	0	0	0	0	0	0	0	0	0	0	0	13	0	0	0	0	0	0
6	0.2.21.6.16.2.20	Xanthomonas	0	6	0	0	0	1	0	0	0	0	1	0	0	0	0	0	0	1	0	0	0	0	0	0	0	0	0	0	0	0	0	0	0	0	3
6	0.2.21.6.16.2.22	unclassified	0	27	16	0	0	0	0	0	0	0	0	0	7	0	1	0	0	0	3	0	0	0	0	0	0	0	0	0	0	0	0	0	0	0	0
4	0.2.21.6.17	unclassified	1	73	12	5	0	0	0	1	1	0	6	7	6	0	3	1	0	0	4	1	0	1	1	0	0	2	1	1	2	10	0	2	1	2	3
5	0.2.21.6.17.1	unclassified	1	73	12	5	0	0	0	1	1	0	6	7	6	0	3	1	0	0	4	1	0	1	1	0	0	2	1	1	2	10	0	2	1	2	3
6	0.2.21.6.17.1.1	unclassified	0	73	12	5	0	0	0	1	1	0	6	7	6	0	3	1	0	0	4	1	0	1	1	0	0	2	1	1	2	10	0	2	1	2	3
3	0.2.21.7	unclassified	1	49	3	0	6	2	3	0	0	1	2	0	0	3	1	3	0	3	3	1	0	2	1	0	1	1	2	1	4	0	0	3	1	0	2
4	0.2.21.7.1	unclassified	1	49	3	0	6	2	3	0	0	1	2	0	0	3	1	3	0	3	3	1	0	2	1	0	1	1	2	1	4	0	0	3	1	0	2
5	0.2.21.7.1.1	unclassified	1	49	3	0	6	2	3	0	0	1	2	0	0	3	1	3	0	3	3	1	0	2	1	0	1	1	2	1	4	0	0	3	1	0	2
6	0.2.21.7.1.1.1	unclassified	0	49	3	0	6	2	3	0	0	1	2	0	0	3	1	3	0	3	3	1	0	2	1	0	1	1	2	1	4	0	0	3	1	0	2
2	0.2.22	Spirochaetes	1	7	0	0	1	0	0	0	0	0	0	0	0	5	1	0	0	0	0	0	0	0	0	0	0	0	0	0	0	0	0	0	0	0	0
3	0.2.22.1	Spirochaetes	1	7	0	0	1	0	0	0	0	0	0	0	0	5	1	0	0	0	0	0	0	0	0	0	0	0	0	0	0	0	0	0	0	0	0
4	0.2.22.1.1	Spirochaetales	2	7	0	0	1	0	0	0	0	0	0	0	0	5	1	0	0	0	0	0	0	0	0	0	0	0	0	0	0	0	0	0	0	0	0
5	0.2.22.1.1.3	Leptospiraceae	1	5	0	0	0	0	0	0	0	0	0	0	0	5	0	0	0	0	0	0	0	0	0	0	0	0	0	0	0	0	0	0	0	0	0
6	0.2.22.1.1.3.3	Turneriella	0	5	0	0	0	0	0	0	0	0	0	0	0	5	0	0	0	0	0	0	0	0	0	0	0	0	0	0	0	0	0	0	0	0	0
5	0.2.22.1.1.4	Spirochaetaceae	1	2	0	0	1	0	0	0	0	0	0	0	0	0	1	0	0	0	0	0	0	0	0	0	0	0	0	0	0	0	0	0	0	0	0
6	0.2.22.1.1.4.3	Treponema	0	2	0	0	1	0	0	0	0	0	0	0	0	0	1	0	0	0	0	0	0	0	0	0	0	0	0	0	0	0	0	0	0	0	0
2	0.2.23	Synergistetes	1	41	4	0	0	0	1	4	1	2	2	0	0	0	4	1	1	3	0	0	0	0	3	0	1	2	2	0	0	0	5	4	0	1	0
3	0.2.23.1	Synergistia	1	41	4	0	0	0	1	4	1	2	2	0	0	0	4	1	1	3	0	0	0	0	3	0	1	2	2	0	0	0	5	4	0	1	0
4	0.2.23.1.1	Synergistales	1	41	4	0	0	0	1	4	1	2	2	0	0	0	4	1	1	3	0	0	0	0	3	0	1	2	2	0	0	0	5	4	0	1	0
5	0.2.23.1.1.1	Synergistaceae	1	41	4	0	0	0	1	4	1	2	2	0	0	0	4	1	1	3	0	0	0	0	3	0	1	2	2	0	0	0	5	4	0	1	0
6	0.2.23.1.1.1.5	Cloacibacillus	0	41	4	0	0	0	1	4	1	2	2	0	0	0	4	1	1	3	0	0	0	0	3	0	1	2	2	0	0	0	5	4	0	1	0
2	0.2.24	Tenericutes	1	46	0	2	0	0	5	4	1	2	4	1	0	0	1	3	1	0	0	2	1	3	2	2	3	1	3	0	0	0	3	0	0	2	0
3	0.2.24.1	Mollicutes	3	46	0	2	0	0	5	4	1	2	4	1	0	0	1	3	1	0	0	2	1	3	2	2	3	1	3	0	0	0	3	0	0	2	0
4	0.2.24.1.2	Anaeroplasmatales	1	41	0	2	0	0	5	4	1	2	3	1	0	0	1	3	1	0	0	2	0	0	2	2	3	1	3	0	0	0	3	0	0	2	0
5	0.2.24.1.2.1	Anaeroplasmataceae	2	41	0	2	0	0	5	4	1	2	3	1	0	0	1	3	1	0	0	2	0	0	2	2	3	1	3	0	0	0	3	0	0	2	0
6	0.2.24.1.2.1.1	Anaeroplasma	0	22	0	2	0	0	4	3	1	0	3	0	0	0	0	1	1	0	0	0	0	0	1	1	1	1	1	0	0	0	2	0	0	0	0
6	0.2.24.1.2.1.2	Asteroleplasma	0	19	0	0	0	0	1	1	0	2	0	1	0	0	1	2	0	0	0	2	0	0	1	1	2	0	2	0	0	0	1	0	0	2	0
4	0.2.24.1.3	Entomoplasmatales	1	4	0	0	0	0	0	0	0	0	0	0	0	0	0	0	0	0	0	0	1	3	0	0	0	0	0	0	0	0	0	0	0	0	0
5	0.2.24.1.3.1	Entomoplasmataceae	2	4	0	0	0	0	0	0	0	0	0	0	0	0	0	0	0	0	0	0	1	3	0	0	0	0	0	0	0	0	0	0	0	0	0
6	0.2.24.1.3.1.2	Mesoplasma	0	2	0	0	0	0	0	0	0	0	0	0	0	0	0	0	0	0	0	0	0	2	0	0	0	0	0	0	0	0	0	0	0	0	0
6	0.2.24.1.3.1.3	unclassified	0	2	0	0	0	0	0	0	0	0	0	0	0	0	0	0	0	0	0	0	1	1	0	0	0	0	0	0	0	0	0	0	0	0	0
4	0.2.24.1.6	unclassified	1	1	0	0	0	0	0	0	0	0	1	0	0	0	0	0	0	0	0	0	0	0	0	0	0	0	0	0	0	0	0	0	0	0	0
5	0.2.24.1.6.1	unclassified	1	1	0	0	0	0	0	0	0	0	1	0	0	0	0	0	0	0	0	0	0	0	0	0	0	0	0	0	0	0	0	0	0	0	0
6	0.2.24.1.6.1.1	unclassified	0	1	0	0	0	0	0	0	0	0	1	0	0	0	0	0	0	0	0	0	0	0	0	0	0	0	0	0	0	0	0	0	0	0	0
2	0.2.26	Thermotogae	1	5	0	0	0	0	0	0	0	0	0	0	5	0	0	0	0	0	0	0	0	0	0	0	0	0	0	0	0	0	0	0	0	0	0
3	0.2.26.1	Thermotogae	1	5	0	0	0	0	0	0	0	0	0	0	5	0	0	0	0	0	0	0	0	0	0	0	0	0	0	0	0	0	0	0	0	0	0
4	0.2.26.1.1	Thermotogales	1	5	0	0	0	0	0	0	0	0	0	0	5	0	0	0	0	0	0	0	0	0	0	0	0	0	0	0	0	0	0	0	0	0	0
5	0.2.26.1.1.3	unclassified	1	5	0	0	0	0	0	0	0	0	0	0	5	0	0	0	0	0	0	0	0	0	0	0	0	0	0	0	0	0	0	0	0	0	0
6	0.2.26.1.1.3.1	unclassified	0	5	0	0	0	0	0	0	0	0	0	0	5	0	0	0	0	0	0	0	0	0	0	0	0	0	0	0	0	0	0	0	0	0	0
2	0.2.27	Verrucomicrobia	5	995	30	13	23	13	38	32	23	55	26	30	38	82	33	49	31	24	15	28	10	25	35	8	27	25	29	1	37	19	45	24	28	56	43
3	0.2.27.1	Opitutae	2	3	0	0	0	0	0	1	0	0	0	0	0	0	0	0	0	0	0	0	1	0	0	0	0	0	0	0	0	0	1	0	0	0	0
4	0.2.27.1.1	Opitutales	1	1	0	0	0	0	0	0	0	0	0	0	0	0	0	0	0	0	0	0	1	0	0	0	0	0	0	0	0	0	0	0	0	0	0
5	0.2.27.1.1.1	Opitutaceae	1	1	0	0	0	0	0	0	0	0	0	0	0	0	0	0	0	0	0	0	1	0	0	0	0	0	0	0	0	0	0	0	0	0	0
6	0.2.27.1.1.1.2	Opitutus	0	1	0	0	0	0	0	0	0	0	0	0	0	0	0	0	0	0	0	0	1	0	0	0	0	0	0	0	0	0	0	0	0	0	0
4	0.2.27.1.2	Puniceicoccales	1	2	0	0	0	0	0	1	0	0	0	0	0	0	0	0	0	0	0	0	0	0	0	0	0	0	0	0	0	0	1	0	0	0	0
5	0.2.27.1.2.1	Puniceicoccaceae	1	2	0	0	0	0	0	1	0	0	0	0	0	0	0	0	0	0	0	0	0	0	0	0	0	0	0	0	0	0	1	0	0	0	0
6	0.2.27.1.2.1.5	unclassified	0	2	0	0	0	0	0	1	0	0	0	0	0	0	0	0	0	0	0	0	0	0	0	0	0	0	0	0	0	0	1	0	0	0	0
3	0.2.27.2	Spartobacteria	1	88	6	1	10	5	0	0	0	0	4	4	4	12	0	0	0	0	7	0	0	10	0	1	0	0	7	0	4	3	0	0	0	0	10
4	0.2.27.2.1	Spartobacteria_order_incertae_sedis	1	88	6	1	10	5	0	0	0	0	4	4	4	12	0	0	0	0	7	0	0	10	0	1	0	0	7	0	4	3	0	0	0	0	10
5	0.2.27.2.1.1	Spartobacteria_family_incertae_sedis	2	88	6	1	10	5	0	0	0	0	4	4	4	12	0	0	0	0	7	0	0	10	0	1	0	0	7	0	4	3	0	0	0	0	10
6	0.2.27.2.1.1.1	Spartobacteria_genera_incertae_sedis	0	86	6	1	10	4	0	0	0	0	4	4	4	12	0	0	0	0	7	0	0	10	0	1	0	0	6	0	4	3	0	0	0	0	10
6	0.2.27.2.1.1.3	unclassified	0	2	0	0	0	1	0	0	0	0	0	0	0	0	0	0	0	0	0	0	0	0	0	0	0	0	1	0	0	0	0	0	0	0	0
3	0.2.27.3	Subdivision3	1	14	7	1	0	0	0	0	0	0	0	1	0	0	0	0	0	0	2	0	0	0	0	0	0	0	0	0	0	0	0	0	0	0	3
4	0.2.27.3.1	Subdivision3_order_incertae_sedis	1	14	7	1	0	0	0	0	0	0	0	1	0	0	0	0	0	0	2	0	0	0	0	0	0	0	0	0	0	0	0	0	0	0	3
5	0.2.27.3.1.1	Subdivision3_family_incertae_sedis	1	14	7	1	0	0	0	0	0	0	0	1	0	0	0	0	0	0	2	0	0	0	0	0	0	0	0	0	0	0	0	0	0	0	3
6	0.2.27.3.1.1.1	3_genus_incertae_sedis	0	14	7	1	0	0	0	0	0	0	0	1	0	0	0	0	0	0	2	0	0	0	0	0	0	0	0	0	0	0	0	0	0	0	3
3	0.2.27.5	Verrucomicrobiae	1	888	17	11	13	8	38	31	23	55	21	25	33	70	33	49	31	24	6	28	9	15	35	7	27	25	22	1	33	16	44	24	28	56	30
4	0.2.27.5.1	Verrucomicrobiales	1	888	17	11	13	8	38	31	23	55	21	25	33	70	33	49	31	24	6	28	9	15	35	7	27	25	22	1	33	16	44	24	28	56	30
5	0.2.27.5.1.2	Verrucomicrobiaceae	3	888	17	11	13	8	38	31	23	55	21	25	33	70	33	49	31	24	6	28	9	15	35	7	27	25	22	1	33	16	44	24	28	56	30
6	0.2.27.5.1.2.1	Akkermansia	0	886	17	11	13	8	38	31	23	55	21	25	33	70	33	49	31	24	6	28	9	15	35	7	27	25	22	1	33	16	44	23	28	56	29
6	0.2.27.5.1.2.5	Prosthecobacter	0	1	0	0	0	0	0	0	0	0	0	0	0	0	0	0	0	0	0	0	0	0	0	0	0	0	0	0	0	0	0	1	0	0	0
6	0.2.27.5.1.2.7	Verrucomicrobium	0	1	0	0	0	0	0	0	0	0	0	0	0	0	0	0	0	0	0	0	0	0	0	0	0	0	0	0	0	0	0	0	0	0	1
3	0.2.27.6	unclassified	1	2	0	0	0	0	0	0	0	0	1	0	1	0	0	0	0	0	0	0	0	0	0	0	0	0	0	0	0	0	0	0	0	0	0
4	0.2.27.6.1	unclassified	1	2	0	0	0	0	0	0	0	0	1	0	1	0	0	0	0	0	0	0	0	0	0	0	0	0	0	0	0	0	0	0	0	0	0
5	0.2.27.6.1.1	unclassified	1	2	0	0	0	0	0	0	0	0	1	0	1	0	0	0	0	0	0	0	0	0	0	0	0	0	0	0	0	0	0	0	0	0	0
6	0.2.27.6.1.1.1	unclassified	0	2	0	0	0	0	0	0	0	0	1	0	1	0	0	0	0	0	0	0	0	0	0	0	0	0	0	0	0	0	0	0	0	0	0
2	0.2.29	Cyanobacteria_Chloroplast	3	2501	138	48	89	119	12	7	8	14	127	137	235	136	6	3	10	8	118	207	119	74	13	1	6	4	156	21	116	219	10	10	5	11	314
3	0.2.29.1	Chloroplast	1	2495	138	48	89	119	12	7	8	14	127	137	235	134	6	3	10	8	118	207	119	74	13	1	6	4	156	21	116	219	10	8	5	11	312
4	0.2.29.1.1	Chloroplast_order_incertae_sedis	1	2495	138	48	89	119	12	7	8	14	127	137	235	134	6	3	10	8	118	207	119	74	13	1	6	4	156	21	116	219	10	8	5	11	312
5	0.2.29.1.1.1	Chloroplast	4	2495	138	48	89	119	12	7	8	14	127	137	235	134	6	3	10	8	118	207	119	74	13	1	6	4	156	21	116	219	10	8	5	11	312
6	0.2.29.1.1.1.1	Bacillariophyta	0	7	0	0	0	0	0	0	0	0	0	4	0	0	0	0	0	0	0	0	0	0	0	0	0	0	0	0	0	0	0	3	0	0	0
6	0.2.29.1.1.1.4	Chlorophyta	0	2	0	0	0	0	0	0	0	0	0	0	0	0	2	0	0	0	0	0	0	0	0	0	0	0	0	0	0	0	0	0	0	0	0
6	0.2.29.1.1.1.7	Streptophyta	0	2444	138	48	78	119	12	7	8	14	127	133	235	124	4	3	10	8	116	198	119	74	13	1	5	4	154	21	116	219	10	4	5	11	306
6	0.2.29.1.1.1.8	unclassified	0	42	0	0	11	0	0	0	0	0	0	0	0	10	0	0	0	0	2	9	0	0	0	0	1	0	2	0	0	0	0	1	0	0	6
3	0.2.29.2	Cyanobacteria	1	4	0	0	0	0	0	0	0	0	0	0	0	0	0	0	0	0	0	0	0	0	0	0	0	0	0	0	0	0	0	2	0	0	2
4	0.2.29.2.1	Cyanobacteria_order_incertae_sedis	2	4	0	0	0	0	0	0	0	0	0	0	0	0	0	0	0	0	0	0	0	0	0	0	0	0	0	0	0	0	0	2	0	0	2
5	0.2.29.2.1.1	Family_I	1	2	0	0	0	0	0	0	0	0	0	0	0	0	0	0	0	0	0	0	0	0	0	0	0	0	0	0	0	0	0	0	0	0	2
6	0.2.29.2.1.1.1	GpI	0	2	0	0	0	0	0	0	0	0	0	0	0	0	0	0	0	0	0	0	0	0	0	0	0	0	0	0	0	0	0	0	0	0	2
5	0.2.29.2.1.2	Family_II	1	2	0	0	0	0	0	0	0	0	0	0	0	0	0	0	0	0	0	0	0	0	0	0	0	0	0	0	0	0	0	2	0	0	0
6	0.2.29.2.1.2.1	GpIIa	0	2	0	0	0	0	0	0	0	0	0	0	0	0	0	0	0	0	0	0	0	0	0	0	0	0	0	0	0	0	0	2	0	0	0
3	0.2.29.3	unclassified	1	2	0	0	0	0	0	0	0	0	0	0	0	2	0	0	0	0	0	0	0	0	0	0	0	0	0	0	0	0	0	0	0	0	0
4	0.2.29.3.1	unclassified	1	2	0	0	0	0	0	0	0	0	0	0	0	2	0	0	0	0	0	0	0	0	0	0	0	0	0	0	0	0	0	0	0	0	0
5	0.2.29.3.1.1	unclassified	1	2	0	0	0	0	0	0	0	0	0	0	0	2	0	0	0	0	0	0	0	0	0	0	0	0	0	0	0	0	0	0	0	0	0
6	0.2.29.3.1.1.1	unclassified	0	2	0	0	0	0	0	0	0	0	0	0	0	2	0	0	0	0	0	0	0	0	0	0	0	0	0	0	0	0	0	0	0	0	0
2	0.2.30	Firmicutes	5	133974	4306	1988	2135	1392	6507	5568	4705	6721	3808	3645	3049	3764	5757	6223	4807	4456	3508	4401	1566	2472	5324	1979	4822	4387	4396	1155	2412	2404	5621	5155	5397	5688	4456
3	0.2.30.1	Bacilli	3	4280	168	54	109	115	153	95	101	120	101	67	117	232	106	140	104	107	69	121	70	782	113	27	104	79	160	15	103	140	112	100	118	122	156
4	0.2.30.1.1	Bacillales	7	810	55	2	62	37	1	3	2	2	31	10	42	151	3	4	2	1	20	34	25	72	0	0	10	1	47	7	33	87	2	2	2	5	55
5	0.2.30.1.1.2	Bacillaceae_1	3	84	16	0	1	0	0	2	1	0	0	3	4	16	2	3	2	0	0	4	2	0	0	0	5	0	7	0	1	6	2	2	2	2	1
6	0.2.30.1.1.2.3	Anoxybacillus	0	24	0	0	0	0	0	0	1	0	0	0	0	15	0	0	0	0	0	0	0	0	0	0	0	0	7	0	0	0	0	0	1	0	0
6	0.2.30.1.1.2.4	Bacillus	0	56	12	0	1	0	0	2	0	0	0	3	4	1	2	3	2	0	0	4	2	0	0	0	5	0	0	0	1	6	2	2	1	2	1
6	0.2.30.1.1.2.8	unclassified	0	4	4	0	0	0	0	0	0	0	0	0	0	0	0	0	0	0	0	0	0	0	0	0	0	0	0	0	0	0	0	0	0	0	0
5	0.2.30.1.1.4	Bacillales_Incertae_Sedis_X	1	16	2	0	0	0	0	0	0	0	0	0	0	13	0	0	0	0	0	0	0	0	0	0	1	0	0	0	0	0	0	0	0	0	0
6	0.2.30.1.1.4.1	Thermicanus	0	16	2	0	0	0	0	0	0	0	0	0	0	13	0	0	0	0	0	0	0	0	0	0	1	0	0	0	0	0	0	0	0	0	0
5	0.2.30.1.1.5	Bacillales_Incertae_Sedis_XI	1	119	0	0	12	13	0	0	0	0	0	0	10	4	0	0	0	0	0	0	5	33	0	0	0	0	0	0	19	20	0	0	0	2	1
6	0.2.30.1.1.5.1	Gemella	0	119	0	0	12	13	0	0	0	0	0	0	10	4	0	0	0	0	0	0	5	33	0	0	0	0	0	0	19	20	0	0	0	2	1
5	0.2.30.1.1.9	Paenibacillaceae_1	2	7	4	0	0	0	0	0	0	0	0	0	0	0	0	0	0	0	0	0	0	0	0	0	3	0	0	0	0	0	0	0	0	0	0
6	0.2.30.1.1.9.4	Paenibacillus	0	4	4	0	0	0	0	0	0	0	0	0	0	0	0	0	0	0	0	0	0	0	0	0	0	0	0	0	0	0	0	0	0	0	0
6	0.2.30.1.1.9.7	unclassified	0	3	0	0	0	0	0	0	0	0	0	0	0	0	0	0	0	0	0	0	0	0	0	0	3	0	0	0	0	0	0	0	0	0	0
5	0.2.30.1.1.13	Sporolactobacillaceae	1	7	1	0	0	0	0	0	0	0	0	0	0	0	0	0	0	0	1	0	0	5	0	0	0	0	0	0	0	0	0	0	0	0	0
6	0.2.30.1.1.13.2	Sporolactobacillus	0	7	1	0	0	0	0	0	0	0	0	0	0	0	0	0	0	0	1	0	0	5	0	0	0	0	0	0	0	0	0	0	0	0	0
5	0.2.30.1.1.14	Staphylococcaceae	1	562	30	2	49	24	1	1	1	2	31	7	23	118	1	1	0	0	19	30	15	34	0	0	0	1	40	7	13	58	0	0	0	1	53
6	0.2.30.1.1.14.5	Staphylococcus	0	562	30	2	49	24	1	1	1	2	31	7	23	118	1	1	0	0	19	30	15	34	0	0	0	1	40	7	13	58	0	0	0	1	53
5	0.2.30.1.1.17	unclassified	1	15	2	0	0	0	0	0	0	0	0	0	5	0	0	0	0	1	0	0	3	0	0	0	1	0	0	0	0	3	0	0	0	0	0
6	0.2.30.1.1.17.1	unclassified	0	15	2	0	0	0	0	0	0	0	0	0	5	0	0	0	0	1	0	0	3	0	0	0	1	0	0	0	0	3	0	0	0	0	0
4	0.2.30.1.2	Lactobacillales	6	3467	113	52	47	78	152	92	98	118	70	57	75	81	103	136	102	106	49	87	45	710	113	27	94	78	113	7	70	53	110	98	116	116	101
5	0.2.30.1.2.2	Carnobacteriaceae	4	99	1	1	12	13	0	0	0	0	0	2	0	0	0	0	0	0	0	3	8	44	0	0	0	0	5	0	0	7	0	0	0	2	1
6	0.2.30.1.2.2.6	Atopostipes	0	3	0	0	0	0	0	0	0	0	0	0	0	0	0	0	0	0	0	0	0	0	0	0	0	0	0	0	0	0	0	0	0	2	1
6	0.2.30.1.2.2.10	Dolosigranulum	0	3	0	0	0	3	0	0	0	0	0	0	0	0	0	0	0	0	0	0	0	0	0	0	0	0	0	0	0	0	0	0	0	0	0
6	0.2.30.1.2.2.11	Granulicatella	0	92	0	1	12	10	0	0	0	0	0	2	0	0	0	0	0	0	0	3	8	44	0	0	0	0	5	0	0	7	0	0	0	0	0
6	0.2.30.1.2.2.16	Trichococcus	0	1	1	0	0	0	0	0	0	0	0	0	0	0	0	0	0	0	0	0	0	0	0	0	0	0	0	0	0	0	0	0	0	0	0
5	0.2.30.1.2.3	Enterococcaceae	1	33	19	1	0	0	1	0	0	0	0	0	0	6	0	0	0	0	0	0	3	0	1	0	0	0	0	1	0	0	0	0	1	0	0
6	0.2.30.1.2.3.2	Enterococcus	0	33	19	1	0	0	1	0	0	0	0	0	0	6	0	0	0	0	0	0	3	0	1	0	0	0	0	1	0	0	0	0	1	0	0
5	0.2.30.1.2.4	Lactobacillaceae	3	616	30	20	3	2	30	28	23	30	17	25	5	6	29	43	20	25	7	29	0	9	23	8	22	20	22	1	6	6	22	21	29	30	25
6	0.2.30.1.2.4.1	Lactobacillus	0	598	30	16	3	2	30	27	22	30	17	25	5	6	29	38	19	25	7	29	0	9	22	8	20	20	22	1	6	6	21	21	28	29	25
6	0.2.30.1.2.4.3	Pediococcus	0	13	0	4	0	0	0	0	1	0	0	0	0	0	0	3	1	0	0	0	0	0	1	0	2	0	0	0	0	0	1	0	0	0	0
6	0.2.30.1.2.4.4	unclassified	0	5	0	0	0	0	0	1	0	0	0	0	0	0	0	2	0	0	0	0	0	0	0	0	0	0	0	0	0	0	0	0	1	1	0
5	0.2.30.1.2.5	Leuconostocaceae	1	10	0	0	0	0	0	0	0	0	0	0	0	7	0	0	0	0	0	0	0	0	0	0	0	0	1	0	0	0	0	0	2	0	0
6	0.2.30.1.2.5.2	Leuconostoc	0	10	0	0	0	0	0	0	0	0	0	0	0	7	0	0	0	0	0	0	0	0	0	0	0	0	1	0	0	0	0	0	2	0	0
5	0.2.30.1.2.6	Streptococcaceae	2	2691	63	30	32	63	120	63	75	87	53	30	70	62	73	93	80	81	42	55	34	657	87	18	72	55	85	5	64	39	88	77	82	81	75
6	0.2.30.1.2.6.1	Lactococcus	0	18	0	0	0	3	0	0	2	0	0	3	0	6	0	0	1	1	0	0	0	0	0	0	0	0	0	0	0	0	0	0	1	1	0
6	0.2.30.1.2.6.3	Streptococcus	0	2673	63	30	32	60	120	63	73	87	53	27	70	56	73	93	79	80	42	55	34	657	87	18	72	55	85	5	64	39	88	77	81	80	75
5	0.2.30.1.2.7	unclassified	1	18	0	0	0	0	1	1	0	1	0	0	0	0	1	0	2	0	0	0	0	0	2	1	0	3	0	0	0	1	0	0	2	3	0
6	0.2.30.1.2.7.1	unclassified	0	18	0	0	0	0	1	1	0	1	0	0	0	0	1	0	2	0	0	0	0	0	2	1	0	3	0	0	0	1	0	0	2	3	0
4	0.2.30.1.3	unclassified	1	3	0	0	0	0	0	0	1	0	0	0	0	0	0	0	0	0	0	0	0	0	0	0	0	0	0	1	0	0	0	0	0	1	0
5	0.2.30.1.3.1	unclassified	1	3	0	0	0	0	0	0	1	0	0	0	0	0	0	0	0	0	0	0	0	0	0	0	0	0	0	1	0	0	0	0	0	1	0
6	0.2.30.1.3.1.1	unclassified	0	3	0	0	0	0	0	0	1	0	0	0	0	0	0	0	0	0	0	0	0	0	0	0	0	0	0	1	0	0	0	0	0	1	0
3	0.2.30.2	Clostridia	2	99481	3122	1523	1716	990	4845	4086	3468	4764	2735	2626	2200	2770	4248	4550	3607	3222	2661	3449	1170	1243	4045	1582	3684	3260	3407	993	1806	1829	4204	3962	4123	4299	3292
4	0.2.30.2.1	Clostridiales	10	99378	3121	1521	1716	987	4839	4078	3465	4760	2730	2626	2195	2766	4243	4550	3602	3217	2659	3443	1170	1242	4043	1580	3681	3255	3399	991	1806	1828	4203	3959	4120	4299	3284
5	0.2.30.2.1.1	Clostridiaceae_1	5	2252	49	25	30	26	99	79	67	83	85	96	49	44	92	125	89	77	81	94	13	29	99	26	76	65	102	14	40	74	79	75	93	88	89
6	0.2.30.2.1.1.1	Anaerobacter	0	7	0	0	5	0	1	0	0	0	0	0	0	0	0	0	0	0	0	0	0	0	0	0	0	0	0	0	0	0	0	0	0	0	1
6	0.2.30.2.1.1.2	Anaerosporobacter	0	6	4	0	0	0	1	0	0	1	0	0	0	0	0	0	0	0	0	0	0	0	0	0	0	0	0	0	0	0	0	0	0	0	0
6	0.2.30.2.1.1.4	Clostridium_sensu_stricto	0	2035	43	23	17	25	84	71	59	69	79	84	48	41	85	109	83	70	74	87	13	28	90	23	70	57	95	12	37	72	73	69	88	80	77
6	0.2.30.2.1.1.8	Sarcina	0	4	0	0	0	0	0	0	1	0	0	0	0	0	0	0	0	0	0	3	0	0	0	0	0	0	0	0	0	0	0	0	0	0	0
6	0.2.30.2.1.1.10	unclassified	0	200	2	2	8	1	13	8	7	13	6	12	1	3	7	16	6	7	7	4	0	1	9	3	6	8	7	2	3	2	6	6	5	8	11
5	0.2.30.2.1.5	Clostridiales_Incertae_Sedis_III	1	1	0	0	0	0	0	0	0	0	0	0	1	0	0	0	0	0	0	0	0	0	0	0	0	0	0	0	0	0	0	0	0	0	0
6	0.2.30.2.1.5.3	Thermoanaerobacterium	0	1	0	0	0	0	0	0	0	0	0	0	1	0	0	0	0	0	0	0	0	0	0	0	0	0	0	0	0	0	0	0	0	0	0
5	0.2.30.2.1.7	Clostridiales_Incertae_Sedis_XI	4	138	13	0	10	1	1	1	0	0	0	0	2	0	1	4	2	7	0	0	0	21	0	0	0	0	0	0	23	41	2	1	1	0	7
6	0.2.30.2.1.7.1	Anaerococcus	0	26	12	0	3	0	0	0	0	0	0	0	2	0	0	0	0	2	0	0	0	5	0	0	0	0	0	0	0	0	0	1	1	0	0
6	0.2.30.2.1.7.2	Finegoldia	0	21	0	0	6	0	0	0	0	0	0	0	0	0	0	0	0	0	0	0	0	1	0	0	0	0	0	0	10	0	0	0	0	0	4
6	0.2.30.2.1.7.5	Parvimonas	0	15	0	0	0	1	1	1	0	0	0	0	0	0	1	4	2	1	0	0	0	2	0	0	0	0	0	0	0	0	2	0	0	0	0
6	0.2.30.2.1.7.6	Peptoniphilus	0	76	1	0	1	0	0	0	0	0	0	0	0	0	0	0	0	4	0	0	0	13	0	0	0	0	0	0	13	41	0	0	0	0	3
5	0.2.30.2.1.9	Clostridiales_Incertae_Sedis_XIII	2	5	3	0	0	0	0	1	0	0	0	0	0	0	0	0	0	0	0	0	0	0	0	0	0	0	0	0	0	0	0	1	0	0	0
6	0.2.30.2.1.9.1	Anaerovorax	0	3	3	0	0	0	0	0	0	0	0	0	0	0	0	0	0	0	0	0	0	0	0	0	0	0	0	0	0	0	0	0	0	0	0
6	0.2.30.2.1.9.2	Mogibacterium	0	2	0	0	0	0	0	1	0	0	0	0	0	0	0	0	0	0	0	0	0	0	0	0	0	0	0	0	0	0	0	1	0	0	0
5	0.2.30.2.1.15	Eubacteriaceae	2	80	0	1	1	5	4	1	3	3	4	0	0	2	9	3	2	1	1	1	0	2	1	2	2	4	4	0	7	0	5	2	3	5	2
6	0.2.30.2.1.15.5	Eubacterium	0	79	0	1	1	5	4	1	3	3	4	0	0	2	9	3	2	1	1	1	0	2	1	2	2	4	4	0	7	0	5	2	3	4	2
6	0.2.30.2.1.15.8	unclassified	0	1	0	0	0	0	0	0	0	0	0	0	0	0	0	0	0	0	0	0	0	0	0	0	0	0	0	0	0	0	0	0	0	1	0
5	0.2.30.2.1.21	Lachnospiraceae	19	43354	1526	690	824	434	2101	1777	1496	2142	1237	1115	973	1079	1800	1905	1505	1459	1227	1582	603	544	1691	680	1531	1318	1427	432	904	833	1752	1662	1817	1797	1491
6	0.2.30.2.1.21.2	Anaerostipes	0	1663	59	43	25	3	77	69	67	82	36	42	21	23	81	67	64	50	68	82	16	8	60	35	60	63	48	24	15	27	64	64	68	79	73
6	0.2.30.2.1.21.3	Blautia	0	9794	352	154	139	87	502	410	317	479	341	263	212	169	407	439	316	311	277	377	120	96	450	167	347	331	391	118	151	171	446	381	407	379	287
6	0.2.30.2.1.21.4	Butyrivibrio	0	2	0	0	0	0	0	0	0	0	0	0	0	0	0	0	0	0	0	0	0	2	0	0	0	0	0	0	0	0	0	0	0	0	0
6	0.2.30.2.1.21.5	Catonella	0	1	0	0	0	0	0	0	0	0	0	0	0	0	0	0	0	0	0	0	0	1	0	0	0	0	0	0	0	0	0	0	0	0	0
6	0.2.30.2.1.21.7	Clostridium_XlVa	0	623	19	18	24	3	25	23	23	27	14	9	15	12	20	25	28	27	14	6	22	10	29	4	21	11	31	9	18	8	21	19	36	29	23
6	0.2.30.2.1.21.8	Clostridium_XlVb	0	1286	42	20	0	5	62	56	63	63	28	48	36	20	83	75	48	49	17	62	4	8	51	16	62	46	39	15	20	0	52	59	70	55	12
6	0.2.30.2.1.21.9	Coprococcus	0	2660	127	53	30	20	145	107	99	147	87	79	42	66	134	115	101	99	69	74	16	28	117	49	87	89	90	27	31	23	102	129	98	93	87
6	0.2.30.2.1.21.10	Dorea	0	4879	193	85	43	26	251	217	158	209	125	156	105	99	198	256	177	198	139	182	38	52	168	92	190	146	158	48	116	58	191	211	188	211	195
6	0.2.30.2.1.21.11	Hespellia	0	2	0	0	0	0	0	0	0	0	0	0	0	0	0	1	0	0	0	0	0	0	0	0	0	0	0	0	0	0	0	0	1	0	0
6	0.2.30.2.1.21.12	Howardella	0	93	6	2	4	0	2	3	3	4	0	2	0	0	4	2	5	0	3	2	12	0	11	0	2	3	2	1	0	0	6	2	3	7	2
6	0.2.30.2.1.21.13	Johnsonella	0	3	0	0	0	0	0	0	0	1	0	0	0	0	0	0	0	0	0	0	0	0	0	0	0	0	0	0	0	0	0	0	2	0	0
6	0.2.30.2.1.21.14	Lachnobacterium	0	1	0	0	0	0	1	0	0	0	0	0	0	0	0	0	0	0	0	0	0	0	0	0	0	0	0	0	0	0	0	0	0	0	0
6	0.2.30.2.1.21.15	Lachnospira	0	4	0	0	0	0	0	0	0	0	0	0	1	0	0	0	0	0	2	0	0	0	0	0	0	0	0	0	0	0	1	0	0	0	0
6	0.2.30.2.1.21.16	Lachnospiracea_incertae_sedis	0	9693	351	166	141	97	494	471	362	486	296	235	152	206	434	459	322	332	277	370	119	69	380	145	326	283	262	78	239	72	423	421	398	408	419
6	0.2.30.2.1.21.18	Marvinbryantia	0	4	0	0	0	0	0	0	1	0	0	0	0	0	1	1	0	0	1	0	0	0	0	0	0	0	0	0	0	0	0	0	0	0	0
6	0.2.30.2.1.21.19	Moryella	0	2	0	0	0	0	0	0	0	0	0	0	0	0	0	0	0	0	0	0	0	2	0	0	0	0	0	0	0	0	0	0	0	0	0
6	0.2.30.2.1.21.20	Oribacterium	0	59	0	0	15	12	0	0	0	0	0	0	3	0	0	0	0	0	0	0	0	6	0	0	0	0	0	0	0	23	0	0	0	0	0
6	0.2.30.2.1.21.24	Roseburia	0	1925	73	30	57	21	108	98	55	81	70	45	20	36	89	66	51	59	70	85	20	36	97	22	65	39	97	13	42	24	99	68	58	65	66
6	0.2.30.2.1.21.28	unclassified	0	10660	304	119	346	160	434	323	348	563	240	236	366	448	349	399	393	334	290	342	236	226	328	150	371	307	309	99	272	427	347	308	488	471	327
5	0.2.30.2.1.22	Peptococcaceae_1	1	3	0	0	0	0	0	0	0	0	0	0	0	0	2	0	0	0	0	0	0	0	0	0	0	0	1	0	0	0	0	0	0	0	0
6	0.2.30.2.1.22.6	Peptococcus	0	3	0	0	0	0	0	0	0	0	0	0	0	0	2	0	0	0	0	0	0	0	0	0	0	0	1	0	0	0	0	0	0	0	0
5	0.2.30.2.1.25	Peptostreptococcaceae	5	5489	178	106	38	47	268	239	192	271	156	187	115	146	252	255	217	179	163	183	48	42	249	59	194	153	194	24	71	78	246	227	221	236	255
6	0.2.30.2.1.25.2	Clostridium_XI	0	5306	173	106	36	43	262	231	186	263	153	184	110	144	241	246	212	173	163	182	40	33	240	58	186	144	193	24	60	71	238	217	219	231	244
6	0.2.30.2.1.25.3	Filifactor	0	5	0	0	0	0	0	0	0	0	0	0	0	0	0	0	0	0	0	0	0	5	0	0	0	0	0	0	0	0	0	0	0	0	0
6	0.2.30.2.1.25.5	Peptostreptococcus	0	38	3	0	1	3	0	0	1	2	0	1	3	0	2	0	1	0	0	0	0	4	2	0	1	0	0	0	10	0	0	1	0	0	3
6	0.2.30.2.1.25.7	Sporacetigenium	0	13	0	0	0	0	0	0	1	1	0	1	0	1	0	1	0	1	0	0	0	0	2	0	1	0	0	0	0	0	3	0	0	1	0
6	0.2.30.2.1.25.9	unclassified	0	127	2	0	1	1	6	8	4	5	3	1	2	1	9	8	4	5	0	1	8	0	5	1	6	9	1	0	1	7	5	9	2	4	8
5	0.2.30.2.1.26	Ruminococcaceae	15	43049	1215	613	731	371	2084	1770	1536	2037	1087	1112	929	1284	1899	2065	1590	1346	1076	1387	431	536	1826	745	1674	1577	1415	476	665	769	1923	1776	1817	1966	1321
6	0.2.30.2.1.26.1	Acetanaerobacterium	0	77	2	1	0	4	2	1	4	5	0	0	2	2	1	6	2	4	0	0	0	3	1	0	2	0	2	1	8	8	2	0	7	3	4
6	0.2.30.2.1.26.2	Acetivibrio	0	5	0	0	0	0	0	0	0	0	0	0	0	0	0	1	2	0	0	0	0	1	0	1	0	0	0	0	0	0	0	0	0	0	0
6	0.2.30.2.1.26.4	Anaerotruncus	0	116	1	0	0	0	2	1	1	3	3	0	3	57	2	2	1	5	0	0	2	0	4	3	0	3	3	0	1	6	3	1	5	4	0
6	0.2.30.2.1.26.5	Butyricicoccus	0	3547	127	40	39	21	199	159	144	174	101	140	57	72	154	167	142	115	103	195	45	19	144	39	101	75	139	30	75	33	165	141	130	134	128
6	0.2.30.2.1.26.7	Clostridium_IV	0	1747	54	22	36	14	78	79	67	99	34	50	27	146	69	69	67	62	32	52	0	28	90	16	80	44	41	16	14	41	58	55	80	79	48
6	0.2.30.2.1.26.8	Ethanoligenens	0	3	1	0	0	0	0	0	0	0	0	0	0	0	0	0	0	0	0	0	0	1	0	0	0	0	1	0	0	0	0	0	0	0	0
6	0.2.30.2.1.26.9	Faecalibacterium	0	22749	643	366	285	159	1170	948	805	988	551	524	451	381	1087	1218	838	650	653	734	150	199	1067	487	908	940	681	299	273	292	1162	1034	1028	1026	752
6	0.2.30.2.1.26.11	Flavonifractor	0	588	8	2	18	2	21	17	23	35	10	18	16	29	20	17	36	23	15	5	28	4	21	5	19	25	20	1	19	27	18	18	30	27	11
6	0.2.30.2.1.26.12	Hydrogenoanaerobacterium	0	16	0	0	0	0	1	0	0	0	0	0	0	0	0	0	1	0	0	0	0	0	1	0	1	0	0	0	6	4	0	0	2	0	0
6	0.2.30.2.1.26.13	Oscillibacter	0	2293	37	24	93	23	81	82	86	106	46	57	70	139	84	82	64	78	32	74	74	64	67	31	112	80	51	24	81	55	77	79	76	113	51
6	0.2.30.2.1.26.15	Pseudoflavonifractor	0	343	0	3	53	3	2	2	25	12	1	5	25	47	4	4	13	8	0	6	15	3	4	1	16	14	15	1	8	9	5	4	12	15	8
6	0.2.30.2.1.26.16	Ruminococcus	0	3861	125	67	49	37	213	199	124	217	120	90	93	76	169	194	150	120	82	136	29	35	153	57	141	118	146	51	23	73	174	185	123	163	129
6	0.2.30.2.1.26.18	Sporobacter	0	30	0	3	0	0	1	4	0	2	0	3	0	1	1	0	1	1	0	2	2	0	0	0	2	1	1	0	0	0	1	1	0	3	0
6	0.2.30.2.1.26.19	Subdoligranulum	0	13	0	0	0	0	1	0	0	2	0	0	0	0	1	3	0	0	1	0	0	0	1	0	0	0	0	0	0	0	1	0	1	2	0
6	0.2.30.2.1.26.20	unclassified	0	7661	217	85	158	108	313	278	257	394	221	225	185	334	307	302	273	280	158	183	86	179	273	105	292	277	315	53	157	221	257	258	323	397	190
5	0.2.30.2.1.28	unclassified	1	5007	137	86	82	103	282	210	171	224	161	116	126	211	188	193	197	148	111	196	75	68	177	68	204	138	256	45	96	33	196	215	168	207	119
6	0.2.30.2.1.28.1	unclassified	0	5007	137	86	82	103	282	210	171	224	161	116	126	211	188	193	197	148	111	196	75	68	177	68	204	138	256	45	96	33	196	215	168	207	119
4	0.2.30.2.5	unclassified	1	103	1	2	0	3	6	8	3	4	5	0	5	4	5	0	5	5	2	6	0	1	2	2	3	5	8	2	0	1	1	3	3	0	8
5	0.2.30.2.5.1	unclassified	1	103	1	2	0	3	6	8	3	4	5	0	5	4	5	0	5	5	2	6	0	1	2	2	3	5	8	2	0	1	1	3	3	0	8
6	0.2.30.2.5.1.1	unclassified	0	103	1	2	0	3	6	8	3	4	5	0	5	4	5	0	5	5	2	6	0	1	2	2	3	5	8	2	0	1	1	3	3	0	8
3	0.2.30.3	Erysipelotrichia	1	5190	153	29	70	108	250	205	193	266	168	133	161	328	214	216	212	169	98	137	70	125	169	30	154	146	132	10	110	142	204	196	179	216	197
4	0.2.30.3.1	Erysipelotrichales	1	5190	153	29	70	108	250	205	193	266	168	133	161	328	214	216	212	169	98	137	70	125	169	30	154	146	132	10	110	142	204	196	179	216	197
5	0.2.30.3.1.1	Erysipelotrichaceae	10	5190	153	29	70	108	250	205	193	266	168	133	161	328	214	216	212	169	98	137	70	125	169	30	154	146	132	10	110	142	204	196	179	216	197
6	0.2.30.3.1.1.1	Allobaculum	0	1202	28	4	36	72	7	7	16	30	29	32	103	244	5	10	22	14	34	35	35	102	3	0	29	7	36	1	73	86	1	5	16	31	49
6	0.2.30.3.1.1.2	Bulleidia	0	5	0	0	0	0	0	0	0	0	0	0	0	0	0	0	0	0	0	0	0	5	0	0	0	0	0	0	0	0	0	0	0	0	0
6	0.2.30.3.1.1.3	Catenibacterium	0	511	11	4	4	5	32	22	32	40	31	12	4	19	13	26	25	16	4	8	3	0	19	0	17	14	18	0	7	6	21	29	20	24	25
6	0.2.30.3.1.1.4	Clostridium_XVIII	0	807	18	6	3	6	52	44	38	55	38	15	8	28	46	38	38	29	14	30	6	0	41	4	25	22	22	1	7	2	37	34	26	30	44
6	0.2.30.3.1.1.5	Coprobacillus	0	3	0	0	0	0	0	0	0	1	0	0	0	0	0	0	0	0	0	0	0	0	2	0	0	0	0	0	0	0	0	0	0	0	0
6	0.2.30.3.1.1.7	Erysipelotrichaceae_incertae_sedis	0	2324	92	11	8	11	143	117	96	129	65	67	34	28	130	128	114	101	37	54	19	4	94	21	75	87	55	7	19	32	133	119	102	118	74
6	0.2.30.3.1.1.8	Holdemania	0	10	0	0	0	0	2	2	1	2	0	0	0	0	0	0	0	1	0	0	0	0	1	0	1	0	0	0	0	0	0	0	0	0	0
6	0.2.30.3.1.1.10	Solobacterium	0	20	0	0	0	5	0	1	0	0	0	0	0	0	1	0	0	0	0	0	0	11	0	0	0	0	0	0	0	2	0	0	0	0	0
6	0.2.30.3.1.1.11	Turicibacter	0	235	3	4	19	9	7	8	10	5	4	3	12	9	17	11	13	6	7	10	7	0	8	3	4	10	0	0	4	14	7	5	8	8	0
6	0.2.30.3.1.1.12	unclassified	0	73	1	0	0	0	7	4	0	4	1	4	0	0	2	3	0	2	2	0	0	3	1	2	3	6	1	1	0	0	5	4	7	5	5
3	0.2.30.4	Negativicutes	1	24000	827	375	236	161	1203	1143	918	1508	774	797	542	410	1112	1246	851	920	667	650	249	307	954	323	844	876	676	135	385	279	1055	847	938	1005	787
4	0.2.30.4.1	Selenomonadales	3	24000	827	375	236	161	1203	1143	918	1508	774	797	542	410	1112	1246	851	920	667	650	249	307	954	323	844	876	676	135	385	279	1055	847	938	1005	787
5	0.2.30.4.1.1	Acidaminococcaceae	4	20791	739	326	183	88	1079	1015	819	1353	689	695	366	296	977	1117	755	815	615	582	223	92	839	306	739	790	612	124	244	216	945	725	839	893	695
6	0.2.30.4.1.1.1	Acidaminococcus	0	19276	690	304	174	73	996	934	773	1266	647	646	333	258	886	1051	701	770	589	541	190	88	782	288	685	741	562	119	199	213	879	655	780	820	643
6	0.2.30.4.1.1.2	Phascolarctobacterium	0	1497	49	22	6	15	82	80	46	87	42	48	33	37	91	66	54	45	26	41	31	4	57	18	54	49	47	5	43	3	65	69	58	72	52
6	0.2.30.4.1.1.3	Succiniclasticum	0	9	0	0	3	0	0	0	0	0	0	0	0	1	0	0	0	0	0	0	2	0	0	0	0	0	3	0	0	0	0	0	0	0	0
6	0.2.30.4.1.1.5	unclassified	0	9	0	0	0	0	1	1	0	0	0	1	0	0	0	0	0	0	0	0	0	0	0	0	0	0	0	0	2	0	1	1	1	1	0
5	0.2.30.4.1.2	Veillonellaceae	9	3191	88	49	53	73	124	128	97	154	85	102	176	114	135	127	95	104	52	68	26	215	115	16	103	84	64	11	141	63	107	121	98	111	92
6	0.2.30.4.1.2.4	Allisonella	0	2	0	2	0	0	0	0	0	0	0	0	0	0	0	0	0	0	0	0	0	0	0	0	0	0	0	0	0	0	0	0	0	0	0
6	0.2.30.4.1.2.10	Centipeda	0	1	0	0	0	1	0	0	0	0	0	0	0	0	0	0	0	0	0	0	0	0	0	0	0	0	0	0	0	0	0	0	0	0	0
6	0.2.30.4.1.2.12	Dialister	0	2179	79	38	19	12	104	113	81	131	70	84	79	52	110	102	78	80	42	56	18	25	92	11	81	65	53	9	23	33	92	104	82	93	68
6	0.2.30.4.1.2.13	Megamonas	0	5	0	0	0	0	0	0	0	0	0	0	0	0	0	0	0	0	0	0	0	0	0	0	0	0	0	0	0	0	0	0	0	0	5
6	0.2.30.4.1.2.14	Megasphaera	0	285	5	4	3	6	12	6	8	11	4	13	16	0	9	12	8	10	5	11	2	23	10	3	11	7	7	0	23	8	8	10	8	12	10
6	0.2.30.4.1.2.15	Mitsuokella	0	2	0	0	0	0	0	0	0	0	0	0	0	0	0	0	0	0	0	0	0	0	0	0	0	0	0	0	2	0	0	0	0	0	0
6	0.2.30.4.1.2.22	Selenomonas	0	6	0	0	1	0	0	0	0	0	0	0	0	0	0	0	0	0	0	0	0	4	0	0	0	0	0	0	1	0	0	0	0	0	0
6	0.2.30.4.1.2.27	Veillonella	0	673	4	5	30	52	8	9	7	10	11	5	80	62	14	9	8	12	3	1	6	158	10	2	9	8	4	1	91	22	4	7	7	5	9
6	0.2.30.4.1.2.30	unclassified	0	38	0	0	0	2	0	0	1	2	0	0	1	0	2	4	1	2	2	0	0	5	3	0	2	4	0	1	1	0	3	0	1	1	0
5	0.2.30.4.1.3	unclassified	1	18	0	0	0	0	0	0	2	1	0	0	0	0	0	2	1	1	0	0	0	0	0	1	2	2	0	0	0	0	3	1	1	1	0
6	0.2.30.4.1.3.1	unclassified	0	18	0	0	0	0	0	0	2	1	0	0	0	0	0	2	1	1	0	0	0	0	0	1	2	2	0	0	0	0	3	1	1	1	0
3	0.2.30.6	unclassified	1	1023	36	7	4	18	56	39	25	63	30	22	29	24	77	71	33	38	13	44	7	15	43	17	36	26	21	2	8	14	46	50	39	46	24
4	0.2.30.6.1	unclassified	1	1023	36	7	4	18	56	39	25	63	30	22	29	24	77	71	33	38	13	44	7	15	43	17	36	26	21	2	8	14	46	50	39	46	24
5	0.2.30.6.1.1	unclassified	1	1023	36	7	4	18	56	39	25	63	30	22	29	24	77	71	33	38	13	44	7	15	43	17	36	26	21	2	8	14	46	50	39	46	24
6	0.2.30.6.1.1.1	unclassified	0	1023	36	7	4	18	56	39	25	63	30	22	29	24	77	71	33	38	13	44	7	15	43	17	36	26	21	2	8	14	46	50	39	46	24
2	0.2.31	OD1	1	12	0	0	0	0	0	0	0	0	0	1	0	0	0	0	0	0	0	0	0	0	0	0	0	0	2	0	0	9	0	0	0	0	0
3	0.2.31.1	OD1_class_incertae_sedis	1	12	0	0	0	0	0	0	0	0	0	1	0	0	0	0	0	0	0	0	0	0	0	0	0	0	2	0	0	9	0	0	0	0	0
4	0.2.31.1.1	OD1_order_incertae_sedis	1	12	0	0	0	0	0	0	0	0	0	1	0	0	0	0	0	0	0	0	0	0	0	0	0	0	2	0	0	9	0	0	0	0	0
5	0.2.31.1.1.1	OD1_family_incertae_sedis	1	12	0	0	0	0	0	0	0	0	0	1	0	0	0	0	0	0	0	0	0	0	0	0	0	0	2	0	0	9	0	0	0	0	0
6	0.2.31.1.1.1.1	OD1_genus_incertae_sedis	0	12	0	0	0	0	0	0	0	0	0	1	0	0	0	0	0	0	0	0	0	0	0	0	0	0	2	0	0	9	0	0	0	0	0
2	0.2.33	SR1	1	102	1	0	0	12	0	0	0	0	0	0	1	18	0	0	0	0	0	0	18	19	0	0	0	0	0	0	31	0	0	1	0	0	1
3	0.2.33.1	SR1_class_incertae_sedis	1	102	1	0	0	12	0	0	0	0	0	0	1	18	0	0	0	0	0	0	18	19	0	0	0	0	0	0	31	0	0	1	0	0	1
4	0.2.33.1.1	SR1_order_incertae_sedis	1	102	1	0	0	12	0	0	0	0	0	0	1	18	0	0	0	0	0	0	18	19	0	0	0	0	0	0	31	0	0	1	0	0	1
5	0.2.33.1.1.1	SR1_family_incertae_sedis	1	102	1	0	0	12	0	0	0	0	0	0	1	18	0	0	0	0	0	0	18	19	0	0	0	0	0	0	31	0	0	1	0	0	1
6	0.2.33.1.1.1.1	SR1_genus_incertae_sedis	0	102	1	0	0	12	0	0	0	0	0	0	1	18	0	0	0	0	0	0	18	19	0	0	0	0	0	0	31	0	0	1	0	0	1
2	0.2.34	TM7	1	236	13	0	23	17	1	2	12	8	20	11	10	19	0	4	8	9	6	1	0	8	4	0	10	4	20	0	9	0	0	2	7	7	1
3	0.2.34.1	TM7_class_incertae_sedis	1	236	13	0	23	17	1	2	12	8	20	11	10	19	0	4	8	9	6	1	0	8	4	0	10	4	20	0	9	0	0	2	7	7	1
4	0.2.34.1.1	TM7_order_incertae_sedis	1	236	13	0	23	17	1	2	12	8	20	11	10	19	0	4	8	9	6	1	0	8	4	0	10	4	20	0	9	0	0	2	7	7	1
5	0.2.34.1.1.1	TM7_family_incertae_sedis	1	236	13	0	23	17	1	2	12	8	20	11	10	19	0	4	8	9	6	1	0	8	4	0	10	4	20	0	9	0	0	2	7	7	1
6	0.2.34.1.1.1.1	TM7_genus_incertae_sedis	0	236	13	0	23	17	1	2	12	8	20	11	10	19	0	4	8	9	6	1	0	8	4	0	10	4	20	0	9	0	0	2	7	7	1
2	0.2.35	WS3	1	1	0	0	0	0	0	0	0	0	0	0	0	0	0	0	1	0	0	0	0	0	0	0	0	0	0	0	0	0	0	0	0	0	0
3	0.2.35.1	WS3_class_incertae_sedis	1	1	0	0	0	0	0	0	0	0	0	0	0	0	0	0	1	0	0	0	0	0	0	0	0	0	0	0	0	0	0	0	0	0	0
4	0.2.35.1.1	WS3_order_incertae_sedis	1	1	0	0	0	0	0	0	0	0	0	0	0	0	0	0	1	0	0	0	0	0	0	0	0	0	0	0	0	0	0	0	0	0	0
5	0.2.35.1.1.1	WS3_family_incertae_sedis	1	1	0	0	0	0	0	0	0	0	0	0	0	0	0	0	1	0	0	0	0	0	0	0	0	0	0	0	0	0	0	0	0	0	0
6	0.2.35.1.1.1.1	WS3_genus_incertae_sedis	0	1	0	0	0	0	0	0	0	0	0	0	0	0	0	0	1	0	0	0	0	0	0	0	0	0	0	0	0	0	0	0	0	0	0
2	0.2.36	unclassified	1	1425	29	16	33	22	63	41	49	88	49	33	22	58	66	58	32	39	17	36	6	15	41	34	59	77	31	4	17	26	76	70	86	96	36
3	0.2.36.1	unclassified	1	1425	29	16	33	22	63	41	49	88	49	33	22	58	66	58	32	39	17	36	6	15	41	34	59	77	31	4	17	26	76	70	86	96	36
4	0.2.36.1.1	unclassified	1	1425	29	16	33	22	63	41	49	88	49	33	22	58	66	58	32	39	17	36	6	15	41	34	59	77	31	4	17	26	76	70	86	96	36
5	0.2.36.1.1.1	unclassified	1	1425	29	16	33	22	63	41	49	88	49	33	22	58	66	58	32	39	17	36	6	15	41	34	59	77	31	4	17	26	76	70	86	96	36
6	0.2.36.1.1.1.1	unclassified	0	1425	29	16	33	22	63	41	49	88	49	33	22	58	66	58	32	39	17	36	6	15	41	34	59	77	31	4	17	26	76	70	86	96	36

## Sheet: Taxanomic Distribution
Domain	AVERAGE	Serous Cystadenoma-15	Serous Cystadenoma-16	Serous Cystadenoma-18	Serous Cystadenoma-22	Serous Cystadenoma-36	Serous Cystadenoma-42	Serous Cystadenoma-30	Serous Cystadenoma-20	Serous Cystadenoma-32	Pseudocyst-3	Pseudocyst-9	Pseudocyst-13	Pseudocyst-31	Pseudocyst-33	Pseudocyst-35	Pseudocyst-37	Pseudocyst-43	Main branch IPMN-2a	multifocal side branch-27	multifocal side branch-19	multifocal side branch-4	multifocal side branch-5	Side branch IPMN-26	Side branch IPMN-28	Side branch IPMN-14	IPMN-44	MCN-6	MCN-7	MCN-8	MCN-12	MCN-17	MCN-38	MCN-41
0-Root	100	100	100	100	100	100	100	100	100	100	100	100	100	100	100	100	100	100	100	100	100	100	100	100	100	100	100	100	100	100	100	100	100	100
Kingdom	AVERAGE	Serous Cystadenoma-15	Serous Cystadenoma-16	Serous Cystadenoma-18	Serous Cystadenoma-22	Serous Cystadenoma-36	Serous Cystadenoma-42	Serous Cystadenoma-30	Serous Cystadenoma-20	Serous Cystadenoma-32	Pseudocyst-3	Pseudocyst-9	Pseudocyst-13	Pseudocyst-31	Pseudocyst-33	Pseudocyst-35	Pseudocyst-37	Pseudocyst-43	Main branch IPMN-2a	multifocal side branch-27	multifocal side branch-19	multifocal side branch-4	multifocal side branch-5	Side branch IPMN-26	Side branch IPMN-28	Side branch IPMN-14	IPMN-44	MCN-6	MCN-7	MCN-8	MCN-12	MCN-17	MCN-38	MCN-41
0.2-Bacteria	99.998	100	100	99.9635	100	100	100	100	100	99.9778	100	100	100	100	99.9928	100	100	100	100	100	100	100	100	100	100	100	100	100	100	100	100	100	100	100
0.1-Archaea	0.00099971	0	0	0.0182682	0	0	0	0	0	0.0111161	0	0	0	0	0.0036062	0	0	0	0	0	0	0	0	0	0	0	0	0	0	0	0	0	0	0
Phylum	AVERAGE	Serous Cystadenoma-15	Serous Cystadenoma-16	Serous Cystadenoma-18	Serous Cystadenoma-22	Serous Cystadenoma-36	Serous Cystadenoma-42	Serous Cystadenoma-30	Serous Cystadenoma-20	Serous Cystadenoma-32	Pseudocyst-3	Pseudocyst-9	Pseudocyst-13	Pseudocyst-31	Pseudocyst-33	Pseudocyst-35	Pseudocyst-37	Pseudocyst-43	Main branch IPMN-2a	multifocal side branch-27	multifocal side branch-19	multifocal side branch-4	multifocal side branch-5	Side branch IPMN-26	Side branch IPMN-28	Side branch IPMN-14	IPMN-44	MCN-6	MCN-7	MCN-8	MCN-12	MCN-17	MCN-38	MCN-41
0.2.30-Firmicutes	42.6819	42.1867	48.4642	39.0026	28.6361	44.8604	46.5474	43.0545	44.6133	42.3299	42.4034	35.9637	31.2625	45.6832	44.8828	44.2023	43.652	45.3875	44.2623	34.7614	40.0389	45.7506	56.3336	45.5163	46.0916	43.1023	58.1571	32.7985	32.5701	45.1015	43.768	42.9595	43.2515	40.907
0.2.5-Bacteroidetes	27.8204	24.9045	23.8176	25.411	31.1459	30.7825	29.067	33.8946	31.6296	24.522	24.7673	26.0085	30.8638	29.8683	29.0011	31.9172	30.5153	25.1908	23.5543	28.5461	25.575	28.839	21.9186	30.6966	27.0015	24.826	22.2054	28.5559	26.7443	29.6478	29.3344	32.1977	31.9519	23.1708
0.2.21-Proteobacteria	20.9847	21.015	19.649	26.7811	29.891	16.3323	17.472	15.4191	15.8115	21.7208	23.4877	27.9665	29.0698	17.4179	18.5503	16.7724	18.0937	21.2317	22.2669	26.2819	26.6116	17.8139	15.6846	17.1512	18.3337	22.1002	14.0483	28.991	32.0553	17.0264	19.1628	17.4162	17.1394	23.7308
0.2.2-Actinobacteria	6.27198	9.60125	5.99707	4.76799	5.61613	7.18373	6.15282	6.73499	6.7773	8.37039	6.57282	4.72989	5.51495	6.12601	6.67869	6.28046	6.90635	6.05512	6.80881	5.28302	4.03304	6.75432	4.75377	5.56919	7.33347	7.30464	3.97784	6.06473	4.14578	7.10904	6.74138	6.40771	6.2961	8.32645
0.2.29-Cyanobacteria_Chloroplast	0.970912	1.35201	1.17016	1.62587	2.44806	0.0827301	0.0585186	0.0732064	0.0929306	1.41174	1.59376	2.77188	1.12957	0.0476115	0.0216372	0.091954	0.0783699	1.52672	2.08187	2.64151	1.19857	0.111713	0.0284657	0.0566358	0.0420256	1.52956	1.0574	1.57737	2.96708	0.0802375	0.0849041	0.0397994	0.0836438	2.88259
0.2.36-unclassified	0.439683	0.284119	0.390054	0.60285	0.452582	0.434333	0.342752	0.448389	0.584135	0.544687	0.383899	0.259495	0.481728	0.523726	0.41832	0.294253	0.382053	0.219951	0.362064	0.133185	0.242954	0.352324	0.967834	0.556919	0.808993	0.303951	0.20141	0.231167	0.352256	0.609805	0.594328	0.68455	0.729983	0.330487
0.2.27-Verrucomicrobia	0.307828	0.293916	0.316919	0.420168	0.267435	0.261979	0.267514	0.210469	0.365085	0.289017	0.349	0.448219	0.681063	0.261863	0.353408	0.285057	0.23511	0.194074	0.281605	0.221976	0.404924	0.300765	0.227726	0.254861	0.26266	0.284342	0.0503525	0.503128	0.257418	0.361069	0.20377	0.222877	0.425823	0.394749
0.2.16-Fusobacteria	0.219265	0	0	0.730727	0.925735	0	0	0.0183016	0	0	0	1.25029	0.282392	0	0.0144248	0	0	0.0388149	0	1.28746	1.31195	0	0	0.0188786	0.0315192	0	0.0503525	0.679902	0.569029	0	0	0	0.00760398	0.0183604
0.2.34-TM7	0.0830924	0.127364	0	0.420168	0.349722	0.00689417	0.0167196	0.10981	0.0531032	0.222321	0.127966	0.117952	0.157807	0	0.0288496	0.0735632	0.0881661	0.0776297	0.0100573	0	0.129576	0.0343731	0	0.0943931	0.0420256	0.196098	0	0.122382	0	0	0.0169808	0.0557192	0.0532279	0.00918021
0.2.1-Acidobacteria	0.0692693	0.0783776	0.0487567	0.109609	0.0205719	0	0.00835981	0	0	0.289017	0.255933	0.129748	0.274086	0.00793525	0.00721241	0.0091954	0.00979624	0.0388149	0.100573	0.221976	0.0647878	0	0	0.0283179	0	0.0882439	0.20141	0.013598	0.189676	0	0.00849041	0.00795988	0	0.0734417
0.2.33-SR1	0.047408	0.0097972	0	0	0.246863	0	0	0	0	0	0	0.0117952	0.149502	0	0	0	0	0	0	0.399556	0.307742	0	0	0	0	0	0	0.421539	0	0	0.00849041	0	0	0.00918021
0.2.9-Chloroflexi	0.0276523	0.0783776	0.0731351	0	0	0.00689417	0	0	0	0.155625	0.0232666	0.0825666	0.0664452	0	0	0	0	0.0388149	0.0704013	0.110988	0.016197	0	0	0	0.0105064	0.0882439	0	0.0407941	0.0135483	0	0	0	0	0.0367208
0.2.24-Tenericutes	0.0153484	0	0.0487567	0	0	0.0344709	0.0334392	0.00915081	0.0132758	0.0444642	0.0116333	0	0	0.00793525	0.0216372	0.0091954	0	0	0.0201147	0.0221976	0.0485909	0.0171866	0.0569314	0.0283179	0.0105064	0.0294146	0	0	0	0.0240713	0	0	0.015208	0
0.2.20-Planctomycetes	0.0142939	0.0097972	0	0	0	0	0	0	0	0	0	0	0.0249169	0	0	0	0	0	0.15086	0.0665927	0.016197	0	0	0	0	0.107854	0	0	0.0135483	0	0.00849041	0	0	0.0734417
0.2.11-Deferribacteres	0.0134859	0.0195944	0	0.0730727	0	0.00689417	0	0.0183016	0.0464653	0	0	0	0	0.0158705	0.00721241	0.045977	0.00979624	0	0	0.0221976	0	0	0.0284657	0.0188786	0.0105064	0	0.0503525	0	0	0	0.0254712	0.00795988	0.0380199	0
0.2.23-Synergistetes	0.0108862	0.0391888	0	0	0	0.00689417	0.0334392	0.00915081	0.0132758	0.0222321	0	0	0	0.031741	0.00721241	0.0091954	0.0293887	0	0	0	0	0.0257798	0	0.00943931	0.0210128	0.0196098	0	0	0	0.0401188	0.0339616	0	0.00760398	0
0.2.4-Armatimonadetes	0.00603517	0	0	0	0	0	0	0	0	0.0222321	0	0.176929	0	0	0	0	0	0	0	0	0	0	0	0	0	0	0	0	0	0	0	0	0	0
0.2.31-OD1	0.00464175	0	0	0	0	0	0	0	0	0	0.0116333	0	0	0	0	0	0	0	0	0	0	0	0	0	0	0.0196098	0	0	0.121935	0	0	0	0	0
0.2.12-Deinococcus-Thermus	0.00220402	0	0.0243784	0	0	0	0	0	0	0	0.0116333	0	0	0	0	0	0	0	0	0	0	0	0	0	0	0	0	0	0	0	0	0	0	0.0367208
0.2.22-Spirochaetes	0.00205247	0	0	0.0182682	0	0	0	0	0	0	0	0	0.0415282	0.00793525	0	0	0	0	0	0	0	0	0	0	0	0	0	0	0	0	0	0	0	0
0.1.2-Euryarchaeota	0.00199942	0	0	0.0365364	0	0	0	0	0	0.0222321	0	0	0	0	0.00721241	0	0	0	0	0	0	0	0	0	0	0	0	0	0	0	0	0	0	0
0.2.26-Thermotogae	0.00178716	0	0	0	0	0	0	0	0	0	0	0.0589762	0	0	0	0	0	0	0	0	0	0	0	0	0	0	0	0	0	0	0	0	0	0
0.2.19-Nitrospira	0.001588	0	0	0	0	0	0	0	0	0.0222321	0	0	0	0	0	0	0	0	0.030172	0	0	0	0	0	0	0	0	0	0	0	0	0	0	0
0.2.8-Chlorobi	0.000714863	0	0	0	0	0	0	0	0	0	0	0.0235905	0	0	0	0	0	0	0	0	0	0	0	0	0	0	0	0	0	0	0	0	0	0
0.2.7-Chlamydiae	0.000594135	0	0	0	0	0	0	0	0	0.0111161	0	0	0	0	0	0	0	0	0	0	0	0	0	0	0	0	0	0	0	0	0.00849041	0	0	0
0.2.35-WS3	0.000278649	0	0	0	0	0	0	0	0	0	0	0	0	0	0	0.0091954	0	0	0	0	0	0	0	0	0	0	0	0	0	0	0	0	0	0
Class	AVERAGE	Serous Cystadenoma-15	Serous Cystadenoma-16	Serous Cystadenoma-18	Serous Cystadenoma-22	Serous Cystadenoma-36	Serous Cystadenoma-42	Serous Cystadenoma-30	Serous Cystadenoma-20	Serous Cystadenoma-32	Pseudocyst-3	Pseudocyst-9	Pseudocyst-13	Pseudocyst-31	Pseudocyst-33	Pseudocyst-35	Pseudocyst-37	Pseudocyst-43	Main branch IPMN-2a	multifocal side branch-27	multifocal side branch-19	multifocal side branch-4	multifocal side branch-5	Side branch IPMN-26	Side branch IPMN-28	Side branch IPMN-14	IPMN-44	MCN-6	MCN-7	MCN-8	MCN-12	MCN-17	MCN-38	MCN-41
0.2.30.2-Clostridia	31.8604	30.5869	37.1282	31.3482	20.3662	33.4023	34.1582	31.735	31.623	30.4024	30.5491	25.9495	23.0066	33.7089	32.8164	33.1678	31.5635	34.4288	34.6877	25.9711	20.1328	34.7598	45.0327	34.7744	34.2509	33.4052	50	24.5581	24.7798	33.7318	33.639	32.8186	32.6895	30.2212
0.2.5.2-Bacteroidia	27.214	23.8856	23.2569	24.3697	29.7058	30.7067	28.9918	33.4462	31.3309	24.0551	24.1857	25.0295	28.3638	29.8365	28.9434	31.4299	30.1332	24.8286	22.9408	27.1698	23.5828	28.7273	21.8332	30.2247	26.5182	24.4338	22.2054	27.6448	26.0669	29.5515	29.19	31.6644	31.4197	22.3905
0.2.21.6-Gammaproteobacteria	11.5123	12.7755	12.0673	8.038	8.68134	11.7339	13.1751	11.6764	12.2137	12.4833	14.1345	9.69568	7.56645	13.5375	13.8911	12.6621	13.9596	11.4763	13.3863	8.10211	6.81892	13.2508	10.7031	13.1773	14.5199	13.6288	5.28701	7.37014	6.35415	13.0627	14.2384	13.699	13.0636	13.4765
0.2.21.2-Alphaproteobacteria	8.84344	7.67121	7.28913	17.6471	19.0702	4.27439	3.92075	3.43155	3.24593	8.57048	9.03909	17.1267	20.5316	3.52325	4.30581	3.77931	3.77155	9.18618	8.23695	16.5816	18.5455	4.22789	4.83917	3.69077	3.51965	8.10864	8.10675	19.9075	24.4005	3.70697	4.46595	3.46255	3.8172	9.832
0.2.30.4-Negativicutes	7.39725	8.10228	9.14188	4.31129	3.31208	8.29369	9.55526	8.40044	10.01	8.60382	9.27175	6.39302	3.40532	8.824	8.98666	7.82529	9.01254	8.62984	6.53726	5.52719	4.97247	8.19799	9.19442	7.96677	9.20361	6.6281	6.79758	5.23525	3.77998	8.46506	7.19137	7.46637	7.642	7.22482
0.2.2.1-Actinobacteria	6.27198	9.60125	5.99707	4.76799	5.61613	7.18373	6.15282	6.73499	6.7773	8.37039	6.57282	4.72989	5.51495	6.12601	6.67869	6.28046	6.90635	6.05512	6.80881	5.28302	4.03304	6.75432	4.75377	5.56919	7.33347	7.30464	3.97784	6.06473	4.14578	7.10904	6.74138	6.40771	6.2961	8.32645
0.2.30.3-Erysipelotrichia	1.59051	1.49897	0.706972	1.27877	2.22177	1.72354	1.71376	1.76611	1.76568	1.8675	1.54723	1.89903	2.72425	1.69814	1.55788	1.94943	1.65556	1.26795	1.37785	1.55383	2.02462	1.45226	0.853971	1.45365	1.53394	1.29424	0.503525	1.49578	1.92386	1.63685	1.66412	1.42482	1.64246	1.8085
0.2.30.1-Bacilli	1.53038	1.64593	1.31643	1.99123	2.36577	1.05481	0.794182	0.924231	0.796548	1.12272	0.779432	1.38004	1.92691	0.841136	1.00974	0.956322	1.0482	0.892742	1.21694	1.55383	12.666	0.971041	0.768574	0.981688	0.830006	1.56878	0.755287	1.4006	1.89676	0.89866	0.849041	0.939266	0.927686	1.43211
0.2.29.1-Chloroplast	0.969338	1.35201	1.17016	1.62587	2.44806	0.0827301	0.0585186	0.0732064	0.0929306	1.41174	1.59376	2.77188	1.11296	0.0476115	0.0216372	0.091954	0.0783699	1.52672	2.08187	2.64151	1.19857	0.111713	0.0284657	0.0566358	0.0420256	1.52956	1.0574	1.57737	2.96708	0.0802375	0.0679232	0.0397994	0.0836438	2.86422
0.2.5.5-unclassified	0.443907	0.440874	0.268162	0.548045	1.44003	0.0620476	0.0752383	0.430088	0.298706	0.311249	0.337366	0.967209	1.80233	0.031741	0.0576992	0.487356	0.382053	0.194074	0.352006	0.799112	1.14998	0.111713	0.0853971	0.462526	0.483295	0.294146	0	0.598314	0.55548	0.06419	0.127356	0.525352	0.501863	0.403929
0.2.36.1-unclassified	0.439683	0.284119	0.390054	0.60285	0.452582	0.434333	0.342752	0.448389	0.584135	0.544687	0.383899	0.259495	0.481728	0.523726	0.41832	0.294253	0.382053	0.219951	0.362064	0.133185	0.242954	0.352324	0.967834	0.556919	0.808993	0.303951	0.20141	0.231167	0.352256	0.609805	0.594328	0.68455	0.729983	0.330487
0.2.21.3-Betaproteobacteria	0.387311	0.382091	0.170648	0.420168	1.81033	0.234402	0.267514	0.173865	0.192499	0.400178	0.255933	0.554376	0.506645	0.269798	0.252434	0.193103	0.23511	0.271704	0.512924	0.976693	0.826045	0.240612	0.142328	0.207665	0.168103	0.274537	0.151057	0.897471	0.690963	0.168499	0.280183	0.143278	0.15208	0.358028
0.2.30.6-unclassified	0.303336	0.352699	0.170648	0.0730727	0.370294	0.386074	0.326032	0.22877	0.418188	0.333482	0.255933	0.342062	0.199336	0.611014	0.512081	0.303448	0.372257	0.168198	0.442522	0.155383	0.242954	0.369511	0.483917	0.339815	0.273167	0.205903	0.100705	0.108784	0.189676	0.369093	0.42452	0.310435	0.349783	0.220325
0.2.27.5-Verrucomicrobiae	0.26654	0.166552	0.268162	0.237486	0.164575	0.261979	0.259154	0.210469	0.365085	0.233437	0.290833	0.389243	0.581395	0.261863	0.353408	0.285057	0.23511	0.0776297	0.281605	0.199778	0.242954	0.300765	0.19926	0.254861	0.26266	0.215707	0.0503525	0.448735	0.216773	0.353045	0.20377	0.222877	0.425823	0.275406
0.2.16.1-Fusobacteria	0.219265	0	0	0.730727	0.925735	0	0	0.0183016	0	0	0	1.25029	0.282392	0	0.0144248	0	0	0.0388149	0	1.28746	1.31195	0	0	0.0188786	0.0315192	0	0.0503525	0.679902	0.569029	0	0	0	0.00760398	0.0183604
0.2.21.4-Deltaproteobacteria	0.131215	0.156755	0.121892	0.237486	0.164575	0.0689417	0.108677	0.137262	0.152672	0.211205	0.0581666	0.224109	0.182724	0.0714172	0.0793365	0.137931	0.0979624	0.258766	0.100573	0.0443951	0.21056	0.0859328	0	0.0660751	0.11557	0.0588293	0.453172	0.108784	0.135483	0.0882613	0.144337	0.103478	0.0988518	0.045901
0.2.21.5-Epsilonproteobacteria	0.0922692	0	0	0.328827	0.123431	0	0	0	0	0.0333482	0	0.365652	0.257475	0.00793525	0	0	0	0	0.0201147	0.577137	0.178167	0	0	0	0	0.00980488	0	0.652706	0.47419	0	0.00849041	0	0.00760398	0
0.2.5.3-Sphingobacteria	0.0845984	0.0293916	0.170648	0.493241	0	0.0137883	0	0.00915081	0	0.0666963	0.186133	0	0.406977	0	0	0	0	0.103506	0.0502866	0.466149	0.242954	0	0	0.00943931	0	0.0588293	0	0.149578	0	0.0240713	0	0.00795988	0	0.302947
0.2.34.1-TM7_class_incertae_sedis	0.0830924	0.127364	0	0.420168	0.349722	0.00689417	0.0167196	0.10981	0.0531032	0.222321	0.127966	0.117952	0.157807	0	0.0288496	0.0735632	0.0881661	0.0776297	0.0100573	0	0.129576	0.0343731	0	0.0943931	0.0420256	0.196098	0	0.122382	0	0	0.0169808	0.0557192	0.0532279	0.00918021
0.2.5.4-Flavobacteria	0.0778375	0.548643	0.121892	0	0	0	0	0.00915081	0	0.0889284	0.0581666	0.0117952	0.290698	0	0	0	0	0.0646914	0.211204	0.110988	0.599287	0	0	0	0	0.0392195	0	0.163177	0.121935	0.00802375	0.0169808	0	0.0304159	0.0734417
0.2.33.1-SR1_class_incertae_sedis	0.047408	0.0097972	0	0	0.246863	0	0	0	0	0	0	0.0117952	0.149502	0	0	0	0	0	0	0.399556	0.307742	0	0	0	0	0	0	0.421539	0	0	0.00849041	0	0	0.00918021
0.2.27.2-Spartobacteria	0.0346371	0.0587832	0.0243784	0.182682	0.102859	0	0	0	0	0.0444642	0.0465333	0.0471809	0.0996678	0	0	0	0	0.090568	0	0	0.16197	0	0.0284657	0	0	0.0686342	0	0.0543922	0.0406449	0	0	0	0	0.0918021
0.2.1.1-Acidobacteria_Gp1	0.0292663	0.0391888	0.0243784	0	0	0	0	0	0	0.122277	0.1047	0.129748	0.157807	0	0	0	0	0	0.0804586	0.0887902	0	0	0	0	0	0.0490244	0.151057	0	0	0	0	0	0	0.0183604
0.2.9.5-Ktedonobacteria	0.0230713	0.048986	0.0731351	0	0	0.00689417	0	0	0	0.144509	0.0232666	0.0707714	0.0415282	0	0	0	0	0.0388149	0.0704013	0.110988	0.016197	0	0	0	0.0105064	0.0686342	0	0	0	0	0	0	0	0.0367208
0.2.1.20-Acidobacteria_Gp3	0.0195262	0	0	0.109609	0	0	0.00835981	0	0	0.0778124	0.151233	0	0.116279	0	0.00721241	0	0	0.0258766	0	0	0.0485909	0	0	0.0188786	0	0	0	0	0.0541932	0	0	0.00795988	0	0.0183604
0.2.21.7-unclassified	0.0181675	0.0293916	0	0.109609	0.0411438	0.0206825	0	0	0.0066379	0.0222321	0	0	0.0249169	0.00793525	0.0216372	0	0.0293887	0.0388149	0.0100573	0	0.0323939	0.00859328	0	0.00943931	0.0105064	0.0196098	0.0503525	0.0543922	0	0	0.0254712	0.00795988	0	0.0183604
0.2.24.1-Mollicutes	0.0153484	0	0.0487567	0	0	0.0344709	0.0334392	0.00915081	0.0132758	0.0444642	0.0116333	0	0	0.00793525	0.0216372	0.0091954	0	0	0.0201147	0.0221976	0.0485909	0.0171866	0.0569314	0.0283179	0.0105064	0.0294146	0	0	0	0.0240713	0	0	0.015208	0
0.2.1.12-Acidobacteria_Gp2	0.0152775	0.0293916	0.0243784	0	0	0	0	0	0	0.0889284	0	0	0	0.00793525	0	0.0091954	0	0	0.0201147	0.133185	0.016197	0	0	0.00943931	0	0.0294146	0	0.013598	0.0948381	0	0	0	0	0.0275406
0.2.11.1-Deferribacteres	0.0134859	0.0195944	0	0.0730727	0	0.00689417	0	0.0183016	0.0464653	0	0	0	0	0.0158705	0.00721241	0.045977	0.00979624	0	0	0.0221976	0	0	0.0284657	0.0188786	0.0105064	0	0.0503525	0	0	0	0.0254712	0.00795988	0.0380199	0
0.2.23.1-Synergistia	0.0108862	0.0391888	0	0	0	0.00689417	0.0334392	0.00915081	0.0132758	0.0222321	0	0	0	0.031741	0.00721241	0.0091954	0.0293887	0	0	0	0	0.0257798	0	0.00943931	0.0210128	0.0196098	0	0	0	0.0401188	0.0339616	0	0.00760398	0
0.2.20.1-Planctomycetacia	0.00902484	0.0097972	0	0	0	0	0	0	0	0	0	0	0.0249169	0	0	0	0	0	0.0704013	0.0221976	0.016197	0	0	0	0	0.0588293	0	0	0.0135483	0	0.00849041	0	0	0.0734417
0.2.4.3-Armatimonadetes_gp5_class_incertae_sedis	0.00603517	0	0	0	0	0	0	0	0	0.0222321	0	0.176929	0	0	0	0	0	0	0	0	0	0	0	0	0	0	0	0	0	0	0	0	0	0
0.2.20.3-unclassified	0.00526903	0	0	0	0	0	0	0	0	0	0	0	0	0	0	0	0	0	0.0804586	0.0443951	0	0	0	0	0	0.0490244	0	0	0	0	0	0	0	0
0.2.27.3-Subdivision3	0.00478816	0.0685804	0.0243784	0	0	0	0	0	0	0	0.0116333	0	0	0	0	0	0	0.0258766	0	0	0	0	0	0	0	0	0	0	0	0	0	0	0	0.0275406
0.2.31.1-OD1_class_incertae_sedis	0.00464175	0	0	0	0	0	0	0	0	0	0.0116333	0	0	0	0	0	0	0	0	0	0	0	0	0	0	0.0196098	0	0	0.121935	0	0	0	0	0
0.2.1.23-Acidobacteria_Gp6	0.00340685	0	0	0	0	0	0	0	0	0	0	0	0	0	0	0	0	0.0129383	0	0	0	0	0	0	0	0	0.0503525	0	0.0406449	0	0.00849041	0	0	0
0.2.9.7-unclassified	0.00319218	0.0195944	0	0	0	0	0	0	0	0	0	0.0117952	0	0	0	0	0	0	0	0	0	0	0	0	0	0.0196098	0	0.0407941	0.0135483	0	0	0	0	0
0.2.12.1-Deinococci	0.00220402	0	0.0243784	0	0	0	0	0	0	0	0.0116333	0	0	0	0	0	0	0	0	0	0	0	0	0	0	0	0	0	0	0	0	0	0	0.0367208
0.2.22.1-Spirochaetes	0.00205247	0	0	0.0182682	0	0	0	0	0	0	0	0	0.0415282	0.00793525	0	0	0	0	0	0	0	0	0	0	0	0	0	0	0	0	0	0	0	0
0.2.26.1-Thermotogae	0.00178716	0	0	0	0	0	0	0	0	0	0	0.0589762	0	0	0	0	0	0	0	0	0	0	0	0	0	0	0	0	0	0	0	0	0	0
0.2.19.1-Nitrospira	0.001588	0	0	0	0	0	0	0	0	0.0222321	0	0	0	0	0	0	0	0	0.030172	0	0	0	0	0	0	0	0	0	0	0	0	0	0	0
0.2.9.6-Thermomicrobia	0.00138879	0.0097972	0	0	0	0	0	0	0	0.0111161	0	0	0.0249169	0	0	0	0	0	0	0	0	0	0	0	0	0	0	0	0	0	0	0	0	0
0.1.2.4-Methanobacteria	0.00132572	0	0	0.0365364	0	0	0	0	0	0	0	0	0	0	0.00721241	0	0	0	0	0	0	0	0	0	0	0	0	0	0	0	0	0	0	0
0.2.27.1-Opitutae	0.00116912	0	0	0	0	0	0.00835981	0	0	0	0	0	0	0	0	0	0	0	0	0.0221976	0	0	0	0	0	0	0	0	0	0.00802375	0	0	0	0
0.2.29.2-Cyanobacteria	0.00107095	0	0	0	0	0	0	0	0	0	0	0	0	0	0	0	0	0	0	0	0	0	0	0	0	0	0	0	0	0	0.0169808	0	0	0.0183604
0.2.1.21-Acidobacteria_Gp4	0.000920247	0	0	0	0.0205719	0	0	0	0	0	0	0	0	0	0	0	0.00979624	0	0	0	0	0	0	0	0	0	0	0	0	0	0	0	0	0
0.2.8.1-Chlorobia	0.000714863	0	0	0	0	0	0	0	0	0	0	0.0235905	0	0	0	0	0	0	0	0	0	0	0	0	0	0	0	0	0	0	0	0	0	0
0.2.27.6-unclassified	0.000694281	0	0	0	0	0	0	0	0	0.0111161	0	0.0117952	0	0	0	0	0	0	0	0	0	0	0	0	0	0	0	0	0	0	0	0	0	0
0.1.2.9-unclassified	0.0006737	0	0	0	0	0	0	0	0	0.0222321	0	0	0	0	0	0	0	0	0	0	0	0	0	0	0	0	0	0	0	0	0	0	0	0
0.2.7.1-Chlamydiae	0.000594135	0	0	0	0	0	0	0	0	0.0111161	0	0	0	0	0	0	0	0	0	0	0	0	0	0	0	0	0	0	0	0	0.00849041	0	0	0
0.2.29.3-unclassified	0.000503373	0	0	0	0	0	0	0	0	0	0	0	0.0166113	0	0	0	0	0	0	0	0	0	0	0	0	0	0	0	0	0	0	0	0	0
0.2.1.15-Acidobacteria_Gp22	0.000297118	0	0	0	0	0	0	0	0	0	0	0	0	0	0	0	0	0	0	0	0	0	0	0	0	0.00980488	0	0	0	0	0	0	0	0
0.2.1.24-Acidobacteria_Gp7	0.000296885	0.0097972	0	0	0	0	0	0	0	0	0	0	0	0	0	0	0	0	0	0	0	0	0	0	0	0	0	0	0	0	0	0	0	0
0.2.35.1-WS3_class_incertae_sedis	0.000278649	0	0	0	0	0	0	0	0	0	0	0	0	0	0	0.0091954	0	0	0	0	0	0	0	0	0	0	0	0	0	0	0	0	0	0
0.2.1.2-Acidobacteria_Gp10	0.000278188	0	0	0	0	0	0	0	0	0	0	0	0	0	0	0	0	0	0	0	0	0	0	0	0	0	0	0	0	0	0	0	0	0.00918021
Order	Average	Serous Cystadenoma-15	Serous Cystadenoma-16	Serous Cystadenoma-18	Serous Cystadenoma-22	Serous Cystadenoma-36	Serous Cystadenoma-42	Serous Cystadenoma-30	Serous Cystadenoma-20	Serous Cystadenoma-32	Pseudocyst-3	Pseudocyst-9	Pseudocyst-13	Pseudocyst-31	Pseudocyst-33	Pseudocyst-35	Pseudocyst-37	Pseudocyst-43	Main branch IPMN-2a	multifocal side branch-27	multifocal side branch-19	multifocal side branch-4	multifocal side branch-5	Side branch IPMN-26	Side branch IPMN-28	Side branch IPMN-14	IPMN-44	MCN-6	MCN-7	MCN-8	MCN-12	MCN-17	MCN-38	MCN-41
0.2.30.2.1-Clostridiales	31.8257	30.5771	37.0795	31.3482	20.3045	33.3609	34.0913	31.7075	31.5964	30.3468	30.5491	25.8905	22.9734	33.6693	32.8164	33.1218	31.5145	34.4029	34.6274	25.9711	20.1166	34.7426	44.9758	34.7461	34.1984	33.3268	49.8993	24.5581	24.7663	33.7238	33.6135	32.7947	32.6895	30.1478
0.2.5.2.1-Bacteroidales	27.214	23.8856	23.2569	24.3697	29.7058	30.7067	28.9918	33.4462	31.3309	24.0551	24.1857	25.0295	28.3638	29.8365	28.9434	31.4299	30.1332	24.8286	22.9408	27.1698	23.5828	28.7273	21.8332	30.2247	26.5182	24.4338	22.2054	27.6448	26.0669	29.5515	29.19	31.6644	31.4197	22.3905
0.2.21.6.1-Enterobacteriales	11.1295	12.1779	11.8479	7.10632	6.64472	11.6787	13.1583	11.6124	12.1872	12.261	13.8785	8.9054	5.1495	13.4899	13.8622	12.6437	13.8813	11.1528	13.1852	7.61376	6.21963	13.2251	10.6746	13.1301	14.4778	13.3543	5.0856	6.63584	5.77158	13.0466	13.8733	13.683	13.0104	12.6503
0.2.30.4.1-Selenomonadales	7.39725	8.10228	9.14188	4.31129	3.31208	8.29369	9.55526	8.40044	10.01	8.60382	9.27175	6.39302	3.40532	8.824	8.98666	7.82529	9.01254	8.62984	6.53726	5.52719	4.97247	8.19799	9.19442	7.96677	9.20361	6.6281	6.79758	5.23525	3.77998	8.46506	7.19137	7.46637	7.642	7.22482
0.2.21.2.11-Sphingomonadales	5.38396	3.09591	2.87665	15.0712	16.3752	0.503275	0.384551	0.265373	0.212413	5.01334	4.21126	14.7087	17.9153	0.214252	0.526506	0.275862	0.421238	5.49877	4.49563	13.2297	16.1322	0.429664	0.227726	0.349254	0.136583	4.65732	4.58207	16.78	21.745	0.328974	0.365087	0.214917	0.395407	6.0314
0.2.2.1.3-Bifidobacteriales	4.15783	5.67258	3.90054	2.52101	2.13948	5.39814	4.56445	5.02379	4.86558	5.75811	4.26943	2.58316	2.07641	4.36439	4.87559	4.3954	5.14303	4.3602	4.30454	3.17425	1.66829	4.90676	3.8998	4.35152	5.84156	5.06912	2.66868	2.33886	2.64192	5.38394	4.73765	4.64061	4.59281	5.07665
0.2.21.2.6-Rhizobiales	3.20648	3.89928	4.02243	1.82682	2.40691	3.74354	3.47768	3.13873	2.93395	3.24589	4.30433	2.18212	2.04319	3.24552	3.69996	3.42069	3.30133	3.29926	3.40943	2.55272	2.18659	3.7123	4.58298	3.27544	3.33053	3.18659	3.52467	2.37966	2.42515	3.3459	3.99898	3.20783	3.39138	3.11209
0.2.30.3.1-Erysipelotrichales	1.59051	1.49897	0.706972	1.27877	2.22177	1.72354	1.71376	1.76611	1.76568	1.8675	1.54723	1.89903	2.72425	1.69814	1.55788	1.94943	1.65556	1.26795	1.37785	1.55383	2.02462	1.45226	0.853971	1.45365	1.53394	1.29424	0.503525	1.49578	1.92386	1.63685	1.66412	1.42482	1.64246	1.8085
0.2.2.1.4-Coriobacteriales	1.39337	1.52836	1.53584	0.931677	1.06974	1.71665	1.52148	1.68375	1.88516	1.87861	1.51233	1.27389	0.697674	1.74575	1.79589	1.88506	1.69475	1.00919	1.76003	0.9101	0.696469	1.83896	0.825505	1.21767	1.46039	1.47073	0.553877	1.03345	0.406449	1.70104	1.83393	1.74321	1.61204	1.55146
0.2.30.1.2-Lactobacillales	1.21636	1.10708	1.26767	0.858604	1.60461	1.04791	0.769102	0.896779	0.783272	0.778124	0.663099	0.884643	0.672757	0.817331	0.980887	0.937931	1.0384	0.633976	0.874987	0.99889	11.4998	0.971041	0.768574	0.887295	0.8195	1.10795	0.352467	0.951863	0.71806	0.882613	0.83206	0.923346	0.882062	0.927201
0.2.29.1.1-Chloroplast_order_incertae_sedis	0.969338	1.35201	1.17016	1.62587	2.44806	0.0827301	0.0585186	0.0732064	0.0929306	1.41174	1.59376	2.77188	1.11296	0.0476115	0.0216372	0.091954	0.0783699	1.52672	2.08187	2.64151	1.19857	0.111713	0.0284657	0.0566358	0.0420256	1.52956	1.0574	1.57737	2.96708	0.0802375	0.0679232	0.0397994	0.0836438	2.86422
0.2.2.1.2-Actinomycetales	0.705776	2.36112	0.560702	1.31531	2.40691	0.0689417	0.0501588	0.0274524	0.0265516	0.733659	0.779432	0.695919	2.74086	0.0158705	0.00721241	0	0.0685737	0.633976	0.724128	1.13208	1.66829	0.00859328	0.0284657	0	0.0315192	0.754976	0.755287	2.67881	1.08386	0.0160475	0.110375	0.0159198	0.0912478	1.69834
0.2.5.5.1-unclassified	0.443907	0.440874	0.268162	0.548045	1.44003	0.0620476	0.0752383	0.430088	0.298706	0.311249	0.337366	0.967209	1.80233	0.031741	0.0576992	0.487356	0.382053	0.194074	0.352006	0.799112	1.14998	0.111713	0.0853971	0.462526	0.483295	0.294146	0	0.598314	0.55548	0.06419	0.127356	0.525352	0.501863	0.403929
0.2.36.1.1-unclassified	0.439683	0.284119	0.390054	0.60285	0.452582	0.434333	0.342752	0.448389	0.584135	0.544687	0.383899	0.259495	0.481728	0.523726	0.41832	0.294253	0.382053	0.219951	0.362064	0.133185	0.242954	0.352324	0.967834	0.556919	0.808993	0.303951	0.20141	0.231167	0.352256	0.609805	0.594328	0.68455	0.729983	0.330487
0.2.30.1.1-Bacillales	0.311988	0.538846	0.0487567	1.13263	0.76116	0.00689417	0.0250794	0.0183016	0.0132758	0.344598	0.116333	0.4954	1.25415	0.0238057	0.0288496	0.0183908	0.00979624	0.258766	0.341949	0.554939	1.16618	0	0	0.0943931	0.0105064	0.460829	0.352467	0.448735	1.1787	0.0160475	0.0169808	0.0159198	0.0380199	0.504911
0.2.30.6.1-unclassified	0.303336	0.352699	0.170648	0.0730727	0.370294	0.386074	0.326032	0.22877	0.418188	0.333482	0.255933	0.342062	0.199336	0.611014	0.512081	0.303448	0.372257	0.168198	0.442522	0.155383	0.242954	0.369511	0.483917	0.339815	0.273167	0.205903	0.100705	0.108784	0.189676	0.369093	0.42452	0.310435	0.349783	0.220325
0.2.27.5.1-Verrucomicrobiales	0.26654	0.166552	0.268162	0.237486	0.164575	0.261979	0.259154	0.210469	0.365085	0.233437	0.290833	0.389243	0.581395	0.261863	0.353408	0.285057	0.23511	0.0776297	0.281605	0.199778	0.242954	0.300765	0.19926	0.254861	0.26266	0.215707	0.0503525	0.448735	0.216773	0.353045	0.20377	0.222877	0.425823	0.275406
0.2.21.3.1-Burkholderiales	0.244363	0.323308	0.170648	0.182682	0.32915	0.227508	0.267514	0.173865	0.185861	0.344598	0.232666	0.389243	0.415282	0.269798	0.252434	0.193103	0.225313	0.245827	0.281605	0.221976	0.178167	0.240612	0.142328	0.207665	0.157596	0.254927	0.100705	0.367147	0.433546	0.168499	0.271693	0.135318	0.15208	0.321307
0.2.16.1.1-Fusobacteriales	0.219265	0	0	0.730727	0.925735	0	0	0.0183016	0	0	0	1.25029	0.282392	0	0.0144248	0	0	0.0388149	0	1.28746	1.31195	0	0	0.0188786	0.0315192	0	0.0503525	0.679902	0.569029	0	0	0	0.00760398	0.0183604
0.2.21.6.13-Pasteurellales	0.137337	0.0097972	0.0243784	0.420168	1.02859	0.0275767	0.00835981	0.045754	0.0265516	0.0333482	0.0232666	0.577967	0.755814	0.0158705	0.00721241	0.0183908	0.0489812	0.0258766	0.160917	0.199778	0.323939	0.0171866	0.0284657	0.0471965	0.0105064	0.0588293	0	0.435137	0.0948381	0.0160475	0.0169808	0	0.015208	0.00918021
0.2.21.6.14-Pseudomonadales	0.134654	0.0391888	0.0243784	0.127877	0.781732	0.0206825	0	0.00915081	0	0.0778124	0.0581666	0	1.54485	0	0.0144248	0	0.00979624	0.0388149	0.030172	0.0443951	0.259151	0	0	0	0.0105064	0.0490244	0.0503525	0.0951863	0.16258	0	0.331126	0.00795988	0.022812	0.633434
0.2.21.3.4-Neisseriales	0.132046	0	0	0.219218	1.48118	0	0	0	0.0066379	0.0333482	0.0232666	0.165133	0.0249169	0	0	0	0.00979624	0.0129383	0.191089	0.754717	0.631681	0	0	0	0.0105064	0	0.0503525	0.530324	0.203224	0	0	0	0	0.00918021
0.2.21.4.5-Desulfovibrionales	0.102358	0.146958	0.0243784	0.164414	0.144003	0.0689417	0.108677	0.137262	0.146034	0.155625	0.0349	0.0707714	0.166113	0.0714172	0.0793365	0.110345	0.0979624	0.207013	0.0804586	0.0221976	0.16197	0.0859328	0	0.0660751	0.105064	0.0392195	0.251762	0.108784	0.0677415	0.0802375	0.144337	0.103478	0.0988518	0.0275406
0.2.21.2.8-Rhodospirillales	0.0936866	0.293916	0.0975134	0.438436	0.102859	0.00689417	0.00835981	0.00915081	0.0199137	0.111161	0.127966	0	0.224252	0	0.0216372	0.0275862	0	0.129383	0	0.599334	0.226757	0	0	0	0.0210128	0.0588293	0	0.380745	0.0948381	0	0.00849041	0	0	0.0826219
0.2.21.5.1-Campylobacterales	0.0922692	0	0	0.328827	0.123431	0	0	0	0	0.0333482	0	0.365652	0.257475	0.00793525	0	0	0	0	0.0201147	0.577137	0.178167	0	0	0	0	0.00980488	0	0.652706	0.47419	0	0.00849041	0	0.00760398	0
0.2.5.3.1-Sphingobacteriales	0.0845984	0.0293916	0.170648	0.493241	0	0.0137883	0	0.00915081	0	0.0666963	0.186133	0	0.406977	0	0	0	0	0.103506	0.0502866	0.466149	0.242954	0	0	0.00943931	0	0.0588293	0	0.149578	0	0.0240713	0	0.00795988	0	0.302947
0.2.34.1.1-TM7_order_incertae_sedis	0.0830924	0.127364	0	0.420168	0.349722	0.00689417	0.0167196	0.10981	0.0531032	0.222321	0.127966	0.117952	0.157807	0	0.0288496	0.0735632	0.0881661	0.0776297	0.0100573	0	0.129576	0.0343731	0	0.0943931	0.0420256	0.196098	0	0.122382	0	0	0.0169808	0.0557192	0.0532279	0.00918021
0.2.5.4.1-Flavobacteriales	0.0778375	0.548643	0.121892	0	0	0	0	0.00915081	0	0.0889284	0.0581666	0.0117952	0.290698	0	0	0	0	0.0646914	0.211204	0.110988	0.599287	0	0	0	0	0.0392195	0	0.163177	0.121935	0.00802375	0.0169808	0	0.0304159	0.0734417
0.2.21.2.12-unclassified	0.0538141	0.097972	0.0487567	0.0730727	0	0.0137883	0.041799	0.0183016	0.0531032	0.144509	0.116333	0	0	0.063482	0.0576992	0.045977	0.0293887	0.155259	0.160917	0.110988	0	0.0859328	0.0284657	0.0566358	0.0210128	0.0882439	0	0.0815883	0	0.0240713	0.042452	0.0397994	0.0304159	0.045901
0.2.33.1.1-SR1_order_incertae_sedis	0.047408	0.0097972	0	0	0.246863	0	0	0	0	0	0	0.0117952	0.149502	0	0	0	0	0	0	0.399556	0.307742	0	0	0	0	0	0	0.421539	0	0	0.00849041	0	0	0.00918021
0.2.21.2.7-Rhodobacterales	0.0460769	0.0685804	0.14627	0.127877	0.185147	0	0.00835981	0	0	0.0111161	0.0814332	0.0353857	0.149502	0	0	0.0091954	0	0.0258766	0.0201147	0	0	0	0	0.00943931	0	0.0490244	0	0.149578	0.0135483	0	0.0169808	0	0	0.413109
0.2.21.2.9-Rickettsiales	0.0409057	0.215538	0.0731351	0.0182682	0	0	0	0	0.0132758	0.0444642	0.0697999	0.200519	0.199336	0	0	0	0.0195925	0.0646914	0.0502866	0.0443951	0	0	0	0	0.0105064	0.0686342	0	0.0271961	0.121935	0.00802375	0.00849041	0	0	0.0918021
0.2.21.6.16-Xanthomonadales	0.0365437	0.323308	0.0487567	0	0.0411438	0	0	0	0	0.0444642	0	0.141543	0.116279	0.00793525	0	0	0.00979624	0.090568	0	0.0887902	0	0	0	0	0	0.0392195	0	0.176775	0.0406449	0	0	0	0	0.0367208
0.2.30.2.5-unclassified	0.034722	0.0097972	0.0487567	0	0.0617157	0.041365	0.0668784	0.0274524	0.0265516	0.0555803	0	0.0589762	0.0332226	0.0396762	0	0.045977	0.0489812	0.0258766	0.060344	0	0.016197	0.0171866	0.0569314	0.0283179	0.052532	0.0784391	0.100705	0	0.0135483	0.00802375	0.0254712	0.0238796	0	0.0734417
0.2.27.2.1-Spartobacteria_order_incertae_sedis	0.0346371	0.0587832	0.0243784	0.182682	0.102859	0	0	0	0	0.0444642	0.0465333	0.0471809	0.0996678	0	0	0	0	0.090568	0	0	0.16197	0	0.0284657	0	0	0.0686342	0	0.0543922	0.0406449	0	0	0	0	0.0918021
0.2.21.6.15-Thiotrichales	0.0312304	0.107769	0	0.127877	0.144003	0.00689417	0	0	0	0	0.0814332	0	0	0	0	0	0.00979624	0.116445	0	0	0	0	0	0	0	0.117659	0.0503525	0	0.149031	0	0	0	0	0.119343
0.2.1.1.1-Acidobacteria_Gp1_order_incertae_sedis	0.0292663	0.0391888	0.0243784	0	0	0	0	0	0	0.122277	0.1047	0.129748	0.157807	0	0	0	0	0	0.0804586	0.0887902	0	0	0	0	0	0.0490244	0.151057	0	0	0	0	0	0	0.0183604
0.2.21.6.17-unclassified	0.0274251	0.117566	0.121892	0	0	0	0.00835981	0.00915081	0	0.0666963	0.0814332	0.0707714	0	0.0238057	0.00721241	0	0	0.0517531	0.0100573	0	0.016197	0.00859328	0	0	0.0210128	0.00980488	0.0503525	0.0271961	0.135483	0	0.0169808	0.00795988	0.015208	0.0275406
0.2.9.5.1-Ktedonobacterales	0.0230713	0.048986	0.0731351	0	0	0.00689417	0	0	0	0.144509	0.0232666	0.0707714	0.0415282	0	0	0	0	0.0388149	0.0704013	0.110988	0.016197	0	0	0	0.0105064	0.0686342	0	0	0	0	0	0	0	0.0367208
0.2.1.20.1-Acidobacteria_Gp3_order_incertae_sedis	0.0191737	0	0	0.109609	0	0	0.00835981	0	0	0.0778124	0.1396	0	0.116279	0	0.00721241	0	0	0.0258766	0	0	0.0485909	0	0	0.0188786	0	0	0	0	0.0541932	0	0	0.00795988	0	0.0183604
0.2.21.7.1-unclassified	0.0181675	0.0293916	0	0.109609	0.0411438	0.0206825	0	0	0.0066379	0.0222321	0	0	0.0249169	0.00793525	0.0216372	0	0.0293887	0.0388149	0.0100573	0	0.0323939	0.00859328	0	0.00943931	0.0105064	0.0196098	0.0503525	0.0543922	0	0	0.0254712	0.00795988	0	0.0183604
0.2.21.4.10-unclassified	0.0156845	0	0.0243784	0	0.0205719	0	0	0	0	0.0111161	0.0116333	0.153338	0.0166113	0	0	0.0275862	0	0.0129383	0	0	0.0323939	0	0	0	0.0105064	0	0.151057	0	0.0270966	0	0	0	0	0.0183604
0.2.1.12.1-Acidobacteria_Gp2_order_incertae_sedis	0.0152775	0.0293916	0.0243784	0	0	0	0	0	0	0.0889284	0	0	0	0.00793525	0	0.0091954	0	0	0.0201147	0.133185	0.016197	0	0	0.00943931	0	0.0294146	0	0.013598	0.0948381	0	0	0	0	0.0275406
0.2.11.1.1-Deferribacterales	0.0134859	0.0195944	0	0.0730727	0	0.00689417	0	0.0183016	0.0464653	0	0	0	0	0.0158705	0.00721241	0.045977	0.00979624	0	0	0.0221976	0	0	0.0284657	0.0188786	0.0105064	0	0.0503525	0	0	0	0.0254712	0.00795988	0.0380199	0
0.2.24.1.2-Anaeroplasmatales	0.0128665	0	0.0487567	0	0	0.0344709	0.0334392	0.00915081	0.0132758	0.0333482	0.0116333	0	0	0.00793525	0.0216372	0.0091954	0	0	0.0201147	0	0	0.0171866	0.0569314	0.0283179	0.0105064	0.0294146	0	0	0	0.0240713	0	0	0.015208	0
0.2.21.2.3-Caulobacterales	0.0127855	0	0	0.0913409	0	0	0	0	0.0132758	0	0.127966	0	0	0	0	0	0	0	0	0	0	0	0	0	0	0	0	0.108784	0	0	0.0254712	0	0	0.0550812
0.2.2.1.10-unclassified	0.0109017	0	0	0	0	0	0.0167196	0	0	0	0.0116333	0.176929	0	0	0	0	0	0.0388149	0.0201147	0.0221976	0	0	0	0	0	0.00980488	0	0.013598	0	0.00802375	0.0339616	0.00795988	0	0
0.2.23.1.1-Synergistales	0.0108862	0.0391888	0	0	0	0.00689417	0.0334392	0.00915081	0.0132758	0.0222321	0	0	0	0.031741	0.00721241	0.0091954	0.0293887	0	0	0	0	0.0257798	0	0.00943931	0.0210128	0.0196098	0	0	0	0.0401188	0.0339616	0	0.00760398	0
0.2.20.1.1-Planctomycetales	0.00902484	0.0097972	0	0	0	0	0	0	0	0	0	0	0.0249169	0	0	0	0	0	0.0704013	0.0221976	0.016197	0	0	0	0	0.0588293	0	0	0.0135483	0	0.00849041	0	0	0.0734417
0.2.21.4.8-Myxococcales	0.00660016	0.0097972	0.0487567	0.0730727	0	0	0	0	0	0	0.0116333	0	0	0	0	0	0	0.0258766	0	0	0	0	0	0	0	0	0	0	0.0406449	0.00802375	0	0	0	0
0.2.4.3.1-Armatimonadetes_gp5_order_incetae_sedis	0.00603517	0	0	0	0	0	0	0	0	0.0222321	0	0.176929	0	0	0	0	0	0	0	0	0	0	0	0	0	0	0	0	0	0	0	0	0	0
0.2.21.3.7-unclassified	0.00580317	0.0195944	0	0.0182682	0	0.00689417	0	0	0	0	0	0	0.0664452	0	0	0	0	0	0.0201147	0	0.016197	0	0	0	0	0	0	0	0	0	0.00849041	0.00795988	0	0.0275406
0.2.21.2.2-Alphaproteobacteria_order_incertae_sedis	0.0057327	0	0.0243784	0	0	0.00689417	0	0	0	0	0	0	0	0	0	0	0	0.0129383	0.100573	0.0443951	0	0	0	0	0	0	0	0	0	0	0	0	0	0
0.2.21.6.7-Cardiobacteriales	0.00553581	0	0	0.182682	0	0	0	0	0	0	0	0	0	0	0	0	0	0	0	0	0	0	0	0	0	0	0	0	0	0	0	0	0	0
0.2.20.3.1-unclassified	0.00526903	0	0	0	0	0	0	0	0	0	0	0	0	0	0	0	0	0	0.0804586	0.0443951	0	0	0	0	0	0.0490244	0	0	0	0	0	0	0	0
0.2.27.3.1-Subdivision3_order_incertae_sedis	0.00478816	0.0685804	0.0243784	0	0	0	0	0	0	0	0.0116333	0	0	0	0	0	0	0.0258766	0	0	0	0	0	0	0	0	0	0	0	0	0	0	0	0.0275406
0.2.21.6.6-Alteromonadales	0.00470857	0	0	0	0	0	0	0	0	0	0	0	0	0	0	0	0	0	0	0.155383	0	0	0	0	0	0	0	0	0	0	0	0	0	0
0.2.31.1.1-OD1_order_incertae_sedis	0.00464175	0	0	0	0	0	0	0	0	0	0.0116333	0	0	0	0	0	0	0	0	0	0	0	0	0	0	0.0196098	0	0	0.121935	0	0	0	0	0
0.2.21.3.6-Rhodocyclales	0.00450553	0.0195944	0	0	0	0	0	0	0	0.0222321	0	0	0	0	0	0	0	0.0129383	0.0201147	0	0	0	0	0	0	0.0196098	0	0	0.0541932	0	0	0	0	0
0.2.21.4.1-Bdellovibrionales	0.00411024	0	0.0243784	0	0	0	0	0	0.0066379	0.0444642	0	0	0	0	0	0	0	0	0	0	0	0	0	0	0	0.00980488	0.0503525	0	0	0	0	0	0	0
0.2.2.1.1-Acidimicrobiales	0.00410732	0.0391888	0	0	0	0	0	0	0	0	0	0	0	0	0	0	0	0.0129383	0	0.0443951	0	0	0	0	0	0	0	0	0.0135483	0	0.0254712	0	0	0
0.2.1.23.1-Acidobacteria_Gp6_order_incertae_sedis	0.00340685	0	0	0	0	0	0	0	0	0	0	0	0	0	0	0	0	0.0129383	0	0	0	0	0	0	0	0	0.0503525	0	0.0406449	0	0.00849041	0	0	0
0.2.9.7.1-unclassified	0.00319218	0.0195944	0	0	0	0	0	0	0	0	0	0.0117952	0	0	0	0	0	0	0	0	0	0	0	0	0	0.0196098	0	0.0407941	0.0135483	0	0	0	0	0
0.2.21.6.8-Chromatiales	0.00235394	0	0	0.0365364	0.0411438	0	0	0	0	0	0	0	0	0	0	0	0	0	0	0	0	0	0	0	0	0	0	0	0	0	0	0	0	0
0.2.12.1.1-Deinococcales	0.00220402	0	0.0243784	0	0	0	0	0	0	0	0.0116333	0	0	0	0	0	0	0	0	0	0	0	0	0	0	0	0	0	0	0	0	0	0	0.0367208
0.2.24.1.3-Entomoplasmatales	0.0021451	0	0	0	0	0	0	0	0	0	0	0	0	0	0	0	0	0	0	0.0221976	0.0485909	0	0	0	0	0	0	0	0	0	0	0	0	0
0.2.22.1.1-Spirochaetales	0.00205247	0	0	0.0182682	0	0	0	0	0	0	0	0	0.0415282	0.00793525	0	0	0	0	0	0	0	0	0	0	0	0	0	0	0	0	0	0	0	0
0.2.30.1.3-unclassified	0.00203355	0	0	0	0	0	0	0.00915081	0	0	0	0	0	0	0	0	0	0	0	0	0	0	0	0	0	0	0.0503525	0	0	0	0	0	0.00760398	0
0.2.26.1.1-Thermotogales	0.00178716	0	0	0	0	0	0	0	0	0	0	0.0589762	0	0	0	0	0	0	0	0	0	0	0	0	0	0	0	0	0	0	0	0	0	0
0.2.19.1.1-Nitrospirales	0.001588	0	0	0	0	0	0	0	0	0.0222321	0	0	0	0	0	0	0	0	0.030172	0	0	0	0	0	0	0	0	0	0	0	0	0	0	0
0.2.21.6.3-Vibrionales	0.00152583	0	0	0	0	0	0	0	0	0	0	0	0	0	0	0	0	0	0	0	0	0	0	0	0	0	0.0503525	0	0	0	0	0	0	0
0.2.21.6.10-Legionellales	0.00145969	0	0	0.0365364	0	0	0	0	0	0	0.0116333	0	0	0	0	0	0	0	0	0	0	0	0	0	0	0	0	0	0	0	0	0	0	0
0.2.21.4.9-Syntrophobacterales	0.00139747	0	0	0	0	0	0	0	0	0	0	0	0	0	0	0	0	0	0.0201147	0	0.016197	0	0	0	0	0.00980488	0	0	0	0	0	0	0	0
0.2.9.6.1-Sphaerobacterales	0.00138879	0.0097972	0	0	0	0	0	0	0	0.0111161	0	0	0.0249169	0	0	0	0	0	0	0	0	0	0	0	0	0	0	0	0	0	0	0	0	0
0.1.2.4.1-Methanobacteriales	0.00132572	0	0	0.0365364	0	0	0	0	0	0	0	0	0	0	0.00721241	0	0	0	0	0	0	0	0	0	0	0	0	0	0	0	0	0	0	0
0.2.29.2.1-Cyanobacteria_order_incertae_sedis	0.00107095	0	0	0	0	0	0	0	0	0	0	0	0	0	0	0	0	0	0	0	0	0	0	0	0	0	0	0	0	0	0.0169808	0	0	0.0183604
0.2.21.4.7-Desulfuromonadales	0.00106472	0	0	0	0	0	0	0	0	0	0	0	0	0	0	0	0	0.0129383	0	0.0221976	0	0	0	0	0	0	0	0	0	0	0	0	0	0
0.2.1.21.1-Acidobacteria_Gp4_order_incertae_sedis	0.000920247	0	0	0	0.0205719	0	0	0	0	0	0	0	0	0	0	0	0.00979624	0	0	0	0	0	0	0	0	0	0	0	0	0	0	0	0	0
0.2.8.1.1-Chlorobiales	0.000714863	0	0	0	0	0	0	0	0	0	0	0.0235905	0	0	0	0	0	0	0	0	0	0	0	0	0	0	0	0	0	0	0	0	0	0
0.2.27.6.1-unclassified	0.000694281	0	0	0	0	0	0	0	0	0.0111161	0	0.0117952	0	0	0	0	0	0	0	0	0	0	0	0	0	0	0	0	0	0	0	0	0	0
0.1.2.9.1-unclassified	0.0006737	0	0	0	0	0	0	0	0	0.0222321	0	0	0	0	0	0	0	0	0	0	0	0	0	0	0	0	0	0	0	0	0	0	0	0
0.2.27.1.1-Opitutales	0.000672653	0	0	0	0	0	0	0	0	0	0	0	0	0	0	0	0	0	0	0.0221976	0	0	0	0	0	0	0	0	0	0	0	0	0	0
0.2.7.1.1-Chlamydiales	0.000594135	0	0	0	0	0	0	0	0	0.0111161	0	0	0	0	0	0	0	0	0	0	0	0	0	0	0	0	0	0	0	0	0.00849041	0	0	0
0.2.21.3.2-Hydrogenophilales	0.00059377	0.0195944	0	0	0	0	0	0	0	0	0	0	0	0	0	0	0	0	0	0	0	0	0	0	0	0	0	0	0	0	0	0	0	0
0.2.29.3.1-unclassified	0.000503373	0	0	0	0	0	0	0	0	0	0	0	0.0166113	0	0	0	0	0	0	0	0	0	0	0	0	0	0	0	0	0	0	0	0	0
0.2.27.1.2-Puniceicoccales	0.000496471	0	0	0	0	0	0.00835981	0	0	0	0	0	0	0	0	0	0	0	0	0	0	0	0	0	0	0	0	0	0	0.00802375	0	0	0	0
0.2.1.20.2-Acidobacteria_Gp3_order_incetae_sedis	0.000352525	0	0	0	0	0	0	0	0	0	0.0116333	0	0	0	0	0	0	0	0	0	0	0	0	0	0	0	0	0	0	0	0	0	0	0
0.2.24.1.6-unclassified	0.00033685	0	0	0	0	0	0	0	0	0.0111161	0	0	0	0	0	0	0	0	0	0	0	0	0	0	0	0	0	0	0	0	0	0	0	0
0.2.1.15.1-Acidobacteria_Gp22_order_incertae_sedis	0.000297118	0	0	0	0	0	0	0	0	0	0	0	0	0	0	0	0	0	0	0	0	0	0	0	0	0.00980488	0	0	0	0	0	0	0	0
0.2.1.24.1-Acidobacteria_Gp7_order_incertae_sedis	0.000296885	0.0097972	0	0	0	0	0	0	0	0	0	0	0	0	0	0	0	0	0	0	0	0	0	0	0	0	0	0	0	0	0	0	0	0
0.2.35.1.1-WS3_order_incertae_sedis	0.000278649	0	0	0	0	0	0	0	0	0	0	0	0	0	0	0.0091954	0	0	0	0	0	0	0	0	0	0	0	0	0	0	0	0	0	0
0.2.1.2.1-Acidobacteria_Gp10_order_incertae_sedis	0.000278188	0	0	0	0	0	0	0	0	0	0	0	0	0	0	0	0	0	0	0	0	0	0	0	0	0	0	0	0	0	0	0	0	0.00918021
Family	AVERAGE	Serous Cystadenoma-15	Serous Cystadenoma-16	Serous Cystadenoma-18	Serous Cystadenoma-22	Serous Cystadenoma-36	Serous Cystadenoma-42	Serous Cystadenoma-30	Serous Cystadenoma-20	Serous Cystadenoma-32	Pseudocyst-3	Pseudocyst-9	Pseudocyst-13	Pseudocyst-31	Pseudocyst-33	Pseudocyst-35	Pseudocyst-37	Pseudocyst-43	Main branch IPMN-2a	multifocal side branch-27	multifocal side branch-19	multifocal side branch-4	multifocal side branch-5	Side branch IPMN-26	Side branch IPMN-28	Side branch IPMN-14	IPMN-44	MCN-6	MCN-7	MCN-8	MCN-12	MCN-17	MCN-38	MCN-41
0.2.5.2.1.6-Bacteroidaceae	16.4153	14.3137	15.5534	11.8926	14.0095	19.8001	19.2443	20.5802	19.2366	15.9293	14.8557	12.8686	13.1146	20.0682	18.2546	18.869	19.2104	15.4871	14.9653	13.8513	10.4146	18.2951	14.5175	18.5482	15.9802	15.8153	16.6163	14.9986	13.8328	18.92	19.2817	19.3027	18.7742	14.3028
0.2.30.2.1.21-Lachnospiraceae	13.9937	14.9505	16.8211	15.053	8.9282	14.4847	14.8554	13.6896	14.2184	13.7506	12.9711	11.4768	8.96179	14.2834	13.7396	13.8391	14.2927	15.8753	15.9107	13.3851	8.81114	14.5312	19.3567	14.4516	13.8474	13.9916	21.7523	12.2926	11.2857	14.0576	14.1111	14.4631	13.6644	13.6877
0.2.30.2.1.26-Ruminococcaceae	13.7492	11.9036	14.9439	13.354	7.63217	14.3675	14.7969	14.0556	13.5214	12.0831	12.9362	10.9578	10.6645	15.069	14.8936	14.6207	13.1857	13.9216	13.9495	9.56715	8.68157	15.6913	21.2069	15.8014	16.5686	13.8739	23.9678	9.0427	10.4186	15.4297	15.079	14.4631	14.9494	12.1271
0.2.21.6.1.1-Enterobacteriaceae	11.1295	12.1779	11.8479	7.10632	6.64472	11.6787	13.1583	11.6124	12.1872	12.261	13.8785	8.9054	5.1495	13.4899	13.8622	12.6437	13.8813	11.1528	13.1852	7.61376	6.21963	13.2251	10.6746	13.1301	14.4778	13.3543	5.0856	6.63584	5.77158	13.0466	13.8733	13.683	13.0104	12.6503
0.2.30.4.1.1-Acidaminococcaceae	6.34902	7.24013	7.94734	3.34308	1.81033	7.43881	8.4852	7.49451	8.98108	7.65896	8.08516	4.31706	2.45847	7.75274	8.05626	6.94253	7.98393	7.95704	5.85336	4.95006	1.49012	7.20976	8.7105	6.97565	8.30006	6.00059	6.24371	3.31792	2.92643	7.58244	6.15554	6.67834	6.79036	6.38024
0.2.21.2.11.2-Sphingomonadaceae	5.38001	3.09591	2.87665	15.0712	16.2724	0.503275	0.384551	0.256223	0.212413	5.01334	4.21126	14.7087	17.9153	0.214252	0.526506	0.275862	0.421238	5.49877	4.49563	13.2297	16.1322	0.429664	0.227726	0.349254	0.136583	4.65732	4.58207	16.78	21.745	0.328974	0.365087	0.214917	0.395407	6.01304
0.2.5.2.1.4-Prevotellaceae	4.38488	3.98746	3.41297	4.73146	6.08928	5.59118	4.58953	5.54539	5.14437	2.85683	4.04839	4.4468	3.58804	4.87224	5.19293	5.32414	4.83934	3.29926	2.8764	3.97336	5.03725	4.77786	3.72901	5.1633	4.34965	3.32386	2.87009	4.56894	3.48191	5.18334	4.75463	4.98289	5.09467	2.97439
0.2.5.2.1.3-Porphyromonadaceae	4.2422	3.89928	2.60848	5.11509	7.09731	2.90934	3.06805	4.82247	4.49386	3.67941	3.4551	5.41401	8.51329	2.99952	3.15903	4.61609	3.92829	4.34726	3.26863	8.12431	6.17104	3.48887	2.04953	4.04002	4.02395	3.51995	1.76234	4.67773	5.47351	3.15333	3.24334	4.59285	4.79811	3.4793
0.2.2.1.3.1-Bifidobacteriaceae	4.15783	5.67258	3.90054	2.52101	2.13948	5.39814	4.56445	5.02379	4.86558	5.75811	4.26943	2.58316	2.07641	4.36439	4.87559	4.3954	5.14303	4.3602	4.30454	3.17425	1.66829	4.90676	3.8998	4.35152	5.84156	5.06912	2.66868	2.33886	2.64192	5.38394	4.73765	4.64061	4.59281	5.07665
0.2.21.2.6.7-Hyphomicrobiaceae	3.03693	3.47801	3.65675	1.6076	1.41946	3.74354	3.47768	3.13873	2.93395	2.89017	4.06003	2.00519	1.66944	3.23758	3.69996	3.42069	3.30133	3.10519	3.09766	2.21976	1.65209	3.7123	4.58298	3.27544	3.33053	3.04932	3.42397	2.18928	1.97805	3.32183	3.99049	3.18395	3.39138	2.97439
0.2.5.2.1.5-Rikenellaceae	1.96661	1.52836	1.65773	2.15564	2.30405	2.31644	2.02307	2.33346	2.2768	1.32281	1.745	1.7339	2.66611	1.79337	2.22863	2.28046	2.01803	1.6561	1.78015	0.954495	1.73307	2.07098	1.33789	2.28431	1.90166	1.73546	0.906344	2.7604	2.64192	2.2306	1.83393	2.51532	2.63858	1.53309
0.2.30.2.1.25-Peptostreptococcaceae	1.67693	1.7439	2.58411	0.694191	0.966879	1.84764	1.99799	1.75695	1.79887	1.7341	2.17543	1.35645	1.21262	1.99968	1.83916	1.9954	1.75353	2.10894	1.84049	1.06548	0.680272	2.13973	1.67948	1.83123	1.60748	1.90215	1.20846	0.965461	1.05677	1.97384	1.92732	1.75913	1.79454	2.34095
0.2.30.2.1.28-unclassified	1.61412	1.34222	2.09654	1.49799	2.11891	1.94416	1.75556	1.56479	1.48689	1.78968	1.34946	1.4862	1.75249	1.49183	1.39199	1.81149	1.44984	1.43615	1.97124	1.66482	1.10139	1.52101	1.93567	1.92562	1.44988	2.51005	2.26586	1.30541	0.447094	1.57266	1.82544	1.33726	1.57402	1.09244
0.2.30.3.1.1-Erysipelotrichaceae	1.59051	1.49897	0.706972	1.27877	2.22177	1.72354	1.71376	1.76611	1.76568	1.8675	1.54723	1.89903	2.72425	1.69814	1.55788	1.94943	1.65556	1.26795	1.37785	1.55383	2.02462	1.45226	0.853971	1.45365	1.53394	1.29424	0.503525	1.49578	1.92386	1.63685	1.66412	1.42482	1.64246	1.8085
0.2.2.1.4.1-Coriobacteriaceae	1.39337	1.52836	1.53584	0.931677	1.06974	1.71665	1.52148	1.68375	1.88516	1.87861	1.51233	1.27389	0.697674	1.74575	1.79589	1.88506	1.69475	1.00919	1.76003	0.9101	0.696469	1.83896	0.825505	1.21767	1.46039	1.47073	0.553877	1.03345	0.406449	1.70104	1.83393	1.74321	1.61204	1.55146
0.2.30.4.1.2-Veillonellaceae	1.04293	0.862153	1.19454	0.968213	1.50175	0.854878	1.07006	0.887628	1.02224	0.944864	1.1866	2.07596	0.946844	1.07126	0.915975	0.873563	1.01881	0.672791	0.683898	0.577137	3.48235	0.988227	0.455451	0.972248	0.882538	0.627513	0.553877	1.91732	0.853543	0.858541	1.02734	0.780068	0.844042	0.844579
0.2.29.1.1.1-Chloroplast	0.969338	1.35201	1.17016	1.62587	2.44806	0.0827301	0.0585186	0.0732064	0.0929306	1.41174	1.59376	2.77188	1.11296	0.0476115	0.0216372	0.091954	0.0783699	1.52672	2.08187	2.64151	1.19857	0.111713	0.0284657	0.0566358	0.0420256	1.52956	1.0574	1.57737	2.96708	0.0802375	0.0679232	0.0397994	0.0836438	2.86422
0.2.30.1.2.6-Streptococcaceae	0.961087	0.617223	0.731351	0.584582	1.29603	0.827301	0.526668	0.68631	0.577498	0.589151	0.349	0.825666	0.51495	0.579273	0.670754	0.735632	0.793495	0.543408	0.553153	0.754717	10.6414	0.747615	0.512383	0.67963	0.577852	0.833415	0.251762	0.870275	0.528384	0.70609	0.653761	0.65271	0.615923	0.688516
0.2.30.2.1.1-Clostridiaceae_1	0.708493	0.480063	0.609459	0.548045	0.534869	0.682523	0.660425	0.613104	0.550946	0.944864	1.1168	0.577967	0.365449	0.730043	0.901551	0.818391	0.75431	1.048	0.945389	0.288568	0.469712	0.850735	0.740108	0.717387	0.682917	1.0001	0.704935	0.543922	1.00257	0.633876	0.63678	0.740269	0.669151	0.817038
0.2.5.5.1.1-unclassified	0.443907	0.440874	0.268162	0.548045	1.44003	0.0620476	0.0752383	0.430088	0.298706	0.311249	0.337366	0.967209	1.80233	0.031741	0.0576992	0.487356	0.382053	0.194074	0.352006	0.799112	1.14998	0.111713	0.0853971	0.462526	0.483295	0.294146	0	0.598314	0.55548	0.06419	0.127356	0.525352	0.501863	0.403929
0.2.36.1.1.1-unclassified	0.439683	0.284119	0.390054	0.60285	0.452582	0.434333	0.342752	0.448389	0.584135	0.544687	0.383899	0.259495	0.481728	0.523726	0.41832	0.294253	0.382053	0.219951	0.362064	0.133185	0.242954	0.352324	0.967834	0.556919	0.808993	0.303951	0.20141	0.231167	0.352256	0.609805	0.594328	0.68455	0.729983	0.330487
0.2.30.6.1.1-unclassified	0.303336	0.352699	0.170648	0.0730727	0.370294	0.386074	0.326032	0.22877	0.418188	0.333482	0.255933	0.342062	0.199336	0.611014	0.512081	0.303448	0.372257	0.168198	0.442522	0.155383	0.242954	0.369511	0.483917	0.339815	0.273167	0.205903	0.100705	0.108784	0.189676	0.369093	0.42452	0.310435	0.349783	0.220325
0.2.27.5.1.2-Verrucomicrobiaceae	0.26654	0.166552	0.268162	0.237486	0.164575	0.261979	0.259154	0.210469	0.365085	0.233437	0.290833	0.389243	0.581395	0.261863	0.353408	0.285057	0.23511	0.0776297	0.281605	0.199778	0.242954	0.300765	0.19926	0.254861	0.26266	0.215707	0.0503525	0.448735	0.216773	0.353045	0.20377	0.222877	0.425823	0.275406
0.2.2.1.2.34-Propionibacteriaceae	0.235702	0.352699	0.195027	0.584582	1.1726	0.0206825	0.0167196	0.00915081	0.0066379	0.389062	0.2792	0.283086	1.57807	0.00793525	0	0	0.0293887	0.168198	0.26149	0.466149	0.421121	0	0.0284657	0	0.0210128	0.225512	0.251762	0.217569	0.216773	0	0	0.00795988	0.0532279	0.514092
0.2.30.1.1.14-Staphylococcaceae	0.215299	0.293916	0.0487567	0.895141	0.493726	0.00689417	0.00835981	0.00915081	0.0132758	0.344598	0.0814332	0.27129	0.980066	0.00793525	0.00721241	0	0	0.245827	0.30172	0.332963	0.550696	0	0	0	0.0105064	0.392195	0.352467	0.176775	0.785801	0	0	0	0.00760398	0.486551
0.2.5.2.1.7-unclassified	0.204323	0.156755	0.0243784	0.474973	0.205719	0.0896243	0.0668784	0.164714	0.179223	0.266785	0.0814332	0.566171	0.481728	0.095223	0.100974	0.34023	0.137147	0.0388149	0.0502866	0.266371	0.226757	0.0945261	0.19926	0.188786	0.26266	0.0392195	0.0503525	0.639108	0.63677	0.06419	0.0679232	0.270636	0.11406	0.100982
0.2.30.1.2.4-Lactobacillaceae	0.185728	0.293916	0.487567	0.0548045	0.0411438	0.206825	0.234075	0.210469	0.199137	0.188973	0.290833	0.0589762	0.0498339	0.230122	0.310133	0.183908	0.244906	0.090568	0.291662	0	0.145773	0.197645	0.227726	0.207665	0.210128	0.215707	0.0503525	0.0815883	0.0812898	0.176523	0.178299	0.230837	0.22812	0.229505
0.2.16.1.1.2-Leptotrichiaceae	0.16582	0	0	0.182682	0.822876	0	0	0.0183016	0	0	0	1.17952	0.19103	0	0	0	0	0.0129383	0	1.28746	0.680272	0	0	0	0.0105064	0	0.0503525	0.448735	0.569029	0	0	0	0	0.0183604
0.2.2.1.2.46-unclassified	0.160062	0.401685	0.195027	0.310559	0.32915	0.0137883	0.00835981	0.00915081	0.0066379	0.144509	0.302466	0.27129	0.398671	0	0	0	0.00979624	0.336395	0.201147	0.310766	0.340136	0	0	0	0	0.225512	0.302115	0.13598	0.311611	0.00802375	0.0254712	0	0.022812	0.660975
0.2.21.3.1.6-Sutterellaceae	0.151281	0.137161	0.0731351	0	0.205719	0.220614	0.267514	0.173865	0.179223	0.188973	0.0465333	0.176929	0.0581395	0.269798	0.230797	0.183908	0.186129	0.0776297	0.221261	0.133185	0.0809848	0.240612	0.142328	0.198225	0.157596	0.107854	0.100705	0.108784	0.0541932	0.160475	0.229241	0.135318	0.144476	0.100982
0.2.21.6.13.1-Pasteurellaceae	0.137337	0.0097972	0.0243784	0.420168	1.02859	0.0275767	0.00835981	0.045754	0.0265516	0.0333482	0.0232666	0.577967	0.755814	0.0158705	0.00721241	0.0183908	0.0489812	0.0258766	0.160917	0.199778	0.323939	0.0171866	0.0284657	0.0471965	0.0105064	0.0588293	0	0.435137	0.0948381	0.0160475	0.0169808	0	0.015208	0.00918021
0.2.21.3.4.1-Neisseriaceae	0.132046	0	0	0.219218	1.48118	0	0	0	0.0066379	0.0333482	0.0232666	0.165133	0.0249169	0	0	0	0.00979624	0.0129383	0.191089	0.754717	0.631681	0	0	0	0.0105064	0	0.0503525	0.530324	0.203224	0	0	0	0	0.00918021
0.2.21.6.14.1-Moraxellaceae	0.119094	0.0391888	0.0243784	0.127877	0.699445	0.0137883	0	0.00915081	0	0.0333482	0	0	1.50332	0	0.0144248	0	0.00979624	0.0258766	0.030172	0.0443951	0.242954	0	0	0	0.0105064	0	0.0503525	0.0951863	0.16258	0	0.331126	0.00795988	0.022812	0.43147
0.2.21.4.5.4-Desulfovibrionaceae	0.0992204	0.146958	0.0243784	0.146145	0.144003	0.0689417	0.108677	0.137262	0.139396	0.155625	0.0349	0.0707714	0.124585	0.0714172	0.0793365	0.110345	0.0979624	0.194074	0.0804586	0.0221976	0.145773	0.0859328	0	0.0660751	0.105064	0.0392195	0.251762	0.108784	0.0677415	0.0802375	0.144337	0.0955186	0.0988518	0.0275406
0.2.34.1.1.1-TM7_family_incertae_sedis	0.0830924	0.127364	0	0.420168	0.349722	0.00689417	0.0167196	0.10981	0.0531032	0.222321	0.127966	0.117952	0.157807	0	0.0288496	0.0735632	0.0881661	0.0776297	0.0100573	0	0.129576	0.0343731	0	0.0943931	0.0420256	0.196098	0	0.122382	0	0	0.0169808	0.0557192	0.0532279	0.00918021
0.2.2.1.2.10-Corynebacteriaceae	0.0778071	0.617223	0.0731351	0.146145	0.32915	0	0.00835981	0.00915081	0	0.0889284	0.1396	0.0117952	0.124585	0.00793525	0.00721241	0	0.00979624	0.0646914	0.0905159	0.0665927	0.129576	0	0	0	0	0.176488	0.100705	0	0.0135483	0.00802375	0	0.00795988	0.015208	0.321307
0.2.5.4.1.2-Flavobacteriaceae	0.0744641	0.548643	0.121892	0	0	0	0	0.00915081	0	0.0889284	0.0116333	0.0117952	0.290698	0	0	0	0	0.0646914	0.211204	0.110988	0.5345	0	0	0	0	0.0392195	0	0.163177	0.121935	0.00802375	0.0169808	0	0.0304159	0.0734417
0.2.21.5.1.3-Helicobacteraceae	0.072963	0	0	0.127877	0.123431	0	0	0	0	0.0333482	0	0.365652	0.257475	0.00793525	0	0	0	0	0.0201147	0.443951	0.178167	0	0	0	0	0	0	0.367147	0.47419	0	0.00849041	0	0	0
0.2.2.1.2.7-Brevibacteriaceae	0.0726569	0	0	0	0	0	0	0	0	0.0111161	0	0.0117952	0	0	0	0	0	0	0.060344	0.0443951	0	0	0	0	0	0	0	2.03971	0.230321	0	0	0	0	0
0.2.21.2.6.4-Bradyrhizobiaceae	0.0664712	0.146958	0.219405	0.146145	0.493726	0	0	0	0	0.0444642	0.0814332	0.0943619	0.224252	0	0	0	0	0.0646914	0.140803	0.0665927	0.178167	0	0	0	0	0.0588293	0.0503525	0.0543922	0.0406449	0.0240713	0	0	0	0.0642615
0.2.2.1.2.25-Micrococcaceae	0.0591585	0	0	0.0365364	0.43201	0.0137883	0.00835981	0	0.0132758	0	0.0116333	0	0.465116	0	0	0	0.0195925	0	0	0.110988	0.502106	0	0	0	0.0105064	0.00980488	0.0503525	0.0679902	0.0948381	0	0.0594328	0	0	0.045901
0.2.30.1.1.5-Bacillales_Incertae_Sedis_XI	0.0556676	0	0	0.219218	0.267435	0	0	0	0	0	0	0.117952	0.0332226	0	0	0	0	0	0	0.110988	0.5345	0	0	0	0	0	0	0.258363	0.270966	0	0	0	0.015208	0.00918021
0.2.30.2.1.7-Clostridiales_Incertae_Sedis_XI	0.0544952	0.127364	0	0.182682	0.0205719	0.00689417	0.00835981	0	0	0	0	0.0235905	0	0.00793525	0.0288496	0.0183908	0.0685737	0	0	0	0.340136	0	0	0	0	0	0	0.312755	0.55548	0.0160475	0.00849041	0.00795988	0	0.0642615
0.2.21.2.12.1-unclassified	0.0538141	0.097972	0.0487567	0.0730727	0	0.0137883	0.041799	0.0183016	0.0531032	0.144509	0.116333	0	0	0.063482	0.0576992	0.045977	0.0293887	0.155259	0.160917	0.110988	0	0.0859328	0.0284657	0.0566358	0.0210128	0.0882439	0	0.0815883	0	0.0240713	0.042452	0.0397994	0.0304159	0.045901
0.2.16.1.1.1-Fusobacteriaceae	0.0534449	0	0	0.548045	0.102859	0	0	0	0	0	0	0.0707714	0.0913621	0	0.0144248	0	0	0.0258766	0	0	0.631681	0	0	0.0188786	0.0210128	0	0	0.231167	0	0	0	0	0.00760398	0
0.2.30.1.2.2-Carnobacteriaceae	0.0494777	0.0097972	0.0243784	0.219218	0.267435	0	0	0	0	0	0.0232666	0	0	0	0	0	0	0	0.030172	0.17758	0.712666	0	0	0	0	0.0490244	0	0	0.0948381	0	0	0	0.015208	0.00918021
0.2.33.1.1.1-SR1_family_incertae_sedis	0.047408	0.0097972	0	0	0.246863	0	0	0	0	0	0	0.0117952	0.149502	0	0	0	0	0	0	0.399556	0.307742	0	0	0	0	0	0	0.421539	0	0	0.00849041	0	0	0.00918021
0.2.21.2.7.1-Rhodobacteraceae	0.0460769	0.0685804	0.14627	0.127877	0.185147	0	0.00835981	0	0	0.0111161	0.0814332	0.0353857	0.149502	0	0	0.0091954	0	0.0258766	0.0201147	0	0	0	0	0.00943931	0	0.0490244	0	0.149578	0.0135483	0	0.0169808	0	0	0.413109
0.2.21.2.6.15-unclassified	0.0459731	0.127364	0.0731351	0	0.102859	0	0	0	0	0.144509	0.127966	0	0	0	0	0	0	0.0517531	0.0804586	0.133185	0.113379	0	0	0	0	0.0490244	0.0503525	0	0.365804	0	0	0.0238796	0	0.0734417
0.2.21.2.8.2-Rhodospirillaceae	0.0422226	0.195944	0.0243784	0.292291	0	0.00689417	0	0	0	0.0333482	0.1047	0	0.157807	0	0.00721241	0	0	0.0646914	0	0.310766	0	0	0	0	0	0.00980488	0	0.122382	0.0270966	0	0.00849041	0	0	0.0275406
0.2.5.3.1.5-Chitinophagaceae	0.0411681	0.0195944	0.0487567	0	0	0	0	0.00915081	0	0.0666963	0.0814332	0	0.124585	0	0	0	0	0.103506	0.030172	0.466149	0.113379	0	0	0.00943931	0	0.0294146	0	0.149578	0	0.0240713	0	0	0	0.0826219
0.2.21.2.9.2-Mitochondria	0.0409057	0.215538	0.0731351	0.0182682	0	0	0	0	0.0132758	0.0444642	0.0697999	0.200519	0.199336	0	0	0	0.0195925	0.0646914	0.0502866	0.0443951	0	0	0	0	0.0105064	0.0686342	0	0.0271961	0.121935	0.00802375	0.00849041	0	0	0.0918021
0.2.30.2.5.1-unclassified	0.034722	0.0097972	0.0487567	0	0.0617157	0.041365	0.0668784	0.0274524	0.0265516	0.0555803	0	0.0589762	0.0332226	0.0396762	0	0.045977	0.0489812	0.0258766	0.060344	0	0.016197	0.0171866	0.0569314	0.0283179	0.052532	0.0784391	0.100705	0	0.0135483	0.00802375	0.0254712	0.0238796	0	0.0734417
0.2.27.2.1.1-Spartobacteria_family_incertae_sedis	0.0346371	0.0587832	0.0243784	0.182682	0.102859	0	0	0	0	0.0444642	0.0465333	0.0471809	0.0996678	0	0	0	0	0.090568	0	0	0.16197	0	0.0284657	0	0	0.0686342	0	0.0543922	0.0406449	0	0	0	0	0.0918021
0.2.21.3.1.2-Burkholderiaceae	0.0337163	0.107769	0.0243784	0.0548045	0.102859	0.00689417	0	0	0	0.133393	0.0465333	0.176929	0.13289	0	0	0	0	0.0646914	0.0402293	0	0	0	0	0.00943931	0	0.00980488	0	0	0.0677415	0.00802375	0.00849041	0	0.00760398	0.110162
0.2.21.6.15.3-Thiotrichaceae	0.0312304	0.107769	0	0.127877	0.144003	0.00689417	0	0	0	0	0.0814332	0	0	0	0	0	0.00979624	0.116445	0	0	0	0	0	0	0	0.117659	0.0503525	0	0.149031	0	0	0	0	0.119343
0.2.5.3.1.7-Sphingobacteriaceae	0.0301563	0	0.0975134	0.493241	0	0.00689417	0	0	0	0	0.0349	0	0.224252	0	0	0	0	0	0	0	0	0	0	0	0	0.0294146	0	0	0	0	0	0.00795988	0	0.100982
0.2.1.1.1.1-Acidobacteria_Gp1_family_incertae_sedis	0.0292663	0.0391888	0.0243784	0	0	0	0	0	0	0.122277	0.1047	0.129748	0.157807	0	0	0	0	0	0.0804586	0.0887902	0	0	0	0	0	0.0490244	0.151057	0	0	0	0	0	0	0.0183604
0.2.21.2.8.3-unclassified	0.0278327	0.0293916	0.0731351	0.0913409	0.0617157	0	0	0	0.0199137	0.0778124	0.0232666	0	0.0664452	0	0.0144248	0.0275862	0	0.0388149	0	0	0.0809848	0	0	0	0.0210128	0.0294146	0	0.149578	0.0677415	0	0	0	0	0.045901
0.2.2.1.2.24-Microbacteriaceae	0.027579	0.871951	0	0	0	0	0	0	0	0	0	0	0	0	0	0	0	0	0.0100573	0	0	0	0	0	0	0.0196098	0	0	0	0	0.00849041	0	0	0
0.2.21.6.17.1-unclassified	0.0274251	0.117566	0.121892	0	0	0	0.00835981	0.00915081	0	0.0666963	0.0814332	0.0707714	0	0.0238057	0.00721241	0	0	0.0517531	0.0100573	0	0.016197	0.00859328	0	0	0.0210128	0.00980488	0.0503525	0.0271961	0.135483	0	0.0169808	0.00795988	0.015208	0.0275406
0.2.30.2.1.15-Eubacteriaceae	0.0262033	0	0.0243784	0.0182682	0.102859	0.0275767	0.00835981	0.0274524	0.0199137	0.0444642	0	0	0.0166113	0.0714172	0.0216372	0.0183908	0.00979624	0.0129383	0.0100573	0	0.0323939	0.00859328	0.0569314	0.0188786	0.0420256	0.0392195	0	0.0951863	0	0.0401188	0.0169808	0.0238796	0.0380199	0.0183604
0.2.21.3.1.4-Comamonadaceae	0.0257133	0.0097972	0	0.0913409	0	0	0	0	0	0	0.0349	0.0353857	0.124585	0	0	0.0091954	0.00979624	0.0776297	0.0100573	0	0.0485909	0	0	0	0	0.0490244	0	0.0951863	0.243869	0	0	0	0	0.00918021
0.2.30.1.1.2-Bacillaceae_1	0.025468	0.156755	0	0.0182682	0	0	0.0167196	0.00915081	0	0	0.0349	0.0471809	0.13289	0.0158705	0.0216372	0.0183908	0	0	0.0402293	0.0443951	0	0	0	0.0471965	0	0.0686342	0	0.013598	0.0812898	0.0160475	0.0169808	0.0159198	0.015208	0.00918021
0.2.21.6.16.2-Xanthomonadaceae	0.0238865	0.195944	0.0487567	0	0.0205719	0	0	0	0	0.0111161	0	0.0825666	0.116279	0.00793525	0	0	0.00979624	0.0517531	0	0	0	0	0	0	0	0.0392195	0	0.176775	0	0	0	0	0	0.0275406
0.2.21.2.8.1-Acetobacteraceae	0.0236312	0.0685804	0	0.0548045	0.0411438	0	0.00835981	0.00915081	0	0	0	0	0	0	0	0	0	0.0258766	0	0.288568	0.145773	0	0	0	0	0.0196098	0	0.108784	0	0	0	0	0	0.00918021
0.2.21.2.6.11-Rhizobiaceae	0.0224114	0.097972	0.0731351	0.0730727	0.0822876	0	0	0	0	0.0666963	0.0116333	0.0825666	0	0	0	0	0	0.0129383	0	0.0887902	0	0	0	0	0	0.0196098	0	0.122382	0	0	0.00849041	0	0	0
0.2.21.5.1.2-Campylobacteraceae	0.0193062	0	0	0.20095	0	0	0	0	0	0	0	0	0	0	0	0	0	0	0	0.133185	0	0	0	0	0	0.00980488	0	0.285559	0	0	0	0	0.00760398	0
0.2.1.20.1.1-Acidobacteria_Gp3_family_incertae_sedis	0.0191737	0	0	0.109609	0	0	0.00835981	0	0	0.0778124	0.1396	0	0.116279	0	0.00721241	0	0	0.0258766	0	0	0.0485909	0	0	0.0188786	0	0	0	0	0.0541932	0	0	0.00795988	0	0.0183604
0.2.2.1.2.15-Dermacoccaceae	0.0185003	0.0097972	0	0.109609	0.0617157	0.00689417	0	0	0	0	0	0.0235905	0.0913621	0	0	0	0	0.0388149	0	0.0221976	0.0323939	0	0	0	0	0	0	0.108784	0.0135483	0	0	0	0	0.0918021
0.2.21.7.1.1-unclassified	0.0181675	0.0293916	0	0.109609	0.0411438	0.0206825	0	0	0.0066379	0.0222321	0	0	0.0249169	0.00793525	0.0216372	0	0.0293887	0.0388149	0.0100573	0	0.0323939	0.00859328	0	0.00943931	0.0105064	0.0196098	0.0503525	0.0543922	0	0	0.0254712	0.00795988	0	0.0183604
0.2.21.2.6.10-Phyllobacteriaceae	0.017507	0.0097972	0	0	0.144003	0	0	0	0	0.100044	0	0	0.149502	0	0	0	0	0.0258766	0.0905159	0.0443951	0	0	0	0	0	0	0	0.013598	0	0	0	0	0	0
0.2.21.4.10.1-unclassified	0.0156845	0	0.0243784	0	0.0205719	0	0	0	0	0.0111161	0.0116333	0.153338	0.0166113	0	0	0.0275862	0	0.0129383	0	0	0.0323939	0	0	0	0.0105064	0	0.151057	0	0.0270966	0	0	0	0	0.0183604
0.2.21.6.14.2-Pseudomonadaceae	0.0155595	0	0	0	0.0822876	0.00689417	0	0	0	0.0444642	0.0581666	0	0.0415282	0	0	0	0	0.0129383	0	0	0.016197	0	0	0	0	0.0490244	0	0	0	0	0	0	0	0.201965
0.2.1.12.1.1-Acidobacteria_Gp2_family_incertae_sedis	0.0152775	0.0293916	0.0243784	0	0	0	0	0	0	0.0889284	0	0	0	0.00793525	0	0.0091954	0	0	0.0201147	0.133185	0.016197	0	0	0.00943931	0	0.0294146	0	0.013598	0.0948381	0	0	0	0	0.0275406
0.2.21.3.1.7-unclassified	0.0143383	0.0587832	0.0731351	0	0.0205719	0	0	0	0	0.0111161	0.0581666	0	0.0498339	0	0	0	0	0	0	0	0	0	0	0	0	0.0392195	0	0.0679902	0.0406449	0	0.0169808	0	0	0.0367208
0.2.11.1.1.1-Deferribacteraceae	0.0134859	0.0195944	0	0.0730727	0	0.00689417	0	0.0183016	0.0464653	0	0	0	0	0.0158705	0.00721241	0.045977	0.00979624	0	0	0.0221976	0	0	0.0284657	0.0188786	0.0105064	0	0.0503525	0	0	0	0.0254712	0.00795988	0.0380199	0
0.2.9.5.1.1-Ktedonobacteraceae	0.0134823	0.048986	0.0243784	0	0	0.00689417	0	0	0	0.0555803	0	0.0707714	0.00830565	0	0	0	0	0.0258766	0.0402293	0.0887902	0.016197	0	0	0	0.0105064	0.0392195	0	0	0	0	0	0	0	0.00918021
0.2.24.1.2.1-Anaeroplasmataceae	0.0128665	0	0.0487567	0	0	0.0344709	0.0334392	0.00915081	0.0132758	0.0333482	0.0116333	0	0	0.00793525	0.0216372	0.0091954	0	0	0.0201147	0	0	0.0171866	0.0569314	0.0283179	0.0105064	0.0294146	0	0	0	0.0240713	0	0	0.015208	0
0.2.21.2.3.1-Caulobacteraceae	0.0127855	0	0	0.0913409	0	0	0	0	0.0132758	0	0.127966	0	0	0	0	0	0	0	0	0	0	0	0	0	0	0	0	0.108784	0	0	0.0254712	0	0	0.0550812
0.2.21.6.16.1-Sinobacteraceae	0.0126573	0.127364	0	0	0.0205719	0	0	0	0	0.0333482	0	0.0589762	0	0	0	0	0	0.0388149	0	0.0887902	0	0	0	0	0	0	0	0	0.0406449	0	0	0	0	0.00918021
0.2.30.1.2.3-Enterococcaceae	0.012144	0.186147	0.0243784	0	0	0.00689417	0	0	0	0	0	0	0.0498339	0	0	0	0	0	0	0.0665927	0	0.00859328	0	0	0	0	0.0503525	0	0	0	0	0.00795988	0	0
0.2.2.1.10.1-unclassified	0.0109017	0	0	0	0	0	0.0167196	0	0	0	0.0116333	0.176929	0	0	0	0	0	0.0388149	0.0201147	0.0221976	0	0	0	0	0	0.00980488	0	0.013598	0	0.00802375	0.0339616	0.00795988	0	0
0.2.23.1.1.1-Synergistaceae	0.0108862	0.0391888	0	0	0	0.00689417	0.0334392	0.00915081	0.0132758	0.0222321	0	0	0	0.031741	0.00721241	0.0091954	0.0293887	0	0	0	0	0.0257798	0	0.00943931	0.0210128	0.0196098	0	0	0	0.0401188	0.0339616	0	0.00760398	0
0.2.21.3.1.3-Burkholderiales_incertae_sedis	0.0103351	0	0	0.0365364	0	0	0	0	0.0066379	0.0111161	0	0	0.0498339	0	0	0	0.00979624	0	0	0	0.0485909	0	0	0	0	0.0294146	0	0.0951863	0.0270966	0	0.00849041	0	0	0.0183604
0.2.2.1.2.33-Promicromonosporaceae	0.00984015	0.0293916	0.0243784	0.0365364	0	0	0	0	0	0	0.0116333	0	0.0166113	0	0	0	0	0	0	0.110988	0	0	0	0	0	0	0	0.0951863	0	0	0	0	0	0
0.2.20.1.1.1-Planctomycetaceae	0.00902484	0.0097972	0	0	0	0	0	0	0	0	0	0	0.0249169	0	0	0	0	0	0.0704013	0.0221976	0.016197	0	0	0	0	0.0588293	0	0	0.0135483	0	0.00849041	0	0	0.0734417
0.2.2.1.2.2-Actinomycetaceae	0.00854482	0	0	0	0.0411438	0.00689417	0.00835981	0	0	0.0333482	0	0	0	0	0	0	0	0	0	0	0.145773	0	0	0	0	0.0196098	0	0	0	0	0.00849041	0	0	0.0183604
0.2.2.1.2.20-Intrasporangiaceae	0.00810522	0	0	0.0730727	0.0411438	0.00689417	0	0	0	0.0222321	0	0	0.0415282	0	0	0	0	0	0.0100573	0	0	0.00859328	0	0	0	0	0.0503525	0.013598	0	0	0	0	0	0
0.2.21.3.1.5-Oxalobacteraceae	0.00796853	0.0097972	0	0	0	0	0	0	0	0	0.0232666	0	0	0	0.0216372	0	0.0195925	0.0258766	0	0.0887902	0	0	0	0	0	0.0196098	0	0	0	0	0.00849041	0	0	0.045901
0.2.9.5.1.3-unclassified	0.00748239	0	0.0487567	0	0	0	0	0	0	0.0778124	0	0	0.0332226	0	0	0	0	0	0.030172	0	0	0	0	0	0	0.0294146	0	0	0	0	0	0	0	0.0275406
0.2.21.2.6.8-Methylobacteriaceae	0.00747295	0.0097972	0	0	0.123431	0	0	0	0	0	0	0	0	0	0	0	0	0	0	0	0.113379	0	0	0	0	0	0	0	0	0	0	0	0	0
0.2.5.3.1.8-unclassified	0.00668073	0.0097972	0.0243784	0	0	0.00689417	0	0	0	0	0	0	0	0	0	0	0	0	0.0201147	0	0.113379	0	0	0	0	0	0	0	0	0	0	0	0	0.045901
0.2.30.1.1.17-unclassified	0.00621345	0.0195944	0	0	0	0	0	0	0	0	0	0.0589762	0	0	0	0	0.00979624	0	0	0.0665927	0	0	0	0.00943931	0	0	0	0	0.0406449	0	0	0	0	0
0.2.4.3.1.1-Armatimonadetes_gp5_family_incetae_sedis	0.00603517	0	0	0	0	0	0	0	0	0.0222321	0	0.176929	0	0	0	0	0	0	0	0	0	0	0	0	0	0	0	0	0	0	0	0	0	0
0.2.21.3.7.1-unclassified	0.00580317	0.0195944	0	0.0182682	0	0.00689417	0	0	0	0	0	0	0.0664452	0	0	0	0	0	0.0201147	0	0.016197	0	0	0	0	0	0	0	0	0	0.00849041	0.00795988	0	0.0275406
0.2.21.2.6.14-Xanthobacteraceae	0.00576773	0.0293916	0	0	0.0411438	0	0	0	0	0	0	0	0	0	0	0	0	0.0388149	0	0	0.0809848	0	0	0	0	0	0	0	0	0	0	0	0	0
0.2.21.2.2.1-Alphaproteobacteria_family_incertae_sedis	0.0057327	0	0.0243784	0	0	0.00689417	0	0	0	0	0	0	0	0	0	0	0	0.0129383	0.100573	0.0443951	0	0	0	0	0	0	0	0	0	0	0	0	0	0
0.2.2.1.2.30-Nocardiaceae	0.00565019	0	0.0243784	0	0	0	0	0	0	0.0111161	0	0.0235905	0	0	0	0	0	0	0	0	0	0	0	0	0	0.00980488	0	0	0.108386	0	0	0	0	0.00918021
0.2.21.6.7.1-Cardiobacteriaceae	0.00553581	0	0	0.182682	0	0	0	0	0	0	0	0	0	0	0	0	0	0	0	0	0	0	0	0	0	0	0	0	0	0	0	0	0	0
0.2.5.3.1.6-Cytophagaceae	0.00539741	0	0	0	0	0	0	0	0	0	0.0465333	0	0.0581395	0	0	0	0	0	0	0	0	0	0	0	0	0	0	0	0	0	0	0	0	0.0734417
0.2.30.1.2.7-unclassified	0.00538392	0	0	0	0	0.00689417	0.00835981	0	0.0066379	0	0	0	0	0.00793525	0	0.0183908	0	0	0	0	0	0.0171866	0.0284657	0	0.0315192	0	0	0	0.0135483	0	0	0.0159198	0.022812	0
0.2.30.4.1.3-unclassified	0.00529814	0	0	0	0	0	0	0.0183016	0.0066379	0	0	0	0	0	0.0144248	0.0091954	0.00979624	0	0	0	0	0	0.0284657	0.0188786	0.0210128	0	0	0	0	0.0240713	0.00849041	0.00795988	0.00760398	0
0.2.20.3.1.1-unclassified	0.00526903	0	0	0	0	0	0	0	0	0	0	0	0	0	0	0	0	0	0.0804586	0.0443951	0	0	0	0	0	0.0490244	0	0	0	0	0	0	0	0
0.2.27.3.1.1-Subdivision3_family_incertae_sedis	0.00478816	0.0685804	0.0243784	0	0	0	0	0	0	0	0.0116333	0	0	0	0	0	0	0.0258766	0	0	0	0	0	0	0	0	0	0	0	0	0	0	0	0.0275406
0.2.2.1.2.43-Thermomonosporaceae	0.0047434	0	0	0.0182682	0	0	0	0	0	0	0.0116333	0	0	0	0	0	0	0.0129383	0.0201147	0	0.0647878	0	0	0	0	0.0196098	0	0	0	0	0	0	0	0.00918021
0.2.21.6.6.1-Alteromonadaceae	0.00470857	0	0	0	0	0	0	0	0	0	0	0	0	0	0	0	0	0	0	0.155383	0	0	0	0	0	0	0	0	0	0	0	0	0	0
0.2.31.1.1.1-OD1_family_incertae_sedis	0.00464175	0	0	0	0	0	0	0	0	0	0.0116333	0	0	0	0	0	0	0	0	0	0	0	0	0	0	0.0196098	0	0	0.121935	0	0	0	0	0
0.2.21.3.6.1-Rhodocyclaceae	0.00450553	0.0195944	0	0	0	0	0	0	0	0.0222321	0	0	0	0	0	0	0	0.0129383	0.0201147	0	0	0	0	0	0	0.0196098	0	0	0.0541932	0	0	0	0	0
0.2.2.1.2.17-Dietziaceae	0.00450371	0	0	0	0	0	0	0	0	0	0	0.0707714	0	0	0	0	0	0	0	0	0.0323939	0	0	0	0	0	0	0	0.0270966	0	0	0	0	0.0183604
0.2.30.1.1.4-Bacillales_Incertae_Sedis_X	0.00415173	0.0195944	0	0	0	0	0	0	0	0	0	0	0.107973	0	0	0	0	0	0	0	0	0	0	0.00943931	0	0	0	0	0	0	0	0	0	0
0.2.2.1.2.35-Pseudonocardiaceae	0.00414004	0.0587832	0	0	0	0	0	0	0	0.0111161	0.0116333	0	0.0249169	0	0	0	0	0	0.030172	0	0	0	0	0	0	0	0	0	0	0	0	0	0	0
0.2.21.2.11.1-Erythrobacteraceae	0.00395063	0	0	0	0.102859	0	0	0.00915081	0	0	0	0	0	0	0	0	0	0	0	0	0	0	0	0	0	0	0	0	0	0	0	0	0	0.0183604
0.2.21.4.8.6-Phaselicystidaceae	0.0036918	0	0.0487567	0.0730727	0	0	0	0	0	0	0	0	0	0	0	0	0	0	0	0	0	0	0	0	0	0	0	0	0	0	0	0	0	0
0.2.2.1.2.28-Mycobacteriaceae	0.00346905	0	0	0	0	0	0	0	0	0	0.0116333	0	0	0	0	0	0	0	0.0100573	0	0	0	0	0	0	0.0294146	0	0	0.0541932	0	0	0	0	0.00918021
0.2.1.23.1.1-Acidobacteria_Gp6_family_incertae_sedis	0.00340685	0	0	0	0	0	0	0	0	0	0	0	0	0	0	0	0	0.0129383	0	0	0	0	0	0	0	0	0.0503525	0	0.0406449	0	0.00849041	0	0	0
0.2.5.4.1.3-unclassified	0.00337337	0	0	0	0	0	0	0	0	0	0.0465333	0	0	0	0	0	0	0	0	0	0.0647878	0	0	0	0	0	0	0	0	0	0	0	0	0
0.2.2.1.1.4-unclassified	0.00333547	0.0391888	0	0	0	0	0	0	0	0	0	0	0	0	0	0	0	0.0129383	0	0.0443951	0	0	0	0	0	0	0	0	0.0135483	0	0	0	0	0
0.2.9.7.1.1-unclassified	0.00319218	0.0195944	0	0	0	0	0	0	0	0	0	0.0117952	0	0	0	0	0	0	0	0	0	0	0	0	0	0.0196098	0	0.0407941	0.0135483	0	0	0	0	0
0.2.30.1.1.13-Sporolactobacillaceae	0.00314304	0.0097972	0	0	0	0	0	0	0	0	0	0	0	0	0	0	0	0.0129383	0	0	0.0809848	0	0	0	0	0	0	0	0	0	0	0	0	0
0.2.21.4.5.5-unclassified	0.00313726	0	0	0.0182682	0	0	0	0	0.0066379	0	0	0	0.0415282	0	0	0	0	0.0129383	0	0	0.016197	0	0	0	0	0	0	0	0	0	0	0.00795988	0	0
0.2.21.4.1.2-Bdellovibrionaceae	0.0025844	0	0.0243784	0	0	0	0	0	0.0066379	0.0444642	0	0	0	0	0	0	0	0	0	0	0	0	0	0	0	0.00980488	0	0	0	0	0	0	0	0
0.2.30.1.2.5-Leuconostocaceae	0.00254134	0	0	0	0	0	0	0	0	0	0	0	0.0581395	0	0	0	0	0	0	0	0	0	0	0	0	0.00980488	0	0	0	0	0	0.0159198	0	0
0.2.2.1.2.41-Streptomycetaceae	0.00248203	0.0097972	0.0487567	0	0	0	0	0	0	0	0	0	0	0	0	0	0	0	0	0	0	0	0	0	0	0.00980488	0	0	0.0135483	0	0	0	0	0
0.2.21.6.8.1-Chromatiaceae	0.00235394	0	0	0.0365364	0.0411438	0	0	0	0	0	0	0	0	0	0	0	0	0	0	0	0	0	0	0	0	0	0	0	0	0	0	0	0	0
0.2.12.1.1.1-Deinococcaceae	0.00220402	0	0.0243784	0	0	0	0	0	0	0	0.0116333	0	0	0	0	0	0	0	0	0	0	0	0	0	0	0	0	0	0	0	0	0	0	0.0367208
0.2.24.1.3.1-Entomoplasmataceae	0.0021451	0	0	0	0	0	0	0	0	0	0	0	0	0	0	0	0	0	0	0.0221976	0.0485909	0	0	0	0	0	0	0	0	0	0	0	0	0
0.2.9.5.1.2-Thermosporotrichaceae	0.00210662	0	0	0	0	0	0	0	0	0.0111161	0.0232666	0	0	0	0	0	0	0.0129383	0	0.0221976	0	0	0	0	0	0	0	0	0	0	0	0	0	0
0.2.30.1.1.9-Paenibacillaceae_1	0.00204566	0.0391888	0	0	0	0	0	0	0	0	0	0	0	0	0	0	0	0	0	0	0	0	0	0.0283179	0	0	0	0	0	0	0	0	0	0
0.2.30.1.3.1-unclassified	0.00203355	0	0	0	0	0	0	0.00915081	0	0	0	0	0	0	0	0	0	0	0	0	0	0	0	0	0	0	0.0503525	0	0	0	0	0	0.00760398	0
0.2.26.1.1.3-unclassified	0.00178716	0	0	0	0	0	0	0	0	0	0	0.0589762	0	0	0	0	0	0	0	0	0	0	0	0	0	0	0	0	0	0	0	0	0	0
0.2.2.1.2.4-Actinospicaceae	0.00159561	0.0097972	0	0	0	0	0	0	0	0	0	0	0	0	0	0	0	0.0129383	0.0201147	0	0	0	0	0	0	0.00980488	0	0	0	0	0	0	0	0
0.2.19.1.1.1-Nitrospiraceae	0.001588	0	0	0	0	0	0	0	0	0.0222321	0	0	0	0	0	0	0	0	0.030172	0	0	0	0	0	0	0	0	0	0	0	0	0	0	0
0.2.21.2.6.5-Brucellaceae	0.00152878	0	0	0	0	0	0	0	0	0	0	0	0	0	0	0	0	0	0	0	0	0	0	0	0	0.00980488	0	0	0.0406449	0	0	0	0	0
0.2.21.4.1.1-Bacteriovoracaceae	0.00152583	0	0	0	0	0	0	0	0	0	0	0	0	0	0	0	0	0	0	0	0	0	0	0	0	0	0.0503525	0	0	0	0	0	0	0
0.2.21.6.3.1-Vibrionaceae	0.00152583	0	0	0	0	0	0	0	0	0	0	0	0	0	0	0	0	0	0	0	0	0	0	0	0	0	0.0503525	0	0	0	0	0	0	0
0.2.21.2.6.13-Rhodobiaceae	0.00147245	0	0	0	0	0	0	0	0	0	0	0	0	0	0	0	0	0	0	0	0.0485909	0	0	0	0	0	0	0	0	0	0	0	0	0
0.2.21.6.10.1-Coxiellaceae	0.00145969	0	0	0.0365364	0	0	0	0	0	0	0.0116333	0	0	0	0	0	0	0	0	0	0	0	0	0	0	0	0	0	0	0	0	0	0	0
0.2.30.2.1.9-Clostridiales_Incertae_Sedis_XIII	0.00140127	0.0293916	0	0	0	0	0.00835981	0	0	0	0	0	0	0	0	0	0	0	0	0	0	0	0	0	0	0	0	0	0	0	0.00849041	0	0	0
0.2.21.4.9.3-unclassified	0.00139747	0	0	0	0	0	0	0	0	0	0	0	0	0	0	0	0	0	0.0201147	0	0.016197	0	0	0	0	0.00980488	0	0	0	0	0	0	0	0
0.2.9.6.1.1-Sphaerobacteraceae	0.00138879	0.0097972	0	0	0	0	0	0	0	0.0111161	0	0	0.0249169	0	0	0	0	0	0	0	0	0	0	0	0	0	0	0	0	0	0	0	0	0
0.1.2.4.1.1-Methanobacteriaceae	0.00132572	0	0	0.0365364	0	0	0	0	0	0	0	0	0	0	0.00721241	0	0	0	0	0	0	0	0	0	0	0	0	0	0	0	0	0	0	0
0.2.21.4.8.8-unclassified	0.00128462	0.0097972	0	0	0	0	0	0	0	0	0.0116333	0	0	0	0	0	0	0.0129383	0	0	0	0	0	0	0	0	0	0	0	0.00802375	0	0	0	0
0.2.22.1.1.3-Leptospiraceae	0.00125843	0	0	0	0	0	0	0	0	0	0	0	0.0415282	0	0	0	0	0	0	0	0	0	0	0	0	0	0	0	0	0	0	0	0	0
0.2.21.4.8.5-Nannocystaceae	0.00123166	0	0	0	0	0	0	0	0	0	0	0	0	0	0	0	0	0	0	0	0	0	0	0	0	0	0	0	0.0406449	0	0	0	0	0
0.2.5.3.1.4-Saprospiraceae	0.00119587	0	0	0	0	0	0	0	0	0	0.0232666	0	0	0	0	0	0	0	0	0	0.016197	0	0	0	0	0	0	0	0	0	0	0	0	0
0.2.21.4.7.2-Geobacteraceae	0.00106472	0	0	0	0	0	0	0	0	0	0	0	0	0	0	0	0	0.0129383	0	0.0221976	0	0	0	0	0	0	0	0	0	0	0	0	0	0
0.2.21.3.1.1-Alcaligenaceae	0.00100982	0	0	0	0	0	0	0	0	0	0.0232666	0	0	0	0	0	0	0	0.0100573	0	0	0	0	0	0	0	0	0	0	0	0	0	0	0
0.2.1.21.1.1-Acidobacteria_Gp4_family_incertae_sedis	0.000920247	0	0	0	0.0205719	0	0	0	0	0	0	0	0	0	0	0	0.00979624	0	0	0	0	0	0	0	0	0	0	0	0	0	0	0	0	0
0.2.22.1.1.4-Spirochaetaceae	0.000794043	0	0	0.0182682	0	0	0	0	0	0	0	0	0	0.00793525	0	0	0	0	0	0	0	0	0	0	0	0	0	0	0	0	0	0	0	0
0.2.30.2.1.22-Peptococcaceae_1	0.000778042	0	0	0	0	0	0	0	0	0	0	0	0	0.0158705	0	0	0	0	0	0	0	0	0	0	0	0.00980488	0	0	0	0	0	0	0	0
0.2.2.1.1.2-Acidimicrobiaceae	0.000771855	0	0	0	0	0	0	0	0	0	0	0	0	0	0	0	0	0	0	0	0	0	0	0	0	0	0	0	0	0	0.0254712	0	0	0
0.2.5.2.1.2-Marinilabiaceae	0.000716305	0	0	0	0	0	0	0	0	0	0	0	0	0.00793525	0.00721241	0	0	0	0	0	0	0	0	0	0	0	0	0	0	0	0.00849041	0	0	0
0.2.8.1.1.1-Chlorobiaceae	0.000714863	0	0	0	0	0	0	0	0	0	0	0.0235905	0	0	0	0	0	0	0	0	0	0	0	0	0	0	0	0	0	0	0	0	0	0
0.2.21.2.6.9-Methylocystaceae	0.00070505	0	0	0	0	0	0	0	0	0	0.0232666	0	0	0	0	0	0	0	0	0	0	0	0	0	0	0	0	0	0	0	0	0	0	0
0.2.27.6.1.1-unclassified	0.000694281	0	0	0	0	0	0	0	0	0.0111161	0	0.0117952	0	0	0	0	0	0	0	0	0	0	0	0	0	0	0	0	0	0	0	0	0	0
0.1.2.9.1.1-unclassified	0.0006737	0	0	0	0	0	0	0	0	0.0222321	0	0	0	0	0	0	0	0	0	0	0	0	0	0	0	0	0	0	0	0	0	0	0	0
0.2.27.1.1.1-Opitutaceae	0.000672653	0	0	0	0	0	0	0	0	0	0	0	0	0	0	0	0	0	0	0.0221976	0	0	0	0	0	0	0	0	0	0	0	0	0	0
0.2.2.1.2.14-Dermabacteraceae	0.000594135	0	0	0	0	0	0	0	0	0.0111161	0	0	0	0	0	0	0	0	0	0	0	0	0	0	0	0	0	0	0	0	0.00849041	0	0	0
0.2.21.3.2.1-Hydrogenophilaceae	0.00059377	0.0195944	0	0	0	0	0	0	0	0	0	0	0	0	0	0	0	0	0	0	0	0	0	0	0	0	0	0	0	0	0	0	0	0
0.2.29.2.1.1-Family_I	0.000556376	0	0	0	0	0	0	0	0	0	0	0	0	0	0	0	0	0	0	0	0	0	0	0	0	0	0	0	0	0	0	0	0	0.0183604
0.2.29.2.1.2-Family_II	0.00051457	0	0	0	0	0	0	0	0	0	0	0	0	0	0	0	0	0	0	0	0	0	0	0	0	0	0	0	0	0	0.0169808	0	0	0
0.2.29.3.1.1-unclassified	0.000503373	0	0	0	0	0	0	0	0	0	0	0	0.0166113	0	0	0	0	0	0	0	0	0	0	0	0	0	0	0	0	0	0	0	0	0
0.2.27.1.2.1-Puniceicoccaceae	0.000496471	0	0	0	0	0	0.00835981	0	0	0	0	0	0	0	0	0	0	0	0	0	0	0	0	0	0	0	0	0	0	0.00802375	0	0	0	0
0.2.21.4.8.7-Polyangiaceae	0.000392069	0	0	0	0	0	0	0	0	0	0	0	0	0	0	0	0	0.0129383	0	0	0	0	0	0	0	0	0	0	0	0	0	0	0	0
0.2.30.2.1.5-Clostridiales_Incertae_Sedis_III	0.000357431	0	0	0	0	0	0	0	0	0	0	0.0117952	0	0	0	0	0	0	0	0	0	0	0	0	0	0	0	0	0	0	0	0	0	0
0.2.1.20.2.1-Acidobacteria_Gp3_family_incetae_sedis	0.000352525	0	0	0	0	0	0	0	0	0	0.0116333	0	0	0	0	0	0	0	0	0	0	0	0	0	0	0	0	0	0	0	0	0	0	0
0.2.2.1.2.18-Geodermatophilaceae	0.00033685	0	0	0	0	0	0	0	0	0.0111161	0	0	0	0	0	0	0	0	0	0	0	0	0	0	0	0	0	0	0	0	0	0	0	0
0.2.7.1.1.5-unclassified	0.00033685	0	0	0	0	0	0	0	0	0.0111161	0	0	0	0	0	0	0	0	0	0	0	0	0	0	0	0	0	0	0	0	0	0	0	0
0.2.24.1.6.1-unclassified	0.00033685	0	0	0	0	0	0	0	0	0.0111161	0	0	0	0	0	0	0	0	0	0	0	0	0	0	0	0	0	0	0	0	0	0	0	0
0.2.2.1.2.31-Nocardioidaceae	0.000304767	0	0	0	0	0	0	0	0	0	0	0	0	0	0	0	0	0	0.0100573	0	0	0	0	0	0	0	0	0	0	0	0	0	0	0
0.2.1.15.1.1-Acidobacteria_Gp22_family_incertae_sedis	0.000297118	0	0	0	0	0	0	0	0	0	0	0	0	0	0	0	0	0	0	0	0	0	0	0	0	0.00980488	0	0	0	0	0	0	0	0
0.2.1.24.1.1-Acidobacteria_Gp7_family_incertae_sedis	0.000296885	0.0097972	0	0	0	0	0	0	0	0	0	0	0	0	0	0	0	0	0	0	0	0	0	0	0	0	0	0	0	0	0	0	0	0
0.2.35.1.1.1-WS3_family_incertae_sedis	0.000278649	0	0	0	0	0	0	0	0	0	0	0	0	0	0	0.0091954	0	0	0	0	0	0	0	0	0	0	0	0	0	0	0	0	0	0
0.2.1.2.1.1-Acidobacteria_Gp10_family_incertae_sedis	0.000278188	0	0	0	0	0	0	0	0	0	0	0	0	0	0	0	0	0	0	0	0	0	0	0	0	0	0	0	0	0	0	0	0	0.00918021
0.2.7.1.1.2-Parachlamydiaceae	0.000257285	0	0	0	0	0	0	0	0	0	0	0	0	0	0	0	0	0	0	0	0	0	0	0	0	0	0	0	0	0	0.00849041	0	0	0
0.2.21.2.6.3-Beijerinckiaceae	0.000240462	0	0	0	0	0	0	0	0	0	0	0	0	0.00793525	0	0	0	0	0	0	0	0	0	0	0	0	0	0	0	0	0	0	0	0
Genus	Average	Serous Cystadenoma-15	Serous Cystadenoma-16	Serous Cystadenoma-18	Serous Cystadenoma-22	Serous Cystadenoma-36	Serous Cystadenoma-42	Serous Cystadenoma-30	Serous Cystadenoma-20	Serous Cystadenoma-32	Pseudocyst-3	Pseudocyst-9	Pseudocyst-13	Pseudocyst-31	Pseudocyst-33	Pseudocyst-35	Pseudocyst-37	Pseudocyst-43	Main branch IPMN-2a	multifocal side branch-27	multifocal side branch-19	multifocal side branch-4	multifocal side branch-5	Side branch IPMN-26	Side branch IPMN-28	Side branch IPMN-14	IPMN-44	MCN-6	MCN-7	MCN-8	MCN-12	MCN-17	MCN-38	MCN-41
0.2.5.2.1.6.3-Bacteroides	16.4153	14.3137	15.5534	11.8926	14.0095	19.8001	19.2443	20.5802	19.2366	15.9293	14.8557	12.8686	13.1146	20.0682	18.2546	18.869	19.2104	15.4871	14.9653	13.8513	10.4146	18.2951	14.5175	18.5482	15.9802	15.8153	16.6163	14.9986	13.8328	18.92	19.2817	19.3027	18.7742	14.3028
0.2.21.6.1.1.14-Escherichia_Shigella	10.1277	11.0512	10.8727	6.50347	5.36927	10.6101	11.9796	10.5783	11.2977	11.4384	12.7385	7.70229	4.33555	12.4425	12.6001	11.5678	12.8429	10.1824	12.1593	7.12542	5.47457	12.1681	9.59294	11.9596	13.3431	12.462	4.63243	5.80636	4.99932	12.0597	12.9224	12.3776	11.7558	11.2641
0.2.30.2.1.26.9-Faecalibacterium	7.27448	6.2996	8.92248	5.20643	3.27093	8.06618	7.9251	7.3664	6.55825	6.12494	6.09586	5.31965	3.16445	8.62561	8.78471	7.70575	6.36755	8.4487	7.38208	3.32963	3.22319	9.16903	13.8628	8.57089	9.87602	6.67713	15.0554	3.71227	3.9561	9.3236	8.77908	8.18276	7.80169	6.90352
0.2.30.4.1.1.1-Acidaminococcus	5.88818	6.76007	7.41102	3.17866	1.50175	6.8666	7.80806	7.07357	8.40358	7.19209	7.51512	3.92781	2.14286	7.03063	7.58024	6.44598	7.5431	7.62065	5.44101	4.21754	1.42533	6.71995	8.19812	6.46592	7.78525	5.51034	5.99194	2.70601	2.88579	7.05288	5.56122	6.20871	6.23527	5.90287
0.2.21.2.11.2.6-Sphingomonas	5.32279	3.07632	2.85227	14.9434	16.1695	0.496381	0.367831	0.256223	0.205775	4.89106	4.17636	14.6025	17.6827	0.198381	0.526506	0.275862	0.401646	5.33057	4.41517	13.1188	15.954	0.429664	0.227726	0.339815	0.136583	4.65732	4.53172	16.6712	21.5553	0.328974	0.365087	0.214917	0.395407	5.85697
0.2.2.1.3.1.3-Bifidobacterium	4.11973	5.63339	3.87616	2.52101	2.13948	5.33609	4.53101	5.00549	4.82576	5.747	4.26943	2.58316	2.07641	4.32471	4.84674	4.36782	5.09404	4.3602	4.30454	3.17425	1.66829	4.8638	3.67208	4.31376	5.68397	5.06912	2.66868	2.32527	2.64192	5.32777	4.66972	4.50529	4.49395	5.03075
0.2.5.2.1.4.3-Prevotella	3.80076	3.55638	2.97416	3.34308	5.38984	5.19131	4.25514	4.5022	4.46731	2.50111	3.51326	3.30267	2.30897	4.61831	4.80346	4.50575	4.09483	3.06637	2.59479	2.7303	4.69712	4.50288	3.44435	4.37984	3.62471	3.0101	2.71903	3.75306	2.76385	4.85437	4.38105	4.35406	4.31146	2.91013
0.2.30.2.1.21.28-unclassified	3.55642	2.97835	2.90102	6.32079	3.2915	2.99207	2.70022	3.18448	3.73714	2.66785	2.74546	4.31706	3.72093	2.7694	2.87775	3.61379	3.27194	3.7521	3.43961	5.23862	3.66051	2.8186	4.26985	3.50198	3.22547	3.02971	4.98489	3.69867	5.78512	2.78424	2.61504	3.88442	3.58148	3.00193
0.2.30.2.1.21.3-Blautia	3.16019	3.44861	3.75427	2.53928	1.78976	3.46088	3.42752	2.90081	3.17956	3.79057	3.05956	2.50059	1.40365	3.22965	3.16625	2.90575	3.04663	3.5839	3.79161	2.66371	1.55491	3.86698	4.75377	3.27544	3.47762	3.83371	5.94159	2.0533	2.31676	3.57859	3.23484	3.23967	2.88191	2.63472
0.2.30.2.1.21.16-Lachnospiracea_incertae_sedis	3.05301	3.43882	4.04681	2.57581	1.99547	3.40572	3.93747	3.31259	3.22602	3.29035	2.73383	1.79288	1.71096	3.4439	3.31049	2.96092	3.25235	3.5839	3.72121	2.64151	1.11759	3.26545	4.12753	3.07721	2.97331	2.56888	3.92749	3.24993	0.975478	3.39405	3.57446	3.16803	3.10243	3.84651
0.2.21.2.6.7.6-Gemmiger	3.02377	3.39963	3.65675	1.53453	1.37832	3.74354	3.47768	3.13873	2.93395	2.87906	4.06003	2.00519	1.66944	3.23758	3.69996	3.42069	3.30133	3.10519	3.07754	2.19756	1.65209	3.7123	4.58298	3.27544	3.33053	3.0199	3.37362	2.18928	1.86967	3.32183	3.99049	3.18395	3.39138	2.97439
0.2.30.2.1.26.20-unclassified	2.44911	2.12599	2.07216	2.88637	2.22177	2.15788	2.32403	2.35176	2.61533	2.45665	2.6175	2.18212	2.77409	2.43612	2.17815	2.51034	2.74295	2.04425	1.84049	1.90899	2.89925	2.34597	2.9889	2.75628	2.91028	3.08854	2.66868	2.13489	2.99417	2.0621	2.19052	2.57104	3.01878	1.74424
0.2.5.2.1.5.1-Alistipes	1.96462	1.52836	1.65773	2.13738	2.30405	2.31644	2.02307	2.3243	2.2768	1.30058	1.745	1.7339	2.66611	1.79337	2.22863	2.28046	2.01803	1.6561	1.78015	0.954495	1.73307	2.07098	1.33789	2.28431	1.90166	1.73546	0.906344	2.7604	2.64192	2.2306	1.82544	2.51532	2.63098	1.53309
0.2.5.2.1.3.6-Parabacteroides	1.75265	1.69492	1.36519	1.46145	2.90064	1.63392	1.46297	2.15044	1.90508	1.66741	1.59376	0.7431	2.48339	1.56324	1.75261	1.93103	1.5674	2.23832	1.38791	2.77469	2.25138	1.89052	1.19556	1.73683	1.74406	1.55898	0.755287	1.49578	2.08644	1.74918	1.81695	1.87853	1.88579	1.51473
0.2.30.2.1.25.2-Clostridium_XI	1.61777	1.69492	2.58411	0.657654	0.884592	1.80627	1.93112	1.70205	1.74577	1.70076	2.14053	1.29748	1.19601	1.91239	1.77425	1.94943	1.69475	2.10894	1.83043	0.887902	0.5345	2.06239	1.65101	1.75571	1.51292	1.89234	1.20846	0.815883	0.961929	1.90965	1.84242	1.74321	1.75652	2.23997
0.2.30.2.1.28.1-unclassified	1.61412	1.34222	2.09654	1.49799	2.11891	1.94416	1.75556	1.56479	1.48689	1.78968	1.34946	1.4862	1.75249	1.49183	1.39199	1.81149	1.44984	1.43615	1.97124	1.66482	1.10139	1.52101	1.93567	1.92562	1.44988	2.51005	2.26586	1.30541	0.447094	1.57266	1.82544	1.33726	1.57402	1.09244
0.2.30.2.1.21.10-Dorea	1.5503	1.89086	2.07216	0.785532	0.534869	1.73044	1.81408	1.44583	1.38732	1.38951	1.8148	1.2385	0.822259	1.57118	1.84638	1.62759	1.93966	1.79842	1.83043	0.843507	0.842242	1.44367	2.61884	1.79347	1.53394	1.54917	2.41692	1.57737	0.785801	1.53254	1.79148	1.49646	1.60444	1.79014
0.2.5.2.1.3.11-unclassified	1.33173	1.30303	0.609459	2.0095	2.18062	0.441227	0.601906	1.46413	1.50017	1.12272	0.884132	2.81906	3.93688	0.547532	0.634692	1.52644	1.21473	0.98331	0.915217	2.59711	2.44574	0.764802	0.313123	1.17047	1.3133	0.82361	0.453172	1.99891	2.0187	0.545615	0.611309	1.48054	1.51319	1.20261
0.2.30.2.1.26.16-Ruminococcus	1.22558	1.22465	1.63335	0.895141	0.76116	1.46846	1.6636	1.1347	1.44042	1.33393	1.047	1.09696	0.631229	1.34106	1.39921	1.37931	1.17555	1.06094	1.3678	0.643729	0.566893	1.31477	1.62254	1.33094	1.23976	1.43151	2.56798	0.312755	0.989026	1.39613	1.57073	0.979066	1.23945	1.18425
0.2.30.2.1.26.5-Butyricicoccus	1.09691	1.24424	0.975134	0.712459	0.43201	1.37194	1.32921	1.31772	1.155	1.12272	1.62866	0.672328	0.598007	1.22203	1.20447	1.30575	1.12657	1.33264	1.96118	0.99889	0.307742	1.23743	1.11016	0.95337	0.787981	1.36288	1.51057	1.01985	0.447094	1.32392	1.19715	1.03478	1.01893	1.17507
0.2.30.1.2.6.3-Streptococcus	0.955048	0.617223	0.731351	0.584582	1.23431	0.827301	0.526668	0.668009	0.577498	0.589151	0.3141	0.825666	0.465116	0.579273	0.670754	0.726437	0.783699	0.543408	0.553153	0.754717	10.6414	0.747615	0.512383	0.67963	0.577852	0.833415	0.251762	0.870275	0.528384	0.70609	0.653761	0.64475	0.608319	0.688516
0.2.29.1.1.1.7-Streptophyta	0.951735	1.35201	1.17016	1.42492	2.44806	0.0827301	0.0585186	0.0732064	0.0929306	1.41174	1.54723	2.77188	1.0299	0.031741	0.0216372	0.091954	0.0783699	1.50084	1.99135	2.64151	1.19857	0.111713	0.0284657	0.0471965	0.0420256	1.50995	1.0574	1.57737	2.96708	0.0802375	0.0339616	0.0397994	0.0836438	2.80914
0.2.2.1.4.1.4-Collinsella	0.918957	1.0385	0.999512	0.639386	0.658301	1.24095	1.04498	1.1713	1.28112	1.27835	0.977199	0.7431	0.373754	1.24583	1.2766	1.18621	1.06779	0.595161	1.26722	0.776915	0.388727	1.26321	0.569314	0.81178	0.924564	1.07854	0.302115	0.503128	0.176128	1.20356	1.18017	1.12234	1.04935	0.89048
0.2.5.2.1.3.1-Barnesiella	0.908311	0.764181	0.487567	1.33358	1.21374	0.696312	0.777462	1.01574	0.929306	0.755892	0.919032	1.34466	1.49502	0.80146	0.649116	1.02989	0.960031	0.879803	0.764357	1.7758	1.34435	0.713242	0.39852	0.95337	0.766968	0.84322	0.302115	0.979059	0.826446	0.698066	0.602819	1.01886	1.20903	0.725236
0.2.30.2.1.21.9-Coprococcus	0.841501	1.24424	1.29205	0.548045	0.411438	0.999655	0.894499	0.90593	0.975772	0.967096	0.919032	0.4954	0.548173	1.06332	0.829427	0.928736	0.969828	0.892742	0.744242	0.355161	0.453515	1.00541	1.39482	0.82122	0.93507	0.882439	1.35952	0.421539	0.311611	0.818423	1.09526	0.780068	0.707171	0.798678
0.2.30.2.1.26.13-Oscillibacter	0.775419	0.362496	0.58508	1.69894	0.473154	0.558428	0.685504	0.786969	0.703618	0.511338	0.663099	0.825666	1.15449	0.666561	0.591417	0.588506	0.764107	0.414025	0.744242	1.64262	1.03661	0.57575	0.882437	1.0572	0.840513	0.500049	1.20846	1.10144	0.745156	0.617829	0.670742	0.604951	0.85925	0.468191
0.2.30.3.1.1.7-Erysipelotrichaceae_incertae_sedis	0.665282	0.901342	0.268162	0.146145	0.226291	0.985867	0.978097	0.878477	0.856289	0.722543	0.779432	0.401038	0.232558	1.03158	0.923188	1.04828	0.98942	0.478717	0.543096	0.421754	0.0647878	0.807768	0.59778	0.707948	0.914058	0.539269	0.352467	0.258363	0.433546	1.06716	1.01036	0.811908	0.89727	0.679335
0.2.30.4.1.2.12-Dialister	0.654411	0.773979	0.926377	0.347095	0.246863	0.716994	0.944658	0.741215	0.869565	0.778124	0.977199	0.931824	0.431894	0.872877	0.735665	0.717241	0.783699	0.543408	0.56321	0.399556	0.404924	0.790582	0.313123	0.764584	0.682917	0.519659	0.453172	0.312755	0.447094	0.738185	0.883002	0.65271	0.707171	0.624254
0.2.30.2.1.1.4-Clostridium_sensu_stricto	0.639783	0.42128	0.560702	0.310559	0.514297	0.579111	0.593546	0.539898	0.458015	0.878168	0.977199	0.566171	0.340532	0.674496	0.786152	0.763218	0.685737	0.957433	0.874987	0.288568	0.453515	0.773395	0.654711	0.660751	0.598865	0.931464	0.60423	0.503128	0.975478	0.585734	0.585838	0.70047	0.608319	0.706876
0.2.30.2.1.21.24-Roseburia	0.615046	0.715195	0.731351	1.04129	0.43201	0.744571	0.819261	0.503294	0.53767	0.778124	0.523499	0.235905	0.299003	0.706237	0.476019	0.468966	0.577978	0.90568	0.854873	0.443951	0.58309	0.833548	0.626245	0.613555	0.40975	0.951074	0.654582	0.571118	0.325159	0.794351	0.577348	0.461673	0.494259	0.605894
0.2.30.2.1.21.2-Anaerostipes	0.545119	0.578035	1.04827	0.456704	0.0617157	0.530851	0.576827	0.613104	0.544308	0.400178	0.488599	0.2477	0.19103	0.642755	0.483231	0.588506	0.489812	0.879803	0.824701	0.355161	0.129576	0.515597	0.996299	0.566358	0.661904	0.470634	1.20846	0.203971	0.365804	0.51352	0.543386	0.541272	0.600715	0.670155
0.2.5.2.1.4.5-unclassified	0.539093	0.401685	0.43881	1.09609	0.308578	0.386074	0.326032	1.02489	0.66379	0.355714	0.523499	1.08516	1.24585	0.245993	0.375045	0.8	0.724922	0.232889	0.281605	1.17647	0.307742	0.266392	0.284657	0.774023	0.693423	0.313756	0.151057	0.734294	0.487739	0.328974	0.348107	0.604951	0.737586	0.0642615
0.2.30.2.1.26.7-Clostridium_IV	0.534534	0.529049	0.536324	0.657654	0.288007	0.537746	0.660425	0.613104	0.657152	0.377946	0.581666	0.318471	1.21262	0.547532	0.497656	0.616092	0.607367	0.414025	0.522981	0	0.453515	0.773395	0.455451	0.755144	0.462282	0.402	0.805639	0.190373	0.55548	0.465378	0.466972	0.636791	0.600715	0.44065
0.2.21.6.1.1.44-unclassified	0.504205	0.617223	0.365675	0.255754	0.32915	0.530851	0.718943	0.585652	0.471291	0.266785	0.628199	0.330267	0.257475	0.555467	0.706816	0.643678	0.715125	0.491655	0.553153	0.0887902	0.194363	0.635903	0.59778	0.726827	0.724942	0.549073	0.302115	0.231167	0.243869	0.593758	0.543386	0.875587	0.775606	0.532452
0.2.30.4.1.1.2-Phascolarctobacterium	0.454082	0.480063	0.536324	0.109609	0.308578	0.565322	0.668784	0.420937	0.577498	0.466874	0.558399	0.389243	0.307309	0.722108	0.476019	0.496552	0.440831	0.336395	0.41235	0.688124	0.0647878	0.489817	0.512383	0.509722	0.514814	0.460829	0.251762	0.584716	0.0406449	0.521544	0.585838	0.461673	0.547487	0.477371
0.2.5.5.1.1.1-unclassified	0.443907	0.440874	0.268162	0.548045	1.44003	0.0620476	0.0752383	0.430088	0.298706	0.311249	0.337366	0.967209	1.80233	0.031741	0.0576992	0.487356	0.382053	0.194074	0.352006	0.799112	1.14998	0.111713	0.0853971	0.462526	0.483295	0.294146	0	0.598314	0.55548	0.06419	0.127356	0.525352	0.501863	0.403929
0.2.36.1.1.1.1-unclassified	0.439683	0.284119	0.390054	0.60285	0.452582	0.434333	0.342752	0.448389	0.584135	0.544687	0.383899	0.259495	0.481728	0.523726	0.41832	0.294253	0.382053	0.219951	0.362064	0.133185	0.242954	0.352324	0.967834	0.556919	0.808993	0.303951	0.20141	0.231167	0.352256	0.609805	0.594328	0.68455	0.729983	0.330487
0.2.30.3.1.1.1-Allobaculum	0.43542	0.274322	0.0975134	0.657654	1.48118	0.0482592	0.0585186	0.146413	0.199137	0.322365	0.372266	1.21491	2.02658	0.0396762	0.0721241	0.202299	0.137147	0.439902	0.352006	0.776915	1.65209	0.0257798	0	0.27374	0.0735449	0.352976	0.0503525	0.992657	1.16515	0.00802375	0.042452	0.127358	0.235724	0.44983
0.2.30.2.1.21.8-Clostridium_XlVb	0.391243	0.411482	0.487567	0	0.102859	0.427439	0.468149	0.576501	0.418188	0.311249	0.558399	0.424628	0.166113	0.658626	0.54093	0.441379	0.480016	0.219951	0.623554	0.0887902	0.129576	0.438257	0.455451	0.585237	0.483295	0.38239	0.755287	0.271961	0	0.417235	0.500934	0.557192	0.418219	0.110162
0.2.30.6.1.1.1-unclassified	0.303336	0.352699	0.170648	0.0730727	0.370294	0.386074	0.326032	0.22877	0.418188	0.333482	0.255933	0.342062	0.199336	0.611014	0.512081	0.303448	0.372257	0.168198	0.442522	0.155383	0.242954	0.369511	0.483917	0.339815	0.273167	0.205903	0.100705	0.108784	0.189676	0.369093	0.42452	0.310435	0.349783	0.220325
0.2.30.4.1.2.27-Veillonella	0.272479	0.0391888	0.121892	0.548045	1.06974	0.0551534	0.0752383	0.0640556	0.066379	0.122277	0.0581666	0.943619	0.51495	0.111093	0.0649116	0.0735632	0.117555	0.0388149	0.0100573	0.133185	2.55912	0.0859328	0.0569314	0.0849537	0.0840513	0.0392195	0.0503525	1.23742	0.298063	0.032095	0.0594328	0.0557192	0.0380199	0.0826219
0.2.27.5.1.2.1-Akkermansia	0.266004	0.166552	0.268162	0.237486	0.164575	0.261979	0.259154	0.210469	0.365085	0.233437	0.290833	0.389243	0.581395	0.261863	0.353408	0.285057	0.23511	0.0776297	0.281605	0.199778	0.242954	0.300765	0.19926	0.254861	0.26266	0.215707	0.0503525	0.448735	0.216773	0.353045	0.195279	0.222877	0.425823	0.266226
0.2.2.1.4.1.14-unclassified	0.259786	0.323308	0.390054	0.0913409	0.0617157	0.255084	0.242434	0.247072	0.325257	0.444642	0.290833	0.176929	0.0664452	0.245993	0.302921	0.432184	0.352665	0.232889	0.352006	0.0665927	0.0647878	0.274985	0.170794	0.226543	0.26266	0.186293	0.251762	0.394343	0.0541932	0.25676	0.373578	0.350235	0.364991	0.44065
0.2.2.1.2.34.9-Propionibacterium	0.233947	0.323308	0.195027	0.584582	1.15203	0.0206825	0.0167196	0.00915081	0.0066379	0.389062	0.2792	0.283086	1.57807	0.00793525	0	0	0.0293887	0.168198	0.26149	0.466149	0.421121	0	0.0284657	0	0.0210128	0.225512	0.251762	0.217569	0.216773	0	0	0	0.0532279	0.514092
0.2.30.3.1.1.4-Clostridium_XVIII	0.227233	0.17635	0.14627	0.0548045	0.123431	0.358497	0.367831	0.347731	0.365085	0.42241	0.1745	0.0943619	0.232558	0.365021	0.274071	0.349425	0.284091	0.181136	0.30172	0.133185	0	0.352324	0.113863	0.235983	0.231141	0.215707	0.0503525	0.0951863	0.0270966	0.296879	0.288674	0.206957	0.22812	0.403929
0.2.21.6.1.1.35-Serratia	0.22661	0.166552	0.463189	0	0.0822876	0.351603	0.284233	0.22877	0.265516	0.233437	0.197766	0.153338	0.0498339	0.365021	0.353408	0.285057	0.205721	0.232889	0.211204	0.110988	0.145773	0.232019	0.370054	0.226543	0.273167	0.127463	0.0503525	0.0815883	0.149031	0.160475	0.297164	0.262676	0.319367	0.541632
0.2.30.1.1.14.5-Staphylococcus	0.215299	0.293916	0.0487567	0.895141	0.493726	0.00689417	0.00835981	0.00915081	0.0132758	0.344598	0.0814332	0.27129	0.980066	0.00793525	0.00721241	0	0	0.245827	0.30172	0.332963	0.550696	0	0	0	0.0105064	0.392195	0.352467	0.176775	0.785801	0	0	0	0.00760398	0.486551
0.2.30.2.1.21.7-Clostridium_XlVa	0.212252	0.186147	0.43881	0.438436	0.0617157	0.172354	0.192276	0.210469	0.179223	0.155625	0.1047	0.176929	0.0996678	0.158705	0.18031	0.257471	0.264498	0.181136	0.060344	0.488346	0.16197	0.249205	0.113863	0.198225	0.11557	0.303951	0.453172	0.244765	0.108386	0.168499	0.161318	0.286556	0.220516	0.211145
0.2.5.2.1.7.1-unclassified	0.204323	0.156755	0.0243784	0.474973	0.205719	0.0896243	0.0668784	0.164714	0.179223	0.266785	0.0814332	0.566171	0.481728	0.095223	0.100974	0.34023	0.137147	0.0388149	0.0502866	0.266371	0.226757	0.0945261	0.19926	0.188786	0.26266	0.0392195	0.0503525	0.639108	0.63677	0.06419	0.0679232	0.270636	0.11406	0.100982
0.2.30.2.1.26.11-Flavonifractor	0.188577	0.0783776	0.0487567	0.328827	0.0411438	0.144778	0.142117	0.210469	0.232327	0.111161	0.2094	0.188724	0.240864	0.158705	0.122611	0.331034	0.225313	0.194074	0.0502866	0.621532	0.0647878	0.180459	0.142328	0.179347	0.26266	0.196098	0.0503525	0.258363	0.365804	0.144428	0.152827	0.238796	0.205308	0.100982
0.2.30.1.2.4.1-Lactobacillus	0.179323	0.293916	0.390054	0.0548045	0.0411438	0.206825	0.225715	0.201318	0.199137	0.188973	0.290833	0.0589762	0.0498339	0.230122	0.274071	0.174713	0.244906	0.090568	0.291662	0	0.145773	0.189052	0.227726	0.188786	0.210128	0.215707	0.0503525	0.0815883	0.0812898	0.168499	0.178299	0.222877	0.220516	0.229505
0.2.5.2.1.3.4-Odoribacter	0.168435	0.107769	0.14627	0.0365364	0.555441	0.130989	0.208995	0.164714	0.132758	0.122277	0.0581666	0	0.232558	0.0714172	0.108186	0.101149	0.166536	0.245827	0.130745	0.865705	0	0.0945261	0.142328	0.14159	0.126077	0.294146	0.20141	0.013598	0.270966	0.136404	0.20377	0.183077	0.136872	0.0275406
0.2.2.1.2.46.1-unclassified	0.160062	0.401685	0.195027	0.310559	0.32915	0.0137883	0.00835981	0.00915081	0.0066379	0.144509	0.302466	0.27129	0.398671	0	0	0	0.00979624	0.336395	0.201147	0.310766	0.340136	0	0	0	0	0.225512	0.302115	0.13598	0.311611	0.00802375	0.0254712	0	0.022812	0.660975
0.2.21.6.1.1.17-Klebsiella	0.155808	0.225336	0.0731351	0.347095	0.86402	0.0206825	0.0250794	0.00915081	0.0199137	0.211205	0.1396	0.589762	0.390365	0	0.036062	0.0275862	0.00979624	0.168198	0.120688	0.288568	0.307742	0.00859328	0.0284657	0.0188786	0.0420256	0.0980488	0.100705	0.326353	0.365804	0.0240713	0.042452	0.0318395	0.015208	0.165244
0.2.30.3.1.1.3-Catenibacterium	0.143003	0.107769	0.0975134	0.0730727	0.102859	0.220614	0.183916	0.292826	0.265516	0.344598	0.1396	0.0471809	0.157807	0.103158	0.187523	0.229885	0.15674	0.0517531	0.0804586	0.0665927	0	0.163272	0	0.160468	0.14709	0.176488	0	0.0951863	0.0812898	0.168499	0.246222	0.159198	0.182496	0.229505
0.2.21.3.1.6.1-Parasutterella	0.125643	0.137161	0.0487567	0	0.164575	0.213719	0.259154	0.155564	0.146034	0.188973	0.0465333	0.0825666	0.0581395	0.238057	0.201947	0.165517	0.166536	0.0517531	0.15086	0.133185	0.0485909	0.189052	0.0853971	0.169907	0.126077	0.0490244	0.100705	0.0951863	0	0.136404	0.220751	0.119398	0.11406	0.0826219
0.2.21.6.13.1.8-Haemophilus	0.123436	0.0097972	0.0243784	0.4019	0.86402	0.0275767	0.00835981	0.045754	0.0265516	0.0333482	0.0232666	0.577967	0.639535	0.0158705	0.00721241	0	0.0293887	0.0258766	0.160917	0.199778	0.242954	0.0171866	0.0284657	0.0471965	0.0105064	0.0588293	0	0.435137	0.0541932	0.0160475	0.0169808	0	0.015208	0.00918021
0.2.21.3.4.1.21-Neisseria	0.122979	0	0	0.109609	1.48118	0	0	0	0.0066379	0	0.0232666	0.165133	0	0	0	0	0.00979624	0.0129383	0.191089	0.754717	0.550696	0	0	0	0.0105064	0	0	0.530324	0.203224	0	0	0	0	0.00918021
0.2.30.2.1.26.15-Pseudoflavonifractor	0.122519	0	0.0731351	0.968213	0.0617157	0.0137883	0.0167196	0.22877	0.0796548	0.0111161	0.0581666	0.294881	0.390365	0.031741	0.0288496	0.11954	0.0783699	0	0.060344	0.332963	0.0485909	0.0343731	0.0284657	0.151029	0.14709	0.147073	0.0503525	0.108784	0.121935	0.0401188	0.0339616	0.0955186	0.11406	0.0734417
0.2.16.1.1.2.4-Streptobacillus	0.112273	0	0	0.0913409	0.349722	0	0	0.00915081	0	0	0	0.849257	0.116279	0	0	0	0	0	0	1.28746	0.178167	0	0	0	0	0	0.0503525	0.285559	0.487739	0	0	0	0	0
0.2.30.4.1.2.14-Megasphaera	0.0952822	0.048986	0.0975134	0.0548045	0.123431	0.0827301	0.0501588	0.0732064	0.0730169	0.0444642	0.151233	0.188724	0	0.0714172	0.0865489	0.0735632	0.0979624	0.0646914	0.110631	0.0443951	0.37253	0.0859328	0.0853971	0.103832	0.0735449	0.0686342	0	0.312755	0.108386	0.06419	0.0849041	0.0636791	0.0912478	0.0918021
0.2.21.6.1.1.24-Pantoea	0.0945891	0.0783776	0.0487567	0	0	0.16546	0.142117	0.210469	0.112844	0.100044	0.1396	0.0471809	0.116279	0.103158	0.144248	0.110345	0.107759	0.0388149	0.140803	0	0.0485909	0.154679	0.0853971	0.179347	0.0945577	0.107854	0	0.0951863	0	0.176523	0.0509424	0.119398	0.129268	0.0734417
0.2.34.1.1.1.1-TM7_genus_incertae_sedis	0.0830924	0.127364	0	0.420168	0.349722	0.00689417	0.0167196	0.10981	0.0531032	0.222321	0.127966	0.117952	0.157807	0	0.0288496	0.0735632	0.0881661	0.0776297	0.0100573	0	0.129576	0.0343731	0	0.0943931	0.0420256	0.196098	0	0.122382	0	0	0.0169808	0.0557192	0.0532279	0.00918021
0.2.30.3.1.1.11-Turicibacter	0.0817539	0.0293916	0.0975134	0.347095	0.185147	0.0482592	0.0668784	0.0915081	0.0331895	0.0444642	0.0349	0.141543	0.0747508	0.134899	0.0793365	0.11954	0.0587774	0.090568	0.100573	0.155383	0	0.0687462	0.0853971	0.0377572	0.105064	0	0	0.0543922	0.189676	0.0561663	0.042452	0.0636791	0.0608319	0
0.2.21.6.14.1.3-Enhydrobacter	0.0811387	0.0293916	0	0.0548045	0	0.00689417	0	0	0	0.0111161	0	0	1.38704	0	0	0	0.00979624	0	0.030172	0.0443951	0.16197	0	0	0	0	0	0.0503525	0.0951863	0.16258	0	0.314145	0	0.00760398	0.312127
0.2.2.1.2.10.1-Corynebacterium	0.0778071	0.617223	0.0731351	0.146145	0.32915	0	0.00835981	0.00915081	0	0.0889284	0.1396	0.0117952	0.124585	0.00793525	0.00721241	0	0.00979624	0.0646914	0.0905159	0.0665927	0.129576	0	0	0	0	0.176488	0.100705	0	0.0135483	0.00802375	0	0.00795988	0.015208	0.321307
0.2.21.5.1.3.1-Helicobacter	0.072963	0	0	0.127877	0.123431	0	0	0	0	0.0333482	0	0.365652	0.257475	0.00793525	0	0	0	0	0.0201147	0.443951	0.178167	0	0	0	0	0	0	0.367147	0.47419	0	0.00849041	0	0	0
0.2.2.1.2.7.1-Brevibacterium	0.0726569	0	0	0	0	0	0	0	0	0.0111161	0	0.0117952	0	0	0	0	0	0	0.060344	0.0443951	0	0	0	0	0	0	0	2.03971	0.230321	0	0	0	0	0
0.2.30.2.1.1.10-unclassified	0.0626656	0.0195944	0.0487567	0.146145	0.0205719	0.0896243	0.0668784	0.0640556	0.0862927	0.0666963	0.1396	0.0117952	0.0249169	0.0555467	0.115398	0.0551724	0.0685737	0.090568	0.0402293	0	0.016197	0.0773395	0.0853971	0.0566358	0.0840513	0.0686342	0.100705	0.0407941	0.0270966	0.0481425	0.0509424	0.0397994	0.0608319	0.100982
0.2.2.1.4.1.8-Eggerthella	0.0602834	0.0391888	0.0975134	0	0.0822876	0.0689417	0.0668784	0.0915081	0.0597411	0.0333482	0.0697999	0.141543	0.0415282	0.063482	0.0793365	0.101149	0.0587774	0.0388149	0.030172	0	0.0647878	0.128899	0	0.0566358	0.105064	0.0784391	0	0	0.0135483	0.0481425	0.0849041	0.0875587	0.0380199	0.119343
0.2.21.4.5.4.1-Bilophila	0.0559625	0.0685804	0.0243784	0.0913409	0.144003	0.0551534	0.0585186	0.0732064	0.0796548	0.0666963	0.0232666	0.0707714	0.116279	0.0555467	0.0504868	0.0551724	0.0783699	0	0.0502866	0.0221976	0.0647878	0.0687462	0	0.0377572	0.0420256	0.0196098	0.100705	0.0271961	0.0677415	0.06419	0.0339616	0.0477593	0.0608319	0.0275406
0.2.30.1.1.5.1-Gemella	0.0556676	0	0	0.219218	0.267435	0	0	0	0	0	0	0.117952	0.0332226	0	0	0	0	0	0	0.110988	0.5345	0	0	0	0	0	0	0.258363	0.270966	0	0	0	0.015208	0.00918021
0.2.21.2.12.1.1-unclassified	0.0538141	0.097972	0.0487567	0.0730727	0	0.0137883	0.041799	0.0183016	0.0531032	0.144509	0.116333	0	0	0.063482	0.0576992	0.045977	0.0293887	0.155259	0.160917	0.110988	0	0.0859328	0.0284657	0.0566358	0.0210128	0.0882439	0	0.0815883	0	0.0240713	0.042452	0.0397994	0.0304159	0.045901
0.2.16.1.1.1.3-Fusobacterium	0.0530078	0	0	0.548045	0.102859	0	0	0	0	0	0	0.0707714	0.0913621	0	0	0	0	0.0258766	0	0	0.631681	0	0	0.0188786	0.0210128	0	0	0.231167	0	0	0	0	0.00760398	0
0.2.2.1.4.1.11-Olsenella	0.0512738	0.0293916	0	0.0730727	0.185147	0.0275767	0.0250794	0.0183016	0.0464653	0.0555803	0.0581666	0.106157	0.13289	0.0476115	0.0288496	0.0551724	0.00979624	0.0776297	0.0201147	0.0221976	0.0971817	0.0515597	0.0284657	0.0188786	0.0630385	0.00980488	0	0.0815883	0.0812898	0.0481425	0.0764137	0.0477593	0.022812	0.045901
0.2.5.2.1.3.8-Porphyromonas	0.0486908	0	0	0.237486	0.246863	0	0	0	0	0	0	0.0943619	0.315615	0	0	0.0091954	0	0	0.0704013	0.0887902	0.0323939	0	0	0	0	0	0.0503525	0.190373	0.270966	0	0	0	0	0
0.2.33.1.1.1.1-SR1_genus_incertae_sedis	0.047408	0.0097972	0	0	0.246863	0	0	0	0	0	0	0.0117952	0.149502	0	0	0	0	0	0	0.399556	0.307742	0	0	0	0	0	0	0.421539	0	0	0.00849041	0	0	0.00918021
0.2.30.1.2.2.11-Granulicatella	0.0465716	0	0.0243784	0.219218	0.205719	0	0	0	0	0	0.0232666	0	0	0	0	0	0	0	0.030172	0.17758	0.712666	0	0	0	0	0.0490244	0	0	0.0948381	0	0	0	0	0
0.2.21.2.6.15.1-unclassified	0.0459731	0.127364	0.0731351	0	0.102859	0	0	0	0	0.144509	0.127966	0	0	0	0	0	0	0.0517531	0.0804586	0.133185	0.113379	0	0	0	0	0.0490244	0.0503525	0	0.365804	0	0	0.0238796	0	0.0734417
0.2.2.1.4.1.13-Slackia	0.0445166	0.0391888	0.0487567	0.109609	0	0.0482592	0.0668784	0.0366032	0.0929306	0.0333482	0.116333	0	0	0.0872877	0.0504868	0.0643678	0.0783699	0.0129383	0	0	0	0.0859328	0.0569314	0.0188786	0.0630385	0.00980488	0	0.0407941	0	0.0802375	0.042452	0.0636791	0.0760398	0.045901
0.2.21.2.11.2.11-unclassified	0.0422576	0.0195944	0.0243784	0.0730727	0.102859	0.00689417	0.0167196	0	0.0066379	0.0666963	0	0.106157	0.174419	0.0158705	0	0	0.0195925	0.142321	0.0201147	0.0443951	0.178167	0	0	0.00943931	0	0	0.0503525	0.108784	0.189676	0	0	0	0	0.0183604
0.2.21.2.9.2.1-Mitochondria_genus_incertae_sedis	0.0409057	0.215538	0.0731351	0.0182682	0	0	0	0	0.0132758	0.0444642	0.0697999	0.200519	0.199336	0	0	0	0.0195925	0.0646914	0.0502866	0.0443951	0	0	0	0	0.0105064	0.0686342	0	0.0271961	0.121935	0.00802375	0.00849041	0	0	0.0918021
0.2.5.3.1.5.17-unclassified	0.0408821	0.0195944	0.0487567	0	0	0	0	0.00915081	0	0.0666963	0.0814332	0	0.124585	0	0	0	0	0.103506	0.030172	0.466149	0.113379	0	0	0	0	0.0294146	0	0.149578	0	0.0240713	0	0	0	0.0826219
0.2.21.2.7.1.41-Paracoccus	0.0397341	0.0685804	0.121892	0.0182682	0.185147	0	0.00835981	0	0	0	0.0465333	0.0353857	0.149502	0	0	0	0	0.0258766	0	0	0	0	0	0.00943931	0	0.0490244	0	0.149578	0.0135483	0	0.0169808	0	0	0.413109
0.2.30.2.1.25.9-unclassified	0.0391831	0.0195944	0	0.0182682	0.0205719	0.041365	0.0668784	0.0366032	0.0331895	0.0333482	0.0116333	0.0235905	0.00830565	0.0714172	0.0576992	0.0367816	0.0489812	0	0.0100573	0.17758	0	0.0429664	0.0284657	0.0566358	0.0945577	0.00980488	0	0.013598	0.0948381	0.0401188	0.0764137	0.0159198	0.0304159	0.0734417
0.2.21.2.8.2.28-unclassified	0.0386787	0.137161	0.0243784	0.292291	0	0.00689417	0	0	0	0.0333482	0.0465333	0	0.157807	0	0.00721241	0	0	0.0646914	0	0.310766	0	0	0	0	0	0.00980488	0	0.122382	0.0270966	0	0.00849041	0	0	0.0275406
0.2.2.1.3.1.8-unclassified	0.0375405	0.0391888	0.0243784	0	0	0.0620476	0.0334392	0.0183016	0.0398274	0.0111161	0	0	0	0.0396762	0.0288496	0.0275862	0.0489812	0	0	0	0	0.0429664	0.227726	0.0377572	0.157596	0	0	0.013598	0	0.0561663	0.0679232	0.135318	0.0988518	0.0275406
0.2.16.1.1.2.1-Leptotrichia	0.0374565	0	0	0.0730727	0.473154	0	0	0.00915081	0	0	0	0	0	0	0	0	0	0.0129383	0	0	0.404924	0	0	0	0	0	0	0.163177	0.0812898	0	0	0	0	0.0183604
0.2.21.6.14.1.1-Acinetobacter	0.0374201	0.0097972	0.0243784	0.0730727	0.699445	0.00689417	0	0.00915081	0	0.0222321	0	0	0.116279	0	0.0144248	0	0	0.0258766	0	0	0.0809848	0	0	0	0.0105064	0	0	0	0	0	0.00849041	0.00795988	0.015208	0.110162
0.2.5.2.1.4.2-Paraprevotella	0.0351619	0.0195944	0	0.292291	0.390866	0.0137883	0.00835981	0	0	0	0	0.0471809	0.0332226	0.00793525	0.00721241	0.0091954	0	0	0	0.0221976	0	0.00859328	0	0	0	0	0	0.0407941	0.203224	0	0.0254712	0	0.0304159	0
0.2.30.2.5.1.1-unclassified	0.034722	0.0097972	0.0487567	0	0.0617157	0.041365	0.0668784	0.0274524	0.0265516	0.0555803	0	0.0589762	0.0332226	0.0396762	0	0.045977	0.0489812	0.0258766	0.060344	0	0.016197	0.0171866	0.0569314	0.0283179	0.052532	0.0784391	0.100705	0	0.0135483	0.00802375	0.0254712	0.0238796	0	0.0734417
0.2.30.2.1.26.4-Anaerotruncus	0.0337697	0.0097972	0	0	0	0.0137883	0.00835981	0.00915081	0.0199137	0.0333482	0	0.0353857	0.473422	0.0158705	0.0144248	0.0091954	0.0489812	0	0	0.0443951	0	0.0343731	0.0853971	0	0.0315192	0.0294146	0	0.013598	0.0812898	0.0240713	0.00849041	0.0397994	0.0304159	0
0.2.27.2.1.1.1-Spartobacteria_genera_incertae_sedis	0.0337166	0.0587832	0.0243784	0.182682	0.0822876	0	0	0	0	0.0444642	0.0465333	0.0471809	0.0996678	0	0	0	0	0.090568	0	0	0.16197	0	0.0284657	0	0	0.0588293	0	0.0543922	0.0406449	0	0	0	0	0.0918021
0.2.30.2.1.21.12-Howardella	0.0330203	0.0587832	0.0487567	0.0730727	0	0.0137883	0.0250794	0.0274524	0.0265516	0	0.0232666	0	0	0.031741	0.0144248	0.045977	0	0.0388149	0.0201147	0.266371	0	0.0945261	0	0.0188786	0.0315192	0.0196098	0.0503525	0	0	0.0481425	0.0169808	0.0238796	0.0532279	0.0183604
0.2.21.2.6.4.12-unclassified	0.0317332	0.0881748	0.0731351	0.0730727	0.226291	0	0	0	0	0.0111161	0.0116333	0.0943619	0.174419	0	0	0	0	0.0258766	0.110631	0.0221976	0.0485909	0	0	0	0	0.00980488	0.0503525	0	0	0	0	0	0	0.0275406
0.2.30.2.1.7.6-Peptoniphilus	0.0314426	0.0097972	0	0.0182682	0	0	0	0	0	0	0	0	0	0	0	0	0.039185	0	0	0	0.21056	0	0	0	0	0	0	0.176775	0.55548	0	0	0	0	0.0275406
0.2.21.2.6.4.6-Bradyrhizobium	0.031262	0.0587832	0.14627	0.0730727	0.226291	0	0	0	0	0.0333482	0.0697999	0	0.0498339	0	0	0	0	0.0388149	0	0.0443951	0.113379	0	0	0	0	0.0490244	0	0.0271961	0.0406449	0.0240713	0	0	0	0.0367208
0.2.21.6.15.3.3-Thiothrix	0.0312304	0.107769	0	0.127877	0.144003	0.00689417	0	0	0	0	0.0814332	0	0	0	0	0	0.00979624	0.116445	0	0	0	0	0	0	0	0.117659	0.0503525	0	0.149031	0	0	0	0	0.119343
0.2.2.1.2.25.9-Rothia	0.029964	0	0	0.0182682	0.267435	0	0.00835981	0	0.0132758	0	0.0116333	0	0.00830565	0	0	0	0.00979624	0	0	0.0221976	0.437318	0	0	0	0.0105064	0	0.0503525	0.0679902	0.0541932	0	0	0	0	0.00918021
0.2.1.1.1.1.1-Gp1	0.0292663	0.0391888	0.0243784	0	0	0	0	0	0	0.122277	0.1047	0.129748	0.157807	0	0	0	0	0	0.0804586	0.0887902	0	0	0	0	0	0.0490244	0.151057	0	0	0	0	0	0	0.0183604
0.2.30.2.1.21.20-Oribacterium	0.0292444	0	0	0.274023	0.246863	0	0	0	0	0	0	0.0353857	0	0	0	0	0	0	0	0	0.0971817	0	0	0	0	0	0	0	0.311611	0	0	0	0	0
0.2.21.2.8.3.1-unclassified	0.0278327	0.0293916	0.0731351	0.0913409	0.0617157	0	0	0	0.0199137	0.0778124	0.0232666	0	0.0664452	0	0.0144248	0.0275862	0	0.0388149	0	0	0.0809848	0	0	0	0.0210128	0.0294146	0	0.149578	0.0677415	0	0	0	0	0.045901
0.2.21.4.5.4.3-Desulfovibrio	0.0277567	0.0391888	0	0.0182682	0	0.0137883	0.0334392	0.0366032	0.0464653	0.0778124	0	0	0.00830565	0.00793525	0.0144248	0.0275862	0.0195925	0.129383	0	0	0.016197	0.00859328	0	0	0.0630385	0	0.151057	0.0815883	0	0.0160475	0.0679232	0.0159198	0.022812	0
0.2.21.6.17.1.1-unclassified	0.0274251	0.117566	0.121892	0	0	0	0.00835981	0.00915081	0	0.0666963	0.0814332	0.0707714	0	0.0238057	0.00721241	0	0	0.0517531	0.0100573	0	0.016197	0.00859328	0	0	0.0210128	0.00980488	0.0503525	0.0271961	0.135483	0	0.0169808	0.00795988	0.015208	0.0275406
0.2.21.3.1.2.1-Burkholderia	0.0266665	0.0391888	0.0243784	0.0548045	0.102859	0	0	0	0	0.0889284	0.0465333	0.176929	0.0913621	0	0	0	0	0.0646914	0.0402293	0	0	0	0	0.00943931	0	0.00980488	0	0	0.0677415	0.00802375	0	0	0	0.0550812
0.2.2.1.2.25.6-Micrococcus	0.0264124	0	0	0.0182682	0.164575	0.0137883	0	0	0	0	0	0	0.456811	0	0	0	0.00979624	0	0	0.0443951	0.0485909	0	0	0	0	0.00980488	0	0	0.0270966	0	0.0509424	0	0	0.0275406
0.2.30.2.1.26.1-Acetanaerobacterium	0.0261116	0.0195944	0.0243784	0	0.0822876	0.0137883	0.00835981	0.0366032	0.0331895	0	0	0.0235905	0.0166113	0.00793525	0.0432744	0.0183908	0.039185	0	0	0	0.0485909	0.00859328	0	0.0188786	0	0.0196098	0.0503525	0.108784	0.108386	0.0160475	0	0.0557192	0.022812	0.0367208
0.2.2.1.2.24.35-unclassified	0.0260944	0.832762	0	0	0	0	0	0	0	0	0	0	0	0	0	0	0	0	0.0100573	0	0	0	0	0	0	0.00980488	0	0	0	0	0.00849041	0	0	0
0.2.30.2.1.15.5-Eubacterium	0.0259729	0	0.0243784	0.0182682	0.102859	0.0275767	0.00835981	0.0274524	0.0199137	0.0444642	0	0	0.0166113	0.0714172	0.0216372	0.0183908	0.00979624	0.0129383	0.0100573	0	0.0323939	0.00859328	0.0569314	0.0188786	0.0420256	0.0392195	0	0.0951863	0	0.0401188	0.0169808	0.0238796	0.0304159	0.0183604
0.2.21.3.1.6.2-Sutterella	0.0256388	0	0.0243784	0	0.0411438	0.00689417	0.00835981	0.0183016	0.0331895	0	0	0.0943619	0	0.031741	0.0288496	0.0183908	0.0195925	0.0258766	0.0704013	0	0.0323939	0.0515597	0.0569314	0.0283179	0.0315192	0.0588293	0	0.013598	0.0541932	0.0240713	0.00849041	0.0159198	0.0304159	0.0183604
0.2.2.1.4.1.2-Asaccharobacter	0.0226349	0.0391888	0	0	0	0.041365	0.0250794	0.0732064	0.0398274	0.0111161	0	0	0	0.0238057	0.036062	0.0183908	0.0489812	0	0.030172	0.0443951	0	0.00859328	0	0.0566358	0.0210128	0.0686342	0	0.013598	0	0.0561663	0.042452	0.0238796	0.015208	0.00918021
0.2.30.3.1.1.12-unclassified	0.0223643	0.0097972	0	0	0	0.0482592	0.0334392	0	0.0265516	0.0111161	0.0465333	0	0	0.0158705	0.0216372	0	0.0195925	0.0258766	0	0	0.0485909	0.00859328	0.0569314	0.0283179	0.0630385	0.00980488	0.0503525	0	0	0.0401188	0.0339616	0.0557192	0.0380199	0.045901
0.2.5.3.1.7.1-Mucilaginibacter	0.0223164	0	0.0975134	0.493241	0	0	0	0	0	0	0.0349	0	0	0	0	0	0	0	0	0	0	0	0	0	0	0.00980488	0	0	0	0	0	0	0	0.100982
0.2.21.2.6.11.3-Rhizobium	0.0221142	0.097972	0.0731351	0.0730727	0.0822876	0	0	0	0	0.0666963	0.0116333	0.0825666	0	0	0	0	0	0.0129383	0	0.0887902	0	0	0	0	0	0.00980488	0	0.122382	0	0	0.00849041	0	0	0
0.2.21.2.8.1.28-unclassified	0.0212822	0.0685804	0	0.0548045	0	0	0.00835981	0.00915081	0	0	0	0	0	0	0	0	0	0.0258766	0	0.288568	0.145773	0	0	0	0	0.0196098	0	0.0815883	0	0	0	0	0	0
0.2.5.2.1.3.2-Butyricimonas	0.0210555	0	0	0	0	0.00689417	0.0167196	0.0274524	0.0132758	0.0111161	0	0.401038	0	0.0158705	0.0144248	0	0.00979624	0	0	0	0.0647878	0.0171866	0	0.00943931	0.0315192	0	0	0	0	0.0160475	0.00849041	0.00795988	0.022812	0
0.2.2.1.4.1.10-Gordonibacter	0.0202264	0	0	0	0	0.0206825	0.041799	0.045754	0.0199137	0.0222321	0	0	0.0830565	0.0238057	0.0216372	0.0275862	0.0685737	0.0388149	0.0201147	0	0	0.0171866	0	0.0283179	0.0210128	0.0392195	0	0	0	0.00802375	0.0339616	0.0477593	0.0380199	0
0.2.1.20.1.1.1-Gp3	0.0191737	0	0	0.109609	0	0	0.00835981	0	0	0.0778124	0.1396	0	0.116279	0	0.00721241	0	0	0.0258766	0	0	0.0485909	0	0	0.0188786	0	0	0	0	0.0541932	0	0	0.00795988	0	0.0183604
0.2.21.7.1.1.1-unclassified	0.0181675	0.0293916	0	0.109609	0.0411438	0.0206825	0	0	0.0066379	0.0222321	0	0	0.0249169	0.00793525	0.0216372	0	0.0293887	0.0388149	0.0100573	0	0.0323939	0.00859328	0	0.00943931	0.0105064	0.0196098	0.0503525	0.0543922	0	0	0.0254712	0.00795988	0	0.0183604
0.2.30.1.1.2.4-Bacillus	0.0179068	0.117566	0	0.0182682	0	0	0.0167196	0	0	0	0.0349	0.0471809	0.00830565	0.0158705	0.0216372	0.0183908	0	0	0.0402293	0.0443951	0	0	0	0.0471965	0	0	0	0.013598	0.0812898	0.0160475	0.0169808	0.00795988	0.015208	0.00918021
0.2.2.1.2.15.3-Dermacoccus	0.0178113	0	0	0.109609	0.0617157	0.00689417	0	0	0	0	0	0.0235905	0.0913621	0	0	0	0	0.0258766	0	0.0221976	0.0323939	0	0	0	0	0	0	0.108784	0.0135483	0	0	0	0	0.0918021
0.2.21.5.1.2.2-Campylobacter	0.0164217	0	0	0.20095	0	0	0	0	0	0	0	0	0	0	0	0	0	0	0	0.133185	0	0	0	0	0	0.00980488	0	0.190373	0	0	0	0	0.00760398	0
0.2.21.4.10.1.1-unclassified	0.0156845	0	0.0243784	0	0.0205719	0	0	0	0	0.0111161	0.0116333	0.153338	0.0166113	0	0	0.0275862	0	0.0129383	0	0	0.0323939	0	0	0	0.0105064	0	0.151057	0	0.0270966	0	0	0	0	0.0183604
0.2.21.4.5.4.5-unclassified	0.0155012	0.0391888	0	0.0365364	0	0	0.0167196	0.0274524	0.0132758	0.0111161	0.0116333	0	0	0.00793525	0.0144248	0.0275862	0	0.0646914	0.030172	0	0.0647878	0.00859328	0	0.0283179	0	0.0196098	0	0	0	0	0.042452	0.0318395	0.015208	0
0.2.1.12.1.1.1-Gp2	0.0152775	0.0293916	0.0243784	0	0	0	0	0	0	0.0889284	0	0	0	0.00793525	0	0.0091954	0	0	0.0201147	0.133185	0.016197	0	0	0.00943931	0	0.0294146	0	0.013598	0.0948381	0	0	0	0	0.0275406
0.2.16.1.1.2.3-Sneathia	0.0150457	0	0	0	0	0	0	0	0	0	0	0.330267	0.0747508	0	0	0	0	0	0	0	0.0809848	0	0	0	0.0105064	0	0	0	0	0	0	0	0	0
0.2.21.6.14.2.5-Pseudomonas	0.0149842	0	0	0	0.0822876	0.00689417	0	0	0	0.0444642	0.0581666	0	0.0415282	0	0	0	0	0.0129383	0	0	0.016197	0	0	0	0	0.0392195	0	0	0	0	0	0	0	0.192784
0.2.29.1.1.1.8-unclassified	0.01494	0	0	0.20095	0	0	0	0	0	0	0	0	0.0830565	0	0	0	0	0.0258766	0.0905159	0	0	0	0	0.00943931	0	0.0196098	0	0	0	0	0.00849041	0	0	0.0550812
0.2.5.4.1.2.11-Chryseobacterium	0.0148188	0.0783776	0	0	0	0	0	0	0	0	0.0116333	0.0117952	0.107973	0	0	0	0	0	0	0	0.178167	0	0	0	0	0.0196098	0	0	0	0.00802375	0	0	0	0.0734417
0.2.5.4.1.2.91-unclassified	0.0146438	0.215538	0	0	0	0	0	0	0	0	0	0	0	0	0	0	0	0	0	0	0.145773	0	0	0	0	0	0	0	0.121935	0	0	0	0	0
0.2.21.3.1.7.1-unclassified	0.0143383	0.0587832	0.0731351	0	0.0205719	0	0	0	0	0.0111161	0.0581666	0	0.0498339	0	0	0	0	0	0	0	0	0	0	0	0	0.0392195	0	0.0679902	0.0406449	0	0.0169808	0	0	0.0367208
0.2.21.2.11.2.2-Novosphingobium	0.0141838	0	0	0.0548045	0	0	0	0	0	0.0555803	0.0349	0	0.0581395	0	0	0	0	0	0.060344	0.0665927	0	0	0	0	0	0	0	0	0	0	0	0	0	0.137703
0.2.30.2.1.25.5-Peptostreptococcus	0.014161	0.0293916	0	0.0182682	0.0617157	0	0	0.00915081	0.0132758	0	0.0116333	0.0353857	0	0.0158705	0	0.0091954	0	0	0	0	0.0647878	0.0171866	0	0.00943931	0	0	0	0.13598	0	0	0.00849041	0	0	0.0275406
0.2.30.4.1.2.30-unclassified	0.0135153	0	0	0	0.0411438	0	0	0.00915081	0.0132758	0	0	0.0117952	0	0.0158705	0.0288496	0.0091954	0.0195925	0.0258766	0	0	0.0809848	0.0257798	0	0.0188786	0.0420256	0	0.0503525	0.013598	0	0.0240713	0	0.00795988	0.00760398	0
0.2.11.1.1.1.6-Mucispirillum	0.0134859	0.0195944	0	0.0730727	0	0.00689417	0	0.0183016	0.0464653	0	0	0	0	0.0158705	0.00721241	0.045977	0.00979624	0	0	0.0221976	0	0	0.0284657	0.0188786	0.0105064	0	0.0503525	0	0	0	0.0254712	0.00795988	0.0380199	0
0.2.9.5.1.1.1-Ktedonobacter	0.0134823	0.048986	0.0243784	0	0	0.00689417	0	0	0	0.0555803	0	0.0707714	0.00830565	0	0	0	0	0.0258766	0.0402293	0.0887902	0.016197	0	0	0	0.0105064	0.0392195	0	0	0	0	0	0	0	0.00918021
0.2.5.4.1.2.9-Capnocytophaga	0.012439	0.0195944	0	0	0	0	0	0	0	0	0	0	0.182724	0	0	0	0	0	0	0.110988	0.0971817	0	0	0	0	0	0	0	0	0	0	0	0	0
0.2.5.4.1.2.12-Cloacibacterium	0.0122676	0.215538	0	0	0	0	0	0.00915081	0	0	0	0	0	0	0	0	0	0	0.030172	0	0.113379	0	0	0	0	0.0196098	0	0	0	0	0.0169808	0	0	0
0.2.30.1.2.3.2-Enterococcus	0.012144	0.186147	0.0243784	0	0	0.00689417	0	0	0	0	0	0	0.0498339	0	0	0	0	0	0	0.0665927	0	0.00859328	0	0	0	0	0.0503525	0	0	0	0	0.00795988	0	0
0.2.21.6.13.1.16-unclassified	0.0111107	0	0	0.0182682	0.0822876	0	0	0	0	0	0	0	0.116279	0	0	0.0183908	0.00979624	0	0	0	0.0809848	0	0	0	0	0	0	0	0.0406449	0	0	0	0	0
0.2.5.2.1.3.10-Tannerella	0.0110379	0.0195944	0	0.0365364	0	0	0	0	0.0132758	0	0	0.0117952	0.0498339	0	0	0.0183908	0.00979624	0	0	0.0221976	0.0323939	0.00859328	0	0.0283179	0.0420256	0	0	0	0	0.00802375	0	0.0238796	0.0304159	0.00918021
0.2.2.1.10.1.1-unclassified	0.0109017	0	0	0	0	0	0.0167196	0	0	0	0.0116333	0.176929	0	0	0	0	0	0.0388149	0.0201147	0.0221976	0	0	0	0	0	0.00980488	0	0.013598	0	0.00802375	0.0339616	0.00795988	0	0
0.2.23.1.1.1.5-Cloacibacillus	0.0108862	0.0391888	0	0	0	0.00689417	0.0334392	0.00915081	0.0132758	0.0222321	0	0	0	0.031741	0.00721241	0.0091954	0.0293887	0	0	0	0	0.0257798	0	0.00943931	0.0210128	0.0196098	0	0	0	0.0401188	0.0339616	0	0.00760398	0
0.2.21.2.6.10.7-Phyllobacterium	0.0107091	0.0097972	0	0	0	0	0	0	0	0.100044	0	0	0.149502	0	0	0	0	0	0.0804586	0	0	0	0	0	0	0	0	0.013598	0	0	0	0	0	0
0.2.21.6.16.1.3-Nevskia	0.0105791	0.0587832	0	0	0.0205719	0	0	0	0	0.0333482	0	0.0589762	0	0	0	0	0	0.0388149	0	0.0887902	0	0	0	0	0	0	0	0	0.0406449	0	0	0	0	0.00918021
0.2.21.3.1.4.9-Delftia	0.0104372	0	0	0.0548045	0	0	0	0	0	0	0.0232666	0.0353857	0.0664452	0	0	0	0	0	0.0100573	0	0	0	0	0	0	0.00980488	0	0	0.135483	0	0	0	0	0.00918021
0.2.5.4.1.2.75-Soonwooa	0.0104306	0	0	0	0	0	0	0	0	0	0	0	0	0	0	0	0	0	0.181032	0	0	0	0	0	0	0	0	0.163177	0	0	0	0	0	0
0.2.30.2.1.26.18-Sporobacter	0.0103001	0	0.0731351	0	0	0.00689417	0.0334392	0	0.0132758	0	0.0349	0	0.00830565	0.00793525	0	0.0091954	0.00979624	0	0.0201147	0.0443951	0	0	0	0.0188786	0.0105064	0.00980488	0	0	0	0.00802375	0.00849041	0	0.022812	0
0.2.5.2.1.4.1-Hallella	0.00986453	0.0097972	0	0	0	0	0	0.0183016	0.0132758	0	0.0116333	0.0117952	0	0	0.00721241	0.0091954	0.0195925	0	0	0.0443951	0.0323939	0	0	0.00943931	0.0315192	0	0	0.0407941	0.0270966	0	0	0.0238796	0.015208	0
0.2.5.4.1.2.25-Flavobacterium	0.0098643	0.0195944	0.121892	0	0	0	0	0	0	0.0889284	0	0	0	0	0	0	0	0.0646914	0	0	0	0	0	0	0	0	0	0	0	0	0	0	0.0304159	0
0.2.30.3.1.1.10-Solobacterium	0.00983084	0	0	0	0.102859	0	0.00835981	0	0	0	0	0	0	0.00793525	0	0	0	0	0	0	0.178167	0	0	0	0	0	0	0	0.0270966	0	0	0	0	0
0.2.30.2.1.7.1-Anaerococcus	0.00948451	0.117566	0	0.0548045	0	0	0	0	0	0	0	0.0235905	0	0	0	0	0.0195925	0	0	0	0.0809848	0	0	0	0	0	0	0	0	0	0.00849041	0.00795988	0	0
0.2.2.1.2.33.4-Promicromonospora	0.00924638	0.0097972	0.0243784	0.0365364	0	0	0	0	0	0	0.0116333	0	0.0166113	0	0	0	0	0	0	0.110988	0	0	0	0	0	0	0	0.0951863	0	0	0	0	0	0
0.2.30.2.1.7.2-Finegoldia	0.00904567	0	0	0.109609	0	0	0	0	0	0	0	0	0	0	0	0	0	0	0	0	0.016197	0	0	0	0	0	0	0.13598	0	0	0	0	0	0.0367208
0.2.21.6.16.2.22-unclassified	0.00866885	0.156755	0	0	0	0	0	0	0	0	0	0.0825666	0	0.00793525	0	0	0	0.0388149	0	0	0	0	0	0	0	0	0	0	0	0	0	0	0	0
0.2.2.1.2.2.2-Actinomyces	0.00854482	0	0	0	0.0411438	0.00689417	0.00835981	0	0	0.0333482	0	0	0	0	0	0	0	0	0	0	0.145773	0	0	0	0	0.0196098	0	0	0	0	0.00849041	0	0	0.0183604
0.2.2.1.4.1.3-Atopobium	0.00770783	0	0	0	0.0822876	0	0	0	0	0	0	0	0	0	0	0	0.00979624	0	0	0	0.0809848	0	0	0	0	0	0	0	0.0812898	0	0	0	0	0
0.2.9.5.1.3.1-unclassified	0.00748239	0	0.0487567	0	0	0	0	0	0	0.0778124	0	0	0.0332226	0	0	0	0	0	0.030172	0	0	0	0	0	0	0.0294146	0	0	0	0	0	0	0	0.0275406
0.2.21.2.6.8.2-Methylobacterium	0.00747295	0.0097972	0	0	0.123431	0	0	0	0	0	0	0	0	0	0	0	0	0	0	0	0.113379	0	0	0	0	0	0	0	0	0	0	0	0	0
0.2.21.6.16.2.17-Stenotrophomonas	0.00742805	0.0195944	0.0487567	0	0	0	0	0	0	0	0	0	0	0	0	0	0	0	0	0	0	0	0	0	0	0	0	0.176775	0	0	0	0	0	0
0.2.21.2.3.1.2-Brevundimonas	0.00741353	0	0	0.0913409	0	0	0	0	0	0	0	0	0	0	0	0	0	0	0	0	0	0	0	0	0	0	0	0.108784	0	0	0.0169808	0	0	0.0275406
0.2.24.1.2.1.1-Anaeroplasma	0.00736899	0	0.0487567	0	0	0.0275767	0.0250794	0.00915081	0	0.0333482	0	0	0	0	0.00721241	0.0091954	0	0	0	0	0	0.00859328	0.0284657	0.00943931	0.0105064	0.00980488	0	0	0	0.0160475	0	0	0	0
0.2.21.6.1.1.7-Citrobacter	0.00733108	0.0097972	0	0	0	0	0	0	0.0199137	0.0111161	0.0116333	0	0	0.0158705	0.0144248	0.0091954	0	0.0388149	0	0	0	0	0	0.0188786	0	0	0	0	0.0135483	0.0160475	0	0	0.00760398	0.0550812
0.2.2.1.4.1.9-Enterorhabdus	0.00712709	0	0	0.0182682	0	0.0137883	0.00835981	0	0.0199137	0	0	0.106157	0	0.00793525	0	0	0	0.0129383	0.0402293	0	0	0	0	0	0	0	0	0	0	0	0	0	0.00760398	0
0.2.5.3.1.8.1-unclassified	0.00668073	0.0097972	0.0243784	0	0	0.00689417	0	0	0	0	0	0	0	0	0	0	0	0	0.0201147	0	0.113379	0	0	0	0	0	0	0	0	0	0	0	0	0.045901
0.2.21.3.1.2.10-unclassified	0.00658358	0.0685804	0	0	0	0	0	0	0	0.0444642	0	0	0.0415282	0	0	0	0	0	0	0	0	0	0	0	0	0	0	0	0	0	0	0	0.00760398	0.0550812
0.2.21.3.1.4.1-Acidovorax	0.00651165	0	0	0	0	0	0	0	0	0	0	0	0.0581395	0	0	0.0091954	0	0.0388149	0	0	0	0	0	0	0	0	0	0.0951863	0.0135483	0	0	0	0	0
0.2.30.1.1.2.3-Anoxybacillus	0.00637362	0	0	0	0	0	0	0.00915081	0	0	0	0	0.124585	0	0	0	0	0	0	0	0	0	0	0	0	0.0686342	0	0	0	0	0	0.00795988	0	0
0.2.30.1.1.17.1-unclassified	0.00621345	0.0195944	0	0	0	0	0	0	0	0	0	0.0589762	0	0	0	0	0.00979624	0	0	0.0665927	0	0	0	0.00943931	0	0	0	0	0.0406449	0	0	0	0	0
0.2.30.1.2.6.1-Lactococcus	0.0060396	0	0	0	0.0617157	0	0	0.0183016	0	0	0.0349	0	0.0498339	0	0	0.0091954	0.00979624	0	0	0	0	0	0	0	0	0	0	0	0	0	0	0.00795988	0.00760398	0
0.2.4.3.1.1.1-Armatimonadetes_gp5	0.00603517	0	0	0	0	0	0	0	0	0.0222321	0	0.176929	0	0	0	0	0	0	0	0	0	0	0	0	0	0	0	0	0	0	0	0	0	0
0.2.5.3.1.7.5-Pedobacter	0.00586917	0	0	0	0	0	0	0	0	0	0	0	0.166113	0	0	0	0	0	0	0	0	0	0	0	0	0.0196098	0	0	0	0	0	0.00795988	0	0
0.2.21.3.7.1.1-unclassified	0.00580317	0.0195944	0	0.0182682	0	0.00689417	0	0	0	0	0	0	0.0664452	0	0	0	0	0	0.0201147	0	0.016197	0	0	0	0	0	0	0	0	0	0.00849041	0.00795988	0	0.0275406
0.2.30.2.1.26.12-Hydrogenoanaerobacterium	0.00563101	0	0	0	0	0.00689417	0	0	0	0	0	0	0	0	0	0.0091954	0	0	0	0	0	0.00859328	0	0.00943931	0	0	0	0.0815883	0.0541932	0	0	0.0159198	0	0
0.2.21.6.1.1.12-Enterobacter	0.00560958	0.0293916	0.0243784	0	0	0	0	0	0	0	0.0116333	0.0117952	0	0.00793525	0.00721241	0	0	0	0	0	0.016197	0.0257798	0	0	0	0.00980488	0	0	0	0.0160475	0.0169808	0.00795988	0	0
0.2.21.6.7.1.1-Cardiobacterium	0.00553581	0	0	0.182682	0	0	0	0	0	0	0	0	0	0	0	0	0	0	0	0	0	0	0	0	0	0	0	0	0	0	0	0	0	0
0.2.24.1.2.1.2-Asteroleplasma	0.00549748	0	0	0	0	0.00689417	0.00835981	0	0.0132758	0	0.0116333	0	0	0.00793525	0.0144248	0	0	0	0.0201147	0	0	0.00859328	0.0284657	0.0188786	0	0.0196098	0	0	0	0.00802375	0	0	0.015208	0
0.2.21.2.6.10.5-Mesorhizobium	0.00545264	0	0	0	0.144003	0	0	0	0	0	0	0	0	0	0	0	0	0.0258766	0.0100573	0	0	0	0	0	0	0	0	0	0	0	0	0	0	0
0.2.30.1.2.7.1-unclassified	0.00538392	0	0	0	0	0.00689417	0.00835981	0	0.0066379	0	0	0	0	0.00793525	0	0.0183908	0	0	0	0	0	0.0171866	0.0284657	0	0.0315192	0	0	0	0.0135483	0	0	0.0159198	0.022812	0
0.2.21.2.2.1.4-Rhizomicrobium	0.00534063	0	0.0243784	0	0	0.00689417	0	0	0	0	0	0	0	0	0	0	0	0	0.100573	0.0443951	0	0	0	0	0	0	0	0	0	0	0	0	0	0
0.2.30.4.1.3.1-unclassified	0.00529814	0	0	0	0	0	0	0.0183016	0.0066379	0	0	0	0	0	0.0144248	0.0091954	0.00979624	0	0	0	0	0	0.0284657	0.0188786	0.0210128	0	0	0	0	0.0240713	0.00849041	0.00795988	0.00760398	0
0.2.20.3.1.1.1-unclassified	0.00526903	0	0	0	0	0	0	0	0	0	0	0	0	0	0	0	0	0	0.0804586	0.0443951	0	0	0	0	0	0.0490244	0	0	0	0	0	0	0	0
0.2.30.1.2.4.3-Pediococcus	0.0052422	0	0.0975134	0	0	0	0	0.00915081	0	0	0	0	0	0	0.0216372	0.0091954	0	0	0	0	0	0.00859328	0	0.0188786	0	0	0	0	0	0.00802375	0	0	0	0
0.2.21.2.6.7.7-Hyphomicrobium	0.00518459	0.0293916	0	0	0	0	0	0	0	0.0111161	0	0	0	0	0	0	0	0	0	0.0221976	0	0	0	0	0	0	0	0	0.108386	0	0	0	0	0
0.2.21.3.1.3.1-Aquabacterium	0.00510956	0	0	0.0365364	0	0	0	0	0	0	0	0	0	0	0	0	0.00979624	0	0	0	0	0	0	0	0	0	0	0.0951863	0.0270966	0	0	0	0	0
0.2.21.3.1.4.33-unclassified	0.00503996	0.0097972	0	0	0	0	0	0	0	0	0	0	0	0	0	0	0	0.0258766	0	0	0.016197	0	0	0	0	0.0196098	0	0	0.0948381	0	0	0	0	0
0.2.21.6.1.1.32-Raoultella	0.00502902	0	0	0	0	0	0	0	0	0	0	0.0707714	0	0	0	0	0	0	0	0	0	0	0	0	0	0	0	0.0951863	0	0	0	0	0	0
0.2.27.3.1.1.1-3_genus_incertae_sedis	0.00478816	0.0685804	0.0243784	0	0	0	0	0	0	0	0.0116333	0	0	0	0	0	0	0.0258766	0	0	0	0	0	0	0	0	0	0	0	0	0	0	0	0.0275406
0.2.21.6.6.1.10-Marinobacter	0.00470857	0	0	0	0	0	0	0	0	0	0	0	0	0	0	0	0	0	0	0.155383	0	0	0	0	0	0	0	0	0	0	0	0	0	0
0.2.31.1.1.1.1-OD1_genus_incertae_sedis	0.00464175	0	0	0	0	0	0	0	0	0	0.0116333	0	0	0	0	0	0	0	0	0	0	0	0	0	0	0.0196098	0	0	0.121935	0	0	0	0	0
0.2.21.2.3.1.4-Phenylobacterium	0.0046353	0	0	0	0	0	0	0	0.0066379	0	0.127966	0	0	0	0	0	0	0	0	0	0	0	0	0	0	0	0	0	0	0	0	0	0	0.0183604
0.2.21.3.4.1.11-Deefgea	0.0045718	0	0	0.0365364	0	0	0	0	0	0.0333482	0	0	0	0	0	0	0	0	0	0	0.0809848	0	0	0	0	0	0	0	0	0	0	0	0	0
0.2.30.2.1.7.5-Parvimonas	0.0045224	0	0	0	0.0205719	0.00689417	0.00835981	0	0	0	0	0	0	0.00793525	0.0288496	0.0183908	0.00979624	0	0	0	0.0323939	0	0	0	0	0	0	0	0	0.0160475	0	0	0	0
0.2.2.1.2.17.1-Dietzia	0.00450371	0	0	0	0	0	0	0	0	0	0	0.0707714	0	0	0	0	0	0	0	0	0.0323939	0	0	0	0	0	0	0	0.0270966	0	0	0	0	0.0183604
0.2.21.2.6.7.4-Devosia	0.0042575	0.0293916	0	0	0.0411438	0	0	0	0	0	0	0	0	0	0	0	0	0	0	0	0	0	0	0	0	0.0196098	0.0503525	0	0	0	0	0	0	0
0.2.2.1.2.20.6-Janibacter	0.00415615	0	0	0	0.0411438	0	0	0	0	0.0222321	0	0	0.0415282	0	0	0	0	0	0.0100573	0	0	0.00859328	0	0	0	0	0	0.013598	0	0	0	0	0	0
0.2.30.1.1.4.1-Thermicanus	0.00415173	0.0195944	0	0	0	0	0	0	0	0	0	0	0.107973	0	0	0	0	0	0	0	0	0	0	0.00943931	0	0	0	0	0	0	0	0	0	0
0.2.30.4.1.1.3-Succiniclasticum	0.00414909	0	0	0.0548045	0	0	0	0	0	0	0	0	0.00830565	0	0	0	0	0	0	0.0443951	0	0	0	0	0	0.0294146	0	0	0	0	0	0	0	0
0.2.2.1.2.43.6-unclassified	0.00407314	0	0	0.0182682	0	0	0	0	0	0	0.0116333	0	0	0	0	0	0	0	0.0201147	0	0.0647878	0	0	0	0	0.0196098	0	0	0	0	0	0	0	0
0.2.21.2.7.1.88-unclassified	0.00382548	0	0	0.0913409	0	0	0	0	0	0	0.0349	0	0	0	0	0	0	0	0	0	0	0	0	0	0	0	0	0	0	0	0	0	0	0
0.2.21.4.8.6.1-Phaselicystis	0.0036918	0	0.0487567	0.0730727	0	0	0	0	0	0	0	0	0	0	0	0	0	0	0	0	0	0	0	0	0	0	0	0	0	0	0	0	0	0
0.2.21.2.6.14.7-Xanthobacter	0.00363029	0	0	0	0	0	0	0	0	0	0	0	0	0	0	0	0	0.0388149	0	0	0.0809848	0	0	0	0	0	0	0	0	0	0	0	0	0
0.2.21.6.16.2.15-Rudaea	0.00352361	0	0	0	0	0	0	0	0	0	0	0	0.116279	0	0	0	0	0	0	0	0	0	0	0	0	0	0	0	0	0	0	0	0	0
0.2.21.3.1.3.13-Tepidimonas	0.00352057	0	0	0	0	0	0	0	0.0066379	0.0111161	0	0	0.0498339	0	0	0	0	0	0	0	0.0485909	0	0	0	0	0	0	0	0	0	0	0	0	0
0.2.1.23.1.1.1-Gp6	0.00340685	0	0	0	0	0	0	0	0	0	0	0	0	0	0	0	0	0.0129383	0	0	0	0	0	0	0	0	0.0503525	0	0.0406449	0	0.00849041	0	0	0
0.2.21.2.11.1.6-unclassified	0.00339425	0	0	0	0.102859	0	0	0.00915081	0	0	0	0	0	0	0	0	0	0	0	0	0	0	0	0	0	0	0	0	0	0	0	0	0	0
0.2.5.4.1.3.1-unclassified	0.00337337	0	0	0	0	0	0	0	0	0	0.0465333	0	0	0	0	0	0	0	0	0	0.0647878	0	0	0	0	0	0	0	0	0	0	0	0	0
0.2.30.2.1.25.7-Sporacetigenium	0.00336477	0	0	0	0	0	0	0.00915081	0.0066379	0	0.0116333	0	0.00830565	0	0.00721241	0	0.00979624	0	0	0	0	0.0171866	0	0.00943931	0	0	0	0	0	0.0240713	0	0	0.00760398	0
0.2.2.1.1.4.1-unclassified	0.00333547	0.0391888	0	0	0	0	0	0	0	0	0	0	0	0	0	0	0	0.0129383	0	0.0443951	0	0	0	0	0	0	0	0	0.0135483	0	0	0	0	0
0.2.20.1.1.1.9-unclassified	0.00330041	0	0	0	0	0	0	0	0	0	0	0	0	0	0	0	0	0	0.0201147	0	0	0	0	0	0	0.0392195	0	0	0.0135483	0	0.00849041	0	0	0.0275406
0.2.2.1.2.30.5-Rhodococcus	0.00328444	0	0	0	0	0	0	0	0	0	0	0	0	0	0	0	0	0	0	0	0	0	0	0	0	0	0	0	0.108386	0	0	0	0	0
0.2.30.2.1.1.1-Anaerobacter	0.00325501	0	0	0.0913409	0	0.00689417	0	0	0	0	0	0	0	0	0	0	0	0	0	0	0	0	0	0	0	0	0	0	0	0	0	0	0	0.00918021
0.2.9.7.1.1.1-unclassified	0.00319218	0.0195944	0	0	0	0	0	0	0	0	0	0.0117952	0	0	0	0	0	0	0	0	0	0	0	0	0	0.0196098	0	0.0407941	0.0135483	0	0	0	0	0
0.2.2.1.2.28.2-Mycobacterium	0.00316428	0	0	0	0	0	0	0	0	0	0.0116333	0	0	0	0	0	0	0	0	0	0	0	0	0	0	0.0294146	0	0	0.0541932	0	0	0	0	0.00918021
0.2.30.1.1.13.2-Sporolactobacillus	0.00314304	0.0097972	0	0	0	0	0	0	0	0	0	0	0	0	0	0	0	0.0129383	0	0	0.0809848	0	0	0	0	0	0	0	0	0	0	0	0	0
0.2.21.4.5.5.1-unclassified	0.00313726	0	0	0.0182682	0	0	0	0	0.0066379	0	0	0	0.0415282	0	0	0	0	0.0129383	0	0	0.016197	0	0	0	0	0	0	0	0	0	0	0.00795988	0	0
0.2.30.2.1.26.19-Subdoligranulum	0.00310502	0	0	0	0	0.00689417	0	0	0.0132758	0	0	0	0	0.00793525	0.0216372	0	0	0.0129383	0	0	0	0.00859328	0	0	0	0	0	0	0	0.00802375	0	0.00795988	0.015208	0
0.2.21.3.4.1.30-unclassified	0.00296938	0	0	0.0730727	0	0	0	0	0	0	0	0	0.0249169	0	0	0	0	0	0	0	0	0	0	0	0	0	0	0	0	0	0	0	0	0
0.2.20.1.1.1.7-Singulisphaera	0.0029626	0	0	0	0	0	0	0	0	0	0	0	0	0	0	0	0	0	0.0100573	0.0221976	0	0	0	0	0	0.0196098	0	0	0	0	0	0	0	0.045901
0.2.30.4.1.2.22-Selenomonas	0.00292891	0	0	0.0182682	0	0	0	0	0	0	0	0	0	0	0	0	0	0	0	0	0.0647878	0	0	0	0	0	0	0.013598	0	0	0	0	0	0
0.2.2.1.2.35.27-unclassified	0.00289687	0.0293916	0	0	0	0	0	0	0	0.0111161	0	0	0.0249169	0	0	0	0	0	0.030172	0	0	0	0	0	0	0	0	0	0	0	0	0	0	0
0.2.21.5.1.2.1-Arcobacter	0.00288443	0	0	0	0	0	0	0	0	0	0	0	0	0	0	0	0	0	0	0	0	0	0	0	0	0	0	0.0951863	0	0	0	0	0	0
0.2.21.6.13.1.2-Aggregatibacter	0.00279042	0	0	0	0.0822876	0	0	0	0	0	0	0	0	0	0	0	0.00979624	0	0	0	0	0	0	0	0	0	0	0	0	0	0	0	0	0
0.2.21.3.1.5.5-Janthinobacterium	0.00269061	0	0	0	0	0	0	0	0	0	0	0	0	0	0	0	0	0	0	0.0887902	0	0	0	0	0	0	0	0	0	0	0	0	0	0
0.2.2.1.2.20.20-unclassified	0.00263299	0	0	0.0365364	0	0	0	0	0	0	0	0	0	0	0	0	0	0	0	0	0	0	0	0	0	0	0.0503525	0	0	0	0	0	0	0
0.2.30.4.1.1.5-unclassified	0.00261095	0	0	0	0	0.00689417	0.00835981	0	0	0	0.0116333	0	0	0	0	0	0	0	0	0	0	0	0	0	0	0	0	0.0271961	0	0.00802375	0.00849041	0.00795988	0.00760398	0
0.2.21.4.1.2.2-Vampirovibrio	0.0025844	0	0.0243784	0	0	0	0	0	0.0066379	0.0444642	0	0	0	0	0	0	0	0	0	0	0	0	0	0	0	0.00980488	0	0	0	0	0	0	0	0
0.2.30.1.2.5.2-Leuconostoc	0.00254134	0	0	0	0	0	0	0	0	0	0	0	0.0581395	0	0	0	0	0	0	0	0	0	0	0	0	0.00980488	0	0	0	0	0	0.0159198	0	0
0.2.30.2.1.25.3-Filifactor	0.00245408	0	0	0	0	0	0	0	0	0	0	0	0	0	0	0	0	0	0	0	0.0809848	0	0	0	0	0	0	0	0	0	0	0	0	0
0.2.30.3.1.1.2-Bulleidia	0.00245408	0	0	0	0	0	0	0	0	0	0	0	0	0	0	0	0	0	0	0	0.0809848	0	0	0	0	0	0	0	0	0	0	0	0	0
0.2.30.3.1.1.8-Holdemania	0.00244738	0	0	0	0	0.0137883	0.0167196	0.00915081	0.0132758	0	0	0	0	0	0	0	0.00979624	0	0	0	0	0.00859328	0	0.00943931	0	0	0	0	0	0	0	0	0	0
0.2.2.1.2.30.1-Gordonia	0.00236576	0	0.0243784	0	0	0	0	0	0	0.0111161	0	0.0235905	0	0	0	0	0	0	0	0	0	0	0	0	0	0.00980488	0	0	0	0	0	0	0	0.00918021
0.2.21.2.8.2.23-Telmatospirillum	0.00235639	0.0195944	0	0	0	0	0	0	0	0	0.0581666	0	0	0	0	0	0	0	0	0	0	0	0	0	0	0	0	0	0	0	0	0	0	0
0.2.21.6.8.1.9-Rheinheimera	0.00235394	0	0	0.0365364	0.0411438	0	0	0	0	0	0	0	0	0	0	0	0	0	0	0	0	0	0	0	0	0	0	0	0	0	0	0	0	0
0.2.21.2.8.1.22-Roseomonas	0.00234909	0	0	0	0.0411438	0	0	0	0	0	0	0	0	0	0	0	0	0	0	0	0	0	0	0	0	0	0	0.0271961	0	0	0	0	0	0.00918021
0.2.2.1.2.25.5-Kocuria	0.00224668	0	0	0	0	0	0	0	0	0	0	0	0	0	0	0	0	0	0	0.0443951	0.016197	0	0	0	0	0	0	0	0.0135483	0	0	0	0	0
0.2.5.3.1.6.11-Hymenobacter	0.0022255	0	0	0	0	0	0	0	0	0	0	0	0	0	0	0	0	0	0	0	0	0	0	0	0	0	0	0	0	0	0	0	0	0.0734417
0.2.21.2.6.7.13-Rhodoplanes	0.00221432	0	0	0.0730727	0	0	0	0	0	0	0	0	0	0	0	0	0	0	0	0	0	0	0	0	0	0	0	0	0	0	0	0	0	0
0.2.12.1.1.1.2-Deinococcus	0.00220402	0	0.0243784	0	0	0	0	0	0	0	0.0116333	0	0	0	0	0	0	0	0	0	0	0	0	0	0	0	0	0	0	0	0	0	0	0.0367208
0.2.29.1.1.1.1-Bacillariophyta	0.00218195	0	0	0	0	0	0	0	0	0	0.0465333	0	0	0	0	0	0	0	0	0	0	0	0	0	0	0	0	0	0	0	0.0254712	0	0	0
0.2.30.2.1.26.2-Acetivibrio	0.00212927	0	0	0	0	0	0	0	0	0	0	0	0	0	0.00721241	0.0183908	0	0	0	0	0.016197	0	0.0284657	0	0	0	0	0	0	0	0	0	0	0
0.2.9.5.1.2.1-Thermosporothrix	0.00210662	0	0	0	0	0	0	0	0	0.0111161	0.0232666	0	0	0	0	0	0	0.0129383	0	0.0221976	0	0	0	0	0	0	0	0	0	0	0	0	0	0
0.2.21.6.16.2.20-Xanthomonas	0.00209166	0	0	0	0.0205719	0	0	0	0	0.0111161	0	0	0	0	0	0	0.00979624	0	0	0	0	0	0	0	0	0	0	0	0	0	0	0	0	0.0275406
0.2.21.6.16.1.6-Steroidobacter	0.00207819	0.0685804	0	0	0	0	0	0	0	0	0	0	0	0	0	0	0	0	0	0	0	0	0	0	0	0	0	0	0	0	0	0	0	0
0.2.21.3.1.5.7-Naxibacter	0.00205529	0	0	0	0	0	0	0	0	0	0.0232666	0	0	0	0.00721241	0	0	0	0	0	0	0	0	0	0	0.00980488	0	0	0	0	0	0	0	0.0275406
0.2.30.1.3.1.1-unclassified	0.00203355	0	0	0	0	0	0	0.00915081	0	0	0	0	0	0	0	0	0	0	0	0	0	0	0	0	0	0	0.0503525	0	0	0	0	0	0.00760398	0
0.2.5.2.1.5.3-unclassified	0.00199229	0	0	0.0182682	0	0	0	0.00915081	0	0.0222321	0	0	0	0	0	0	0	0	0	0	0	0	0	0	0	0	0	0	0	0	0.00849041	0	0.00760398	0
0.2.21.3.6.1.19-unclassified	0.00196477	0	0	0	0	0	0	0	0	0.0222321	0	0	0	0	0	0	0	0.0129383	0.0100573	0	0	0	0	0	0	0.0196098	0	0	0	0	0	0	0	0
0.2.30.1.2.2.10-Dolosigranulum	0.00187017	0	0	0	0.0617157	0	0	0	0	0	0	0	0	0	0	0	0	0	0	0	0	0	0	0	0	0	0	0	0	0	0	0	0	0
0.2.26.1.1.3.1-unclassified	0.00178716	0	0	0	0	0	0	0	0	0	0	0.0589762	0	0	0	0	0	0	0	0	0	0	0	0	0	0	0	0	0	0	0	0	0	0
0.2.2.1.2.41.4-unclassified	0.00177459	0	0.0487567	0	0	0	0	0	0	0	0	0	0	0	0	0	0	0	0	0	0	0	0	0	0	0.00980488	0	0	0	0	0	0	0	0
0.2.5.3.1.7.8-Sphingobacterium	0.0017618	0	0	0	0	0	0	0	0	0	0	0	0.0581395	0	0	0	0	0	0	0	0	0	0	0	0	0	0	0	0	0	0	0	0	0
0.2.21.3.1.3.17-unclassified	0.00170501	0	0	0	0	0	0	0	0	0	0	0	0	0	0	0	0	0	0	0	0	0	0	0	0	0.0294146	0	0	0	0	0.00849041	0	0	0.0183604
0.2.21.3.6.1.3-Azospira	0.00164222	0	0	0	0	0	0	0	0	0	0	0	0	0	0	0	0	0	0	0	0	0	0	0	0	0	0	0	0.0541932	0	0	0	0	0
0.2.30.2.1.1.2-Anaerosporobacter	0.0015976	0.0391888	0	0	0	0.00689417	0	0	0.0066379	0	0	0	0	0	0	0	0	0	0	0	0	0	0	0	0	0	0	0	0	0	0	0	0	0
0.2.2.1.2.4.1-Actinospica	0.00159561	0.0097972	0	0	0	0	0	0	0	0	0	0	0	0	0	0	0	0.0129383	0.0201147	0	0	0	0	0	0	0.00980488	0	0	0	0	0	0	0	0
0.2.19.1.1.1.2-Nitrospira	0.001588	0	0	0	0	0	0	0	0	0.0222321	0	0	0	0	0	0	0	0	0.030172	0	0	0	0	0	0	0	0	0	0	0	0	0	0	0
0.2.21.3.1.5.12-unclassified	0.00154763	0	0	0	0	0	0	0	0	0	0	0	0	0	0.0144248	0	0.00979624	0	0	0	0	0	0	0	0	0	0	0	0	0	0.00849041	0	0	0.0183604
0.2.21.6.1.1.18-Kluyvera	0.00153801	0	0	0	0	0	0	0	0	0	0	0	0	0	0	0	0	0	0	0	0.0323939	0	0	0	0	0	0	0	0	0	0	0	0	0.0183604
0.2.21.3.4.1.17-Kingella	0.00152583	0	0	0	0	0	0	0	0	0	0	0	0	0	0	0	0	0	0	0	0	0	0	0	0	0	0.0503525	0	0	0	0	0	0	0
0.2.21.4.1.1.2-Peredibacter	0.00152583	0	0	0	0	0	0	0	0	0	0	0	0	0	0	0	0	0	0	0	0	0	0	0	0	0	0.0503525	0	0	0	0	0	0	0
0.2.21.6.3.1.10-Vibrio	0.00152583	0	0	0	0	0	0	0	0	0	0	0	0	0	0	0	0	0	0	0	0	0	0	0	0	0	0.0503525	0	0	0	0	0	0	0
0.2.30.4.1.2.4-Allisonella	0.00147748	0	0.0487567	0	0	0	0	0	0	0	0	0	0	0	0	0	0	0	0	0	0	0	0	0	0	0	0	0	0	0	0	0	0	0
0.2.21.2.6.13.7-unclassified	0.00147245	0	0	0	0	0	0	0	0	0	0	0	0	0	0	0	0	0	0	0	0.0485909	0	0	0	0	0	0	0	0	0	0	0	0	0
0.2.21.6.10.1.1-Aquicella	0.00145969	0	0	0.0365364	0	0	0	0	0	0	0.0116333	0	0	0	0	0	0	0	0	0	0	0	0	0	0	0	0	0	0	0	0	0	0	0
0.2.5.3.1.6.6-Emticicia	0.0014101	0	0	0	0	0	0	0	0	0	0.0465333	0	0	0	0	0	0	0	0	0	0	0	0	0	0	0	0	0	0	0	0	0	0	0
0.2.21.4.9.3.1-unclassified	0.00139747	0	0	0	0	0	0	0	0	0	0	0	0	0	0	0	0	0	0.0201147	0	0.016197	0	0	0	0	0.00980488	0	0	0	0	0	0	0	0
0.2.30.4.1.2.13-Megamonas	0.00139094	0	0	0	0	0	0	0	0	0	0	0	0	0	0	0	0	0	0	0	0	0	0	0	0	0	0	0	0	0	0	0	0	0.045901
0.2.9.6.1.1.1-Sphaerobacter	0.00138879	0.0097972	0	0	0	0	0	0	0	0.0111161	0	0	0.0249169	0	0	0	0	0	0	0	0	0	0	0	0	0	0	0	0	0	0	0	0	0
0.2.30.2.1.21.15-Lachnospira	0.00138471	0	0	0	0	0	0	0	0	0	0	0.0117952	0	0	0	0	0	0.0258766	0	0	0	0	0	0	0	0	0	0	0	0.00802375	0	0	0	0
0.2.21.2.6.10.9-unclassified	0.00134531	0	0	0	0	0	0	0	0	0	0	0	0	0	0	0	0	0	0	0.0443951	0	0	0	0	0	0	0	0	0	0	0	0	0	0
0.2.21.3.1.4.30-Variovorax	0.00133416	0	0	0	0	0	0	0	0	0	0.0116333	0	0	0	0	0	0	0	0	0	0.0323939	0	0	0	0	0	0	0	0	0	0	0	0	0
0.1.2.4.1.1.2-Methanobrevibacter	0.00132572	0	0	0.0365364	0	0	0	0	0	0	0	0	0	0	0.00721241	0	0	0	0	0	0	0	0	0	0	0	0	0	0	0	0	0	0	0
0.2.21.2.6.4.5-Bosea	0.00131494	0	0	0	0	0	0	0	0	0	0	0	0	0	0	0	0	0	0	0	0.016197	0	0	0	0	0	0	0.0271961	0	0	0	0	0	0
0.2.21.4.8.8.1-unclassified	0.00128462	0.0097972	0	0	0	0	0	0	0	0	0.0116333	0	0	0	0	0	0	0.0129383	0	0	0	0	0	0	0	0	0	0	0	0.00802375	0	0	0	0
0.2.22.1.1.3.3-Turneriella	0.00125843	0	0	0	0	0	0	0	0	0	0	0	0.0415282	0	0	0	0	0	0	0	0	0	0	0	0	0	0	0	0	0	0	0	0	0
0.2.21.2.6.4.2-Agromonas	0.00124678	0	0	0	0.0411438	0	0	0	0	0	0	0	0	0	0	0	0	0	0	0	0	0	0	0	0	0	0	0	0	0	0	0	0	0
0.2.21.2.6.14.4-Pseudolabrys	0.00124678	0	0	0	0.0411438	0	0	0	0	0	0	0	0	0	0	0	0	0	0	0	0	0	0	0	0	0	0	0	0	0	0	0	0	0
0.2.21.2.6.5.7-Pseudochrobactrum	0.00123166	0	0	0	0	0	0	0	0	0	0	0	0	0	0	0	0	0	0	0	0	0	0	0	0	0	0	0	0.0406449	0	0	0	0	0
0.2.21.4.8.5.2-Nannocystis	0.00123166	0	0	0	0	0	0	0	0	0	0	0	0	0	0	0	0	0	0	0	0	0	0	0	0	0	0	0	0.0406449	0	0	0	0	0
0.2.21.2.7.1.5-Amaricoccus	0.00122503	0	0	0	0	0	0	0	0	0.0111161	0	0	0	0	0	0.0091954	0	0	0.0201147	0	0	0	0	0	0	0	0	0	0	0	0	0	0	0
0.2.20.1.1.1.2-Gemmata	0.00121907	0	0	0	0	0	0	0	0	0	0	0	0	0	0	0	0	0	0.0402293	0	0	0	0	0	0	0	0	0	0	0	0	0	0	0
0.2.30.2.1.1.8-Sarcina	0.0011916	0	0	0	0	0	0	0.00915081	0	0	0	0	0	0	0	0	0	0	0.030172	0	0	0	0	0	0	0	0	0	0	0	0	0	0	0
0.2.21.6.16.2.5-Dyella	0.00118847	0	0	0	0	0	0	0	0	0	0	0	0	0	0	0	0	0	0	0	0	0	0	0	0	0.0392195	0	0	0	0	0	0	0	0
0.2.2.1.2.24.20-Microbacterium	0.00118754	0.0391888	0	0	0	0	0	0	0	0	0	0	0	0	0	0	0	0	0	0	0	0	0	0	0	0	0	0	0	0	0	0	0	0
0.2.21.2.8.2.3-Defluviicoccus	0.00118754	0.0391888	0	0	0	0	0	0	0	0	0	0	0	0	0	0	0	0	0	0	0	0	0	0	0	0	0	0	0	0	0	0	0	0
0.2.30.1.1.2.8-unclassified	0.00118754	0.0391888	0	0	0	0	0	0	0	0	0	0	0	0	0	0	0	0	0	0	0	0	0	0	0	0	0	0	0	0	0	0	0	0
0.2.30.1.1.9.4-Paenibacillus	0.00118754	0.0391888	0	0	0	0	0	0	0	0	0	0	0	0	0	0	0	0	0	0	0	0	0	0	0	0	0	0	0	0	0	0	0	0
0.2.24.1.3.1.3-unclassified	0.00116347	0	0	0	0	0	0	0	0	0	0	0	0	0	0	0	0	0	0	0.0221976	0.016197	0	0	0	0	0	0	0	0	0	0	0	0	0
0.2.30.1.2.4.4-unclassified	0.00116208	0	0	0	0	0	0.00835981	0	0	0	0	0	0	0	0.0144248	0	0	0	0	0	0	0	0	0	0	0	0	0	0	0	0	0.00795988	0.00760398	0
0.2.2.1.2.34.15-unclassified	0.00113186	0.0293916	0	0	0	0	0	0	0	0	0	0	0	0	0	0	0	0	0	0	0	0	0	0	0	0	0	0	0	0	0	0.00795988	0	0
0.2.30.2.1.21.18-Marvinbryantia	0.00112839	0	0	0	0	0	0	0.00915081	0	0	0	0	0	0.00793525	0.00721241	0	0	0.0129383	0	0	0	0	0	0	0	0	0	0	0	0	0	0	0	0
0.2.2.1.2.20.16-Serinicoccus	0.00110716	0	0	0.0365364	0	0	0	0	0	0	0	0	0	0	0	0	0	0	0	0	0	0	0	0	0	0	0	0	0	0	0	0	0	0
0.2.21.3.1.4.20-Pelomonas	0.00110716	0	0	0.0365364	0	0	0	0	0	0	0	0	0	0	0	0	0	0	0	0	0	0	0	0	0	0	0	0	0	0	0	0	0	0
0.2.30.2.1.26.8-Ethanoligenens	0.00108482	0.0097972	0	0	0	0	0	0	0	0	0	0	0	0	0	0	0	0	0	0	0.016197	0	0	0	0	0.00980488	0	0	0	0	0	0	0	0
0.2.21.3.1.5.6-Massilia	0.00108126	0	0	0	0	0	0	0	0	0	0	0	0	0	0	0	0	0.0258766	0	0	0	0	0	0	0	0.00980488	0	0	0	0	0	0	0	0
0.2.21.4.7.2.2-Geobacter	0.00106472	0	0	0	0	0	0	0	0	0	0	0	0	0	0	0	0	0.0129383	0	0.0221976	0	0	0	0	0	0	0	0	0	0	0	0	0	0
0.2.16.1.1.2.5-unclassified	0.0010444	0	0	0.0182682	0	0	0	0	0	0	0	0	0	0	0	0	0	0	0	0	0.016197	0	0	0	0	0	0	0	0	0	0	0	0	0
0.2.5.3.1.6.4-Dyadobacter	0.00100675	0	0	0	0	0	0	0	0	0	0	0	0.0332226	0	0	0	0	0	0	0	0	0	0	0	0	0	0	0	0	0	0	0	0	0
0.2.24.1.3.1.2-Mesoplasma	0.000981634	0	0	0	0	0	0	0	0	0	0	0	0	0	0	0	0	0	0	0	0.0323939	0	0	0	0	0	0	0	0	0	0	0	0	0
0.2.30.2.1.21.4-Butyrivibrio	0.000981634	0	0	0	0	0	0	0	0	0	0	0	0	0	0	0	0	0	0	0	0.0323939	0	0	0	0	0	0	0	0	0	0	0	0	0
0.2.30.2.1.21.19-Moryella	0.000981634	0	0	0	0	0	0	0	0	0	0	0	0	0	0	0	0	0	0	0	0.0323939	0	0	0	0	0	0	0	0	0	0	0	0	0
0.2.27.2.1.1.3-unclassified	0.000920509	0	0	0	0.0205719	0	0	0	0	0	0	0	0	0	0	0	0	0	0	0	0	0	0	0	0	0.00980488	0	0	0	0	0	0	0	0
0.2.1.21.1.1.1-Gp4	0.000920247	0	0	0	0.0205719	0	0	0	0	0	0	0	0	0	0	0	0.00979624	0	0	0	0	0	0	0	0	0	0	0	0	0	0	0	0	0
0.2.21.2.6.4.10-Rhodopseudomonas	0.000914302	0	0	0	0	0	0	0	0	0	0	0	0	0	0	0	0	0	0.030172	0	0	0	0	0	0	0	0	0	0	0	0	0	0	0
0.2.21.3.6.1.5-Dechloromonas	0.000898537	0.0195944	0	0	0	0	0	0	0	0	0	0	0	0	0	0	0	0	0.0100573	0	0	0	0	0	0	0	0	0	0	0	0	0	0	0
0.2.2.1.2.35.17-Pseudonocardia	0.000890654	0.0293916	0	0	0	0	0	0	0	0	0	0	0	0	0	0	0	0	0	0	0	0	0	0	0	0	0	0	0	0	0	0	0	0
0.2.21.2.6.14.3-Labrys	0.000890654	0.0293916	0	0	0	0	0	0	0	0	0	0	0	0	0	0	0	0	0	0	0	0	0	0	0	0	0	0	0	0	0	0	0	0
0.2.30.2.1.9.1-Anaerovorax	0.000890654	0.0293916	0	0	0	0	0	0	0	0	0	0	0	0	0	0	0	0	0	0	0	0	0	0	0	0	0	0	0	0	0	0	0	0
0.2.30.1.1.9.7-unclassified	0.000858119	0	0	0	0	0	0	0	0	0	0	0	0	0	0	0	0	0	0	0	0	0	0	0.0283179	0	0	0	0	0	0	0	0	0	0
0.2.2.1.4.1.1-Adlercreutzia	0.000854172	0.0195944	0	0	0	0	0	0	0	0	0	0	0	0	0	0	0	0	0	0	0	0.00859328	0	0	0	0	0	0	0	0	0	0	0	0
0.2.30.4.1.2.15-Mitsuokella	0.000824124	0	0	0	0	0	0	0	0	0	0	0	0	0	0	0	0	0	0	0	0	0	0	0	0	0	0	0.0271961	0	0	0	0	0	0
0.2.22.1.1.4.3-Treponema	0.000794043	0	0	0.0182682	0	0	0	0	0	0	0	0	0	0.00793525	0	0	0	0	0	0	0	0	0	0	0	0	0	0	0	0	0	0	0	0
0.2.21.2.11.2.5-Sphingobium	0.000784138	0	0	0	0	0	0	0	0	0	0	0	0	0	0	0	0	0.0258766	0	0	0	0	0	0	0	0	0	0	0	0	0	0	0	0
0.2.30.2.1.22.6-Peptococcus	0.000778042	0	0	0	0	0	0	0	0	0	0	0	0	0.0158705	0	0	0	0	0	0	0	0	0	0	0	0.00980488	0	0	0	0	0	0	0	0
0.2.2.1.1.2.4-Ilumatobacter	0.000771855	0	0	0	0	0	0	0	0	0	0	0	0	0	0	0	0	0	0	0	0	0	0	0	0	0	0	0	0	0	0.0254712	0	0	0
0.2.5.3.1.6.7-Fibrella	0.000755059	0	0	0	0	0	0	0	0	0	0	0	0.0249169	0	0	0	0	0	0	0	0	0	0	0	0	0	0	0	0	0	0	0	0	0
0.2.20.1.1.1.6-Schlesneria	0.000755059	0	0	0	0	0	0	0	0	0	0	0	0.0249169	0	0	0	0	0	0	0	0	0	0	0	0	0	0	0	0	0	0	0	0	0
0.2.30.1.2.2.6-Atopostipes	0.000739036	0	0	0	0	0	0	0	0	0	0	0	0	0	0	0	0	0	0	0	0	0	0	0	0	0	0	0	0	0	0	0	0.015208	0.00918021
0.2.21.2.7.1.64-Rubellimicrobium	0.000738738	0	0.0243784	0	0	0	0	0	0	0	0	0	0	0	0	0	0	0	0	0	0	0	0	0	0	0	0	0	0	0	0	0	0	0
0.2.30.3.1.1.5-Coprobacillus	0.000721953	0	0	0	0	0	0	0	0.0066379	0	0	0	0	0	0	0	0	0	0	0	0	0.0171866	0	0	0	0	0	0	0	0	0	0	0	0
0.2.8.1.1.1.5-unclassified	0.000714863	0	0	0	0	0	0	0	0	0	0	0.0235905	0	0	0	0	0	0	0	0	0	0	0	0	0	0	0	0	0	0	0	0	0	0
0.2.5.3.1.4.2-Haliscomenobacter	0.00070505	0	0	0	0	0	0	0	0	0	0.0232666	0	0	0	0	0	0	0	0	0	0	0	0	0	0	0	0	0	0	0	0	0	0	0
0.2.21.2.6.9.8-unclassified	0.00070505	0	0	0	0	0	0	0	0	0	0.0232666	0	0	0	0	0	0	0	0	0	0	0	0	0	0	0	0	0	0	0	0	0	0	0
0.2.21.3.1.1.1-Achromobacter	0.00070505	0	0	0	0	0	0	0	0	0	0.0232666	0	0	0	0	0	0	0	0	0	0	0	0	0	0	0	0	0	0	0	0	0	0	0
0.2.27.6.1.1.1-unclassified	0.000694281	0	0	0	0	0	0	0	0	0.0111161	0	0.0117952	0	0	0	0	0	0	0	0	0	0	0	0	0	0	0	0	0	0	0	0	0	0
0.2.2.1.2.15.7-unclassified	0.000688954	0.0097972	0	0	0	0	0	0	0	0	0	0	0	0	0	0	0	0.0129383	0	0	0	0	0	0	0	0	0	0	0	0	0	0	0	0
0.2.30.2.1.21.13-Johnsonella	0.000683566	0	0	0	0	0	0	0	0.0066379	0	0	0	0	0	0	0	0	0	0	0	0	0	0	0	0	0	0	0	0	0	0	0.0159198	0	0
0.1.2.9.1.1.1-unclassified	0.0006737	0	0	0	0	0	0	0	0	0.0222321	0	0	0	0	0	0	0	0	0	0	0	0	0	0	0	0	0	0	0	0	0	0	0	0
0.2.27.1.1.1.2-Opitutus	0.000672653	0	0	0	0	0	0	0	0	0	0	0	0	0	0	0	0	0	0	0.0221976	0	0	0	0	0	0	0	0	0	0	0	0	0	0
0.2.2.1.2.34.4-Friedmanniella	0.000623391	0	0	0	0.0205719	0	0	0	0	0	0	0	0	0	0	0	0	0	0	0	0	0	0	0	0	0	0	0	0	0	0	0	0	0
0.2.30.4.1.2.10-Centipeda	0.000623391	0	0	0	0.0205719	0	0	0	0	0	0	0	0	0	0	0	0	0	0	0	0	0	0	0	0	0	0	0	0	0	0	0	0	0
0.2.21.2.6.7.12-Rhodomicrobium	0.000609535	0	0	0	0	0	0	0	0	0	0	0	0	0	0	0	0	0	0.0201147	0	0	0	0	0	0	0	0	0	0	0	0	0	0	0
0.2.2.1.2.14.1-Brachybacterium	0.000594135	0	0	0	0	0	0	0	0	0.0111161	0	0	0	0	0	0	0	0	0	0	0	0	0	0	0	0	0	0	0	0	0.00849041	0	0	0
0.2.21.3.1.4.10-Diaphorobacter	0.000593973	0	0	0	0	0	0	0	0	0	0	0	0	0	0	0	0.00979624	0	0	0	0	0	0	0	0	0.00980488	0	0	0	0	0	0	0	0
0.2.2.1.2.33.8-unclassified	0.00059377	0.0195944	0	0	0	0	0	0	0	0	0	0	0	0	0	0	0	0	0	0	0	0	0	0	0	0	0	0	0	0	0	0	0	0
0.2.21.2.6.7.10-Pedomicrobium	0.00059377	0.0195944	0	0	0	0	0	0	0	0	0	0	0	0	0	0	0	0	0	0	0	0	0	0	0	0	0	0	0	0	0	0	0	0
0.2.21.3.2.1.1-Hydrogenophilus	0.00059377	0.0195944	0	0	0	0	0	0	0	0	0	0	0	0	0	0	0	0	0	0	0	0	0	0	0	0	0	0	0	0	0	0	0	0
0.2.21.6.14.2.9-unclassified	0.000575306	0	0	0	0	0	0	0	0	0	0	0	0	0	0	0	0	0	0	0	0	0	0	0	0	0.00980488	0	0	0	0	0	0	0	0.00918021
0.2.2.1.3.1.2-Alloscardovia	0.000556376	0	0	0	0	0	0	0	0	0	0	0	0	0	0	0	0	0	0	0	0	0	0	0	0	0	0	0	0	0	0	0	0	0.0183604
0.2.21.2.11.1.3-Erythrobacter	0.000556376	0	0	0	0	0	0	0	0	0	0	0	0	0	0	0	0	0	0	0	0	0	0	0	0	0	0	0	0	0	0	0	0	0.0183604
0.2.29.2.1.1.1-GpI	0.000556376	0	0	0	0	0	0	0	0	0	0	0	0	0	0	0	0	0	0	0	0	0	0	0	0	0	0	0	0	0	0	0	0	0.0183604
0.2.21.2.7.1.7-Catellibacterium	0.000553581	0	0	0.0182682	0	0	0	0	0	0	0	0	0	0	0	0	0	0	0	0	0	0	0	0	0	0	0	0	0	0	0	0	0	0
0.2.21.6.14.1.7-unclassified	0.000535473	0	0	0	0	0	0	0	0	0	0	0	0	0	0	0	0	0	0	0	0	0	0	0	0	0	0	0	0	0	0.00849041	0	0	0.00918021
0.2.29.2.1.2.1-GpIIa	0.00051457	0	0	0	0	0	0	0	0	0	0	0	0	0	0	0	0	0	0	0	0	0	0	0	0	0	0	0	0	0	0.0169808	0	0	0
0.2.30.2.1.9.2-Mogibacterium	0.000510612	0	0	0	0	0	0.00835981	0	0	0	0	0	0	0	0	0	0	0	0	0	0	0	0	0	0	0	0	0	0	0	0.00849041	0	0	0
0.2.29.3.1.1.1-unclassified	0.000503373	0	0	0	0	0	0	0	0	0	0	0	0.0166113	0	0	0	0	0	0	0	0	0	0	0	0	0	0	0	0	0	0	0	0	0
0.2.27.1.2.1.5-unclassified	0.000496471	0	0	0	0	0	0.00835981	0	0	0	0	0	0	0	0	0	0	0	0	0	0	0	0	0	0	0	0	0	0	0.00802375	0	0	0	0
0.2.5.3.1.4.5-unclassified	0.000490817	0	0	0	0	0	0	0	0	0	0	0	0	0	0	0	0	0	0	0	0.016197	0	0	0	0	0	0	0	0	0	0	0	0	0
0.2.20.1.1.1.4-Planctomyces	0.000490817	0	0	0	0	0	0	0	0	0	0	0	0	0	0	0	0	0	0	0	0.016197	0	0	0	0	0	0	0	0	0	0	0	0	0
0.2.30.2.1.21.5-Catonella	0.000490817	0	0	0	0	0	0	0	0	0	0	0	0	0	0	0	0	0	0	0	0.016197	0	0	0	0	0	0	0	0	0	0	0	0	0
0.2.29.1.1.1.4-Chlorophyta	0.000480924	0	0	0	0	0	0	0	0	0	0	0	0	0.0158705	0	0	0	0	0	0	0	0	0	0	0	0	0	0	0	0	0	0	0	0
0.2.5.2.1.2.2-Anaerophaga	0.000475843	0	0	0	0	0	0	0	0	0	0	0	0	0	0.00721241	0	0	0	0	0	0	0	0	0	0	0	0	0	0	0	0.00849041	0	0	0
0.2.30.2.1.21.11-Hespellia	0.000459766	0	0	0	0	0	0	0	0	0	0	0	0	0	0.00721241	0	0	0	0	0	0	0	0	0	0	0	0	0	0	0	0	0.00795988	0	0
0.2.21.2.3.1.3-Caulobacter	0.000458434	0	0	0	0	0	0	0	0.0066379	0	0	0	0	0	0	0	0	0	0	0	0	0	0	0	0	0	0	0	0	0	0.00849041	0	0	0
0.2.16.1.1.1.7-unclassified	0.000437115	0	0	0	0	0	0	0	0	0	0	0	0	0	0.0144248	0	0	0	0	0	0	0	0	0	0	0	0	0	0	0	0	0	0	0
0.2.2.1.2.41.2-Streptacidiphilus	0.000410555	0	0	0	0	0	0	0	0	0	0	0	0	0	0	0	0	0	0	0	0	0	0	0	0	0	0	0	0.0135483	0	0	0	0	0
0.2.2.1.2.43.3-Actinomadura	0.000392069	0	0	0	0	0	0	0	0	0	0	0	0	0	0	0	0	0.0129383	0	0	0	0	0	0	0	0	0	0	0	0	0	0	0	0
0.2.21.2.2.1.3-Geminicoccus	0.000392069	0	0	0	0	0	0	0	0	0	0	0	0	0	0	0	0	0.0129383	0	0	0	0	0	0	0	0	0	0	0	0	0	0	0	0
0.2.21.3.1.4.21-Polaromonas	0.000392069	0	0	0	0	0	0	0	0	0	0	0	0	0	0	0	0	0.0129383	0	0	0	0	0	0	0	0	0	0	0	0	0	0	0	0
0.2.21.4.8.7.4-unclassified	0.000392069	0	0	0	0	0	0	0	0	0	0	0	0	0	0	0	0	0.0129383	0	0	0	0	0	0	0	0	0	0	0	0	0	0	0	0
0.2.21.6.16.2.11-Lysobacter	0.000392069	0	0	0	0	0	0	0	0	0	0	0	0	0	0	0	0	0.0129383	0	0	0	0	0	0	0	0	0	0	0	0	0	0	0	0
0.2.30.2.1.5.3-Thermoanaerobacterium	0.000357431	0	0	0	0	0	0	0	0	0	0	0.0117952	0	0	0	0	0	0	0	0	0	0	0	0	0	0	0	0	0	0	0	0	0	0
0.2.1.20.2.1.1-Bryobacter	0.000352525	0	0	0	0	0	0	0	0	0	0.0116333	0	0	0	0	0	0	0	0	0	0	0	0	0	0	0	0	0	0	0	0	0	0	0
0.2.2.1.2.35.8-Amycolatopsis	0.000352525	0	0	0	0	0	0	0	0	0	0.0116333	0	0	0	0	0	0	0	0	0	0	0	0	0	0	0	0	0	0	0	0	0	0	0
0.2.21.6.1.1.33-Salmonella	0.000352525	0	0	0	0	0	0	0	0	0	0.0116333	0	0	0	0	0	0	0	0	0	0	0	0	0	0	0	0	0	0	0	0	0	0	0
0.2.2.1.2.18.1-Blastococcus	0.00033685	0	0	0	0	0	0	0	0	0.0111161	0	0	0	0	0	0	0	0	0	0	0	0	0	0	0	0	0	0	0	0	0	0	0	0
0.2.7.1.1.5.1-unclassified	0.00033685	0	0	0	0	0	0	0	0	0.0111161	0	0	0	0	0	0	0	0	0	0	0	0	0	0	0	0	0	0	0	0	0	0	0	0
0.2.24.1.6.1.1-unclassified	0.00033685	0	0	0	0	0	0	0	0	0.0111161	0	0	0	0	0	0	0	0	0	0	0	0	0	0	0	0	0	0	0	0	0	0	0	0
0.2.2.1.2.28.3-unclassified	0.000304767	0	0	0	0	0	0	0	0	0	0	0	0	0	0	0	0	0	0.0100573	0	0	0	0	0	0	0	0	0	0	0	0	0	0	0
0.2.2.1.2.31.3-Kribbella	0.000304767	0	0	0	0	0	0	0	0	0	0	0	0	0	0	0	0	0	0.0100573	0	0	0	0	0	0	0	0	0	0	0	0	0	0	0
0.2.21.3.1.1.2-Advenella	0.000304767	0	0	0	0	0	0	0	0	0	0	0	0	0	0	0	0	0	0.0100573	0	0	0	0	0	0	0	0	0	0	0	0	0	0	0
0.2.1.15.1.1.1-Gp22	0.000297118	0	0	0	0	0	0	0	0	0	0	0	0	0	0	0	0	0	0	0	0	0	0	0	0	0.00980488	0	0	0	0	0	0	0	0
0.2.2.1.2.24.14-Humibacter	0.000297118	0	0	0	0	0	0	0	0	0	0	0	0	0	0	0	0	0	0	0	0	0	0	0	0	0.00980488	0	0	0	0	0	0	0	0
0.2.21.2.6.5.3-Daeguia	0.000297118	0	0	0	0	0	0	0	0	0	0	0	0	0	0	0	0	0	0	0	0	0	0	0	0	0.00980488	0	0	0	0	0	0	0	0
0.2.21.2.6.7.2-Blastochloris	0.000297118	0	0	0	0	0	0	0	0	0	0	0	0	0	0	0	0	0	0	0	0	0	0	0	0	0.00980488	0	0	0	0	0	0	0	0
0.2.21.2.6.11.2-Kaistia	0.000297118	0	0	0	0	0	0	0	0	0	0	0	0	0	0	0	0	0	0	0	0	0	0	0	0	0.00980488	0	0	0	0	0	0	0	0
0.2.21.3.1.4.2-Albidiferax	0.000297118	0	0	0	0	0	0	0	0	0	0	0	0	0	0	0	0	0	0	0	0	0	0	0	0	0.00980488	0	0	0	0	0	0	0	0
0.2.1.24.1.1.1-Gp7	0.000296885	0.0097972	0	0	0	0	0	0	0	0	0	0	0	0	0	0	0	0	0	0	0	0	0	0	0	0	0	0	0	0	0	0	0	0
0.2.2.1.2.41.3-Streptomyces	0.000296885	0.0097972	0	0	0	0	0	0	0	0	0	0	0	0	0	0	0	0	0	0	0	0	0	0	0	0	0	0	0	0	0	0	0	0
0.2.5.2.1.3.5-Paludibacter	0.000296885	0.0097972	0	0	0	0	0	0	0	0	0	0	0	0	0	0	0	0	0	0	0	0	0	0	0	0	0	0	0	0	0	0	0	0
0.2.20.1.1.1.5-Rhodopirellula	0.000296885	0.0097972	0	0	0	0	0	0	0	0	0	0	0	0	0	0	0	0	0	0	0	0	0	0	0	0	0	0	0	0	0	0	0	0
0.2.21.3.1.5.1-Collimonas	0.000296885	0.0097972	0	0	0	0	0	0	0	0	0	0	0	0	0	0	0	0	0	0	0	0	0	0	0	0	0	0	0	0	0	0	0	0
0.2.21.6.16.2.13-Pseudoxanthomonas	0.000296885	0.0097972	0	0	0	0	0	0	0	0	0	0	0	0	0	0	0	0	0	0	0	0	0	0	0	0	0	0	0	0	0	0	0	0
0.2.21.6.16.2.14-Rhodanobacter	0.000296885	0.0097972	0	0	0	0	0	0	0	0	0	0	0	0	0	0	0	0	0	0	0	0	0	0	0	0	0	0	0	0	0	0	0	0
0.2.30.1.2.2.16-Trichococcus	0.000296885	0.0097972	0	0	0	0	0	0	0	0	0	0	0	0	0	0	0	0	0	0	0	0	0	0	0	0	0	0	0	0	0	0	0	0
0.2.21.3.1.5.8-Oxalicibacterium	0.000296856	0	0	0	0	0	0	0	0	0	0	0	0	0	0	0	0.00979624	0	0	0	0	0	0	0	0	0	0	0	0	0	0	0	0	0
0.2.5.3.1.5.3-Ferruginibacter	0.00028604	0	0	0	0	0	0	0	0	0	0	0	0	0	0	0	0	0	0	0	0	0	0	0.00943931	0	0	0	0	0	0	0	0	0	0
0.2.35.1.1.1.1-WS3_genus_incertae_sedis	0.000278649	0	0	0	0	0	0	0	0	0	0	0	0	0	0	0.0091954	0	0	0	0	0	0	0	0	0	0	0	0	0	0	0	0	0	0
0.2.1.2.1.1.1-Gp10	0.000278188	0	0	0	0	0	0	0	0	0	0	0	0	0	0	0	0	0	0	0	0	0	0	0	0	0	0	0	0	0	0	0	0	0.00918021
0.2.2.1.2.25.2-Arthrobacter	0.000278188	0	0	0	0	0	0	0	0	0	0	0	0	0	0	0	0	0	0	0	0	0	0	0	0	0	0	0	0	0	0	0	0	0.00918021
0.2.2.1.2.43.2-Actinocorallia	0.000278188	0	0	0	0	0	0	0	0	0	0	0	0	0	0	0	0	0	0	0	0	0	0	0	0	0	0	0	0	0	0	0	0	0.00918021
0.2.21.2.3.1.5-unclassified	0.000278188	0	0	0	0	0	0	0	0	0	0	0	0	0	0	0	0	0	0	0	0	0	0	0	0	0	0	0	0	0	0	0	0	0.00918021
0.2.27.5.1.2.7-Verrucomicrobium	0.000278188	0	0	0	0	0	0	0	0	0	0	0	0	0	0	0	0	0	0	0	0	0	0	0	0	0	0	0	0	0	0	0	0	0.00918021
0.2.2.1.2.25.13-unclassified	0.000257285	0	0	0	0	0	0	0	0	0	0	0	0	0	0	0	0	0	0	0	0	0	0	0	0	0	0	0	0	0	0.00849041	0	0	0
0.2.7.1.1.2.3-unclassified	0.000257285	0	0	0	0	0	0	0	0	0	0	0	0	0	0	0	0	0	0	0	0	0	0	0	0	0	0	0	0	0	0.00849041	0	0	0
0.2.21.3.1.2.7-Polynucleobacter	0.000257285	0	0	0	0	0	0	0	0	0	0	0	0	0	0	0	0	0	0	0	0	0	0	0	0	0	0	0	0	0	0.00849041	0	0	0
0.2.27.5.1.2.5-Prosthecobacter	0.000257285	0	0	0	0	0	0	0	0	0	0	0	0	0	0	0	0	0	0	0	0	0	0	0	0	0	0	0	0	0	0.00849041	0	0	0
0.2.21.6.1.1.13-Erwinia	0.000253327	0	0	0	0	0	0.00835981	0	0	0	0	0	0	0	0	0	0	0	0	0	0	0	0	0	0	0	0	0	0	0	0	0	0	0
0.2.21.6.1.1.42-Yersinia	0.000241209	0	0	0	0	0	0	0	0	0	0	0	0	0	0	0	0	0	0	0	0	0	0	0	0	0	0	0	0	0	0	0.00795988	0	0
0.2.5.2.1.2.4-unclassified	0.000240462	0	0	0	0	0	0	0	0	0	0	0	0	0.00793525	0	0	0	0	0	0	0	0	0	0	0	0	0	0	0	0	0	0	0	0
0.2.21.2.6.3.3-Chelatococcus	0.000240462	0	0	0	0	0	0	0	0	0	0	0	0	0.00793525	0	0	0	0	0	0	0	0	0	0	0	0	0	0	0	0	0	0	0	0
0.2.21.6.1.1.16-Hafnia	0.000230424	0	0	0	0	0	0	0	0	0	0	0	0	0	0	0	0	0	0	0	0	0	0	0	0	0	0	0	0	0	0	0	0.00760398	0
0.2.30.2.1.15.8-unclassified	0.000230424	0	0	0	0	0	0	0	0	0	0	0	0	0	0	0	0	0	0	0	0	0	0	0	0	0	0	0	0	0	0	0	0.00760398	0
0.2.2.1.2.20.19-Tetrasphaera	0.000208914	0	0	0	0	0.00689417	0	0	0	0	0	0	0	0	0	0	0	0	0	0	0	0	0	0	0	0	0	0	0	0	0	0	0	0
0.2.5.3.1.7.2-Nubsella	0.000208914	0	0	0	0	0.00689417	0	0	0	0	0	0	0	0	0	0	0	0	0	0	0	0	0	0	0	0	0	0	0	0	0	0	0	0
0.2.21.3.1.2.3-Cupriavidus	0.000208914	0	0	0	0	0.00689417	0	0	0	0	0	0	0	0	0	0	0	0	0	0	0	0	0	0	0	0	0	0	0	0	0	0	0	0
0.2.30.2.1.21.14-Lachnobacterium	0.000208914	0	0	0	0	0.00689417	0	0	0	0	0	0	0	0	0	0	0	0	0	0	0	0	0	0	0	0	0	0	0	0	0	0	0	0

## Sheet: Taxanomic Distribution Rank
Domain	Average	Serous Cystadenoma-15	Serous Cystadenoma-16	Serous Cystadenoma-18	Serous Cystadenoma-22	Serous Cystadenoma-36	Serous Cystadenoma-42	Serous Cystadenoma-30	Serous Cystadenoma-20	Serous Cystadenoma-32	Pseudocyst-3	Pseudocyst-9	Pseudocyst-13	Pseudocyst-31	Pseudocyst-33	Pseudocyst-35	Pseudocyst-37	Pseudocyst-43	Main branch IPMN-2a	multifocal side branch-27	multifocal side branch-19	multifocal side branch-4	multifocal side branch-5	Side branch IPMN-26	Side branch IPMN-28	Side branch IPMN-14	IPMN-44	MCN-6	MCN-7	MCN-8	MCN-12	MCN-17	MCN-38	MCN-41
0-Root	1	1	1	1	1	1	1	1	1	1	1	1	1	1	1	1	1	1	1	1	1	1	1	1	1	1	1	1	1	1	1	1	1	1
Kingdom	Average	Serous Cystadenoma-15	Serous Cystadenoma-16	Serous Cystadenoma-18	Serous Cystadenoma-22	Serous Cystadenoma-36	Serous Cystadenoma-42	Serous Cystadenoma-30	Serous Cystadenoma-20	Serous Cystadenoma-32	Pseudocyst-3	Pseudocyst-9	Pseudocyst-13	Pseudocyst-31	Pseudocyst-33	Pseudocyst-35	Pseudocyst-37	Pseudocyst-43	Main branch IPMN-2a	multifocal side branch-27	multifocal side branch-19	multifocal side branch-4	multifocal side branch-5	Side branch IPMN-26	Side branch IPMN-28	Side branch IPMN-14	IPMN-44	MCN-6	MCN-7	MCN-8	MCN-12	MCN-17	MCN-38	MCN-41
0.2-Bacteria	1	1	1	1	1	1	1	1	1	1	1	1	1	1	1	1	1	1	1	1	1	1	1	1	1	1	1	1	1	1	1	1	1	1
0.1-Archaea	2	2	2	2	2	2	2	2	2	2	2	2	2	2	2	2	2	2	2	2	2	2	2	2	2	2	2	2	2	2	2	2	2	2
Phylum	Average	Serous Cystadenoma-15	Serous Cystadenoma-16	Serous Cystadenoma-18	Serous Cystadenoma-22	Serous Cystadenoma-36	Serous Cystadenoma-42	Serous Cystadenoma-30	Serous Cystadenoma-20	Serous Cystadenoma-32	Pseudocyst-3	Pseudocyst-9	Pseudocyst-13	Pseudocyst-31	Pseudocyst-33	Pseudocyst-35	Pseudocyst-37	Pseudocyst-43	Main branch IPMN-2a	multifocal side branch-27	multifocal side branch-19	multifocal side branch-4	multifocal side branch-5	Side branch IPMN-26	Side branch IPMN-28	Side branch IPMN-14	IPMN-44	MCN-6	MCN-7	MCN-8	MCN-12	MCN-17	MCN-38	MCN-41
0.2.30-Firmicutes	1	1	1	1	3	1	1	1	1	1	1	1	1	1	1	1	1	1	1	1	1	1	1	1	1	1	1	1	1	1	1	1	1	1
0.2.21-Proteobacteria	2	3	3	2	2	3	3	3	3	3	3	2	3	3	3	3	3	3	3	3	2	3	3	3	3	3	3	2	2	3	3	3	3	2
0.2.5-Bacteroidetes	3	2	2	3	1	2	2	2	2	2	2	3	2	2	2	2	2	2	2	2	3	2	2	2	2	2	2	3	3	2	2	2	2	3
0.2.2-Actinobacteria	4	4	4	4	4	4	4	4	4	4	4	4	4	4	4	4	4	4	4	4	4	4	4	4	4	4	4	4	4	4	4	4	4	4
0.2.29-Cyanobacteria_Chloroplast	5	5	5	5	5	7	7	8	7	5	5	5	5	7	8	7	8	5	5	5	6	7	8	8	7	5	5	5	5	7	7	8	7	5
0.2.27-Verrucomicrobia	6	6	7	8	9	6	6	6	6	7	7	7	6	6	6	6	6	7	7	8	7	6	6	6	6	7	8	7	8	6	6	6	6	6
0.2.36-unclassified	7	7	6	7	7	5	5	5	5	6	6	8	7	5	5	5	5	6	6	10	9	5	5	5	5	6	6	9	7	5	5	5	5	7
0.2.1-Acidobacteria	8	9	9	10	11	13	11	13	12	7	8	10	9	10	11	10	10	9	9	8	11	11	10	9	14	10	6	12	9	10	11	9	13	8
0.2.20-Planctomycetes	8	13	12	14	12	13	12	13	12	17	14	16	14	13	15	14	12	12	8	12	13	11	10	14	14	9	11	13	11	10	11	11	13	8
0.2.9-Chloroflexi	10	9	8	14	12	9	12	13	12	10	10	12	12	13	15	14	12	9	10	11	13	11	10	14	11	10	11	11	11	10	15	11	13	10
0.2.12-Deinococcus-Thermus	10	15	11	14	12	13	12	13	12	17	11	16	15	13	15	14	12	12	14	15	15	11	10	14	14	15	11	13	13	10	15	11	13	10
0.2.16-Fusobacteria	12	15	12	6	6	13	12	9	12	17	14	6	8	13	10	14	12	9	14	6	5	11	10	11	9	15	8	6	6	10	15	11	11	12
0.2.34-TM7	13	8	12	8	8	9	10	7	8	9	9	11	10	13	7	8	7	8	13	15	10	8	10	7	7	8	11	10	13	10	10	7	8	13
0.2.33-SR1	13	13	12	14	10	13	12	13	12	17	14	15	11	13	15	14	12	12	14	7	8	11	10	14	14	15	11	8	13	10	11	11	13	13
0.2.24-Tenericutes	15	15	9	14	12	8	8	11	10	11	11	16	15	10	8	10	12	12	12	13	12	10	7	9	11	12	11	13	13	9	15	11	10	15
0.2.11-Deferribacteres	15	12	12	11	12	9	12	9	9	17	14	16	15	9	11	9	10	12	14	13	15	11	8	11	11	15	8	13	13	10	9	9	9	15
0.2.23-Synergistetes	15	11	12	14	12	9	8	11	10	12	14	16	15	8	11	10	9	12	14	15	15	9	10	13	10	13	11	13	13	8	8	11	11	15
0.1.2-Euryarchaeota	15	15	12	12	12	13	12	13	12	12	14	16	15	13	11	14	12	12	14	15	15	11	10	14	14	15	11	13	13	10	15	11	13	15
0.2.22-Spirochaetes	15	15	12	13	12	13	12	13	12	17	14	16	13	10	15	14	12	12	14	15	15	11	10	14	14	15	11	13	13	10	15	11	13	15
0.2.31-OD1	15	15	12	14	12	13	12	13	12	17	11	16	15	13	15	14	12	12	14	15	15	11	10	14	14	13	11	13	10	10	15	11	13	15
0.2.4-Armatimonadetes	15	15	12	14	12	13	12	13	12	12	14	9	15	13	15	14	12	12	14	15	15	11	10	14	14	15	11	13	13	10	15	11	13	15
0.2.7-Chlamydiae	15	15	12	14	12	13	12	13	12	16	14	16	15	13	15	14	12	12	14	15	15	11	10	14	14	15	11	13	13	10	11	11	13	15
0.2.19-Nitrospira	15	15	12	14	12	13	12	13	12	12	14	16	15	13	15	14	12	12	11	15	15	11	10	14	14	15	11	13	13	10	15	11	13	15
0.2.8-Chlorobi	15	15	12	14	12	13	12	13	12	17	14	14	15	13	15	14	12	12	14	15	15	11	10	14	14	15	11	13	13	10	15	11	13	15
0.2.26-Thermotogae	15	15	12	14	12	13	12	13	12	17	14	13	15	13	15	14	12	12	14	15	15	11	10	14	14	15	11	13	13	10	15	11	13	15
0.2.35-WS3	15	15	12	14	12	13	12	13	12	17	14	16	15	13	15	10	12	12	14	15	15	11	10	14	14	15	11	13	13	10	15	11	13	15
Class	Average	Serous Cystadenoma-15	Serous Cystadenoma-16	Serous Cystadenoma-18	Serous Cystadenoma-22	Serous Cystadenoma-36	Serous Cystadenoma-42	Serous Cystadenoma-30	Serous Cystadenoma-20	Serous Cystadenoma-32	Pseudocyst-3	Pseudocyst-9	Pseudocyst-13	Pseudocyst-31	Pseudocyst-33	Pseudocyst-35	Pseudocyst-37	Pseudocyst-43	Main branch IPMN-2a	multifocal side branch-27	multifocal side branch-19	multifocal side branch-4	multifocal side branch-5	Side branch IPMN-26	Side branch IPMN-28	Side branch IPMN-14	IPMN-44	MCN-6	MCN-7	MCN-8	MCN-12	MCN-17	MCN-38	MCN-41
0.2.30.2-Clostridia	1	1	1	1	2	1	1	2	1	1	1	1	2	1	1	1	1	1	1	2	2	1	1	1	1	1	1	2	2	1	1	1	1	1
0.2.5.2-Bacteroidia	2	2	2	2	1	2	2	1	2	2	2	2	1	2	2	2	2	2	2	1	1	2	2	2	2	2	2	1	1	2	2	2	2	2
0.2.21.6-Gammaproteobacteria	3	3	3	4	4	3	3	3	3	3	3	4	4	3	3	3	3	3	3	4	5	3	3	3	3	3	5	4	4	3	3	3	3	3
0.2.21.2-Alphaproteobacteria	4	6	5	3	3	6	6	6	6	5	5	3	3	6	6	6	6	4	4	3	3	6	5	6	6	4	3	3	3	6	6	6	6	4
0.2.2.1-Actinobacteria	5	4	6	5	5	5	5	5	5	6	6	6	5	5	5	5	5	6	5	6	7	5	6	5	5	5	6	5	5	5	5	5	5	5
0.2.30.4-Negativicutes	6	5	4	6	6	4	4	4	4	4	4	5	6	4	4	4	4	5	6	5	6	4	4	4	4	6	4	6	6	4	4	4	4	6
0.2.29.1-Chloroplast	7	9	8	8	7	13	15	16	15	8	7	7	10	14	16	15	16	7	7	7	10	13	15	16	15	8	7	7	7	14	15	16	15	7
0.2.30.3-Erysipelotrichia	8	8	9	9	9	7	7	7	7	7	8	8	7	7	7	7	7	8	8	8	8	7	8	7	7	9	9	8	8	7	7	7	7	8
0.2.30.1-Bacilli	9	7	7	7	8	8	8	8	8	9	9	9	8	8	8	8	8	9	9	8	4	8	9	8	8	7	8	9	9	8	8	8	8	9
0.2.5.5-unclassified	10	11	11	12	11	15	14	10	12	13	11	11	9	15	14	9	9	13	13	12	11	13	13	10	10	11	20	13	12	15	14	10	10	10
0.2.21.3-Betaproteobacteria	11	12	13	14	10	12	11	13	13	11	13	12	12	11	12	13	12	10	10	11	12	12	12	13	13	12	12	10	10	12	11	13	13	11
0.2.36.1-unclassified	12	14	10	11	13	9	9	9	9	10	10	16	13	10	10	11	9	12	12	18	15	10	7	9	9	10	11	16	14	9	9	9	9	12
0.2.5.3-Sphingobacteria	13	23	13	13	23	18	21	19	21	22	15	29	14	23	24	22	21	15	21	14	15	20	18	21	23	18	20	18	26	17	27	17	23	13
0.2.27.5-Verrucomicrobiae	14	15	11	17	17	11	12	12	11	14	12	13	11	12	11	12	12	17	14	16	15	11	11	12	12	13	15	14	15	11	12	12	11	14
0.2.30.6-unclassified	15	13	13	22	14	10	10	11	10	12	13	15	18	9	9	10	11	14	11	17	15	9	10	11	11	14	14	20	16	10	10	11	12	15
0.2.27.2-Spartobacteria	16	19	20	19	20	23	21	23	21	23	21	23	24	23	24	22	21	16	28	29	21	20	15	25	23	16	20	22	22	21	27	21	23	16
0.2.5.4-Flavobacteria	17	10	16	26	23	23	21	19	21	19	19	25	15	23	24	22	21	19	15	20	13	20	18	25	23	23	20	17	18	19	19	21	18	17
0.2.20.1-Planctomycetacia	17	28	25	26	23	23	21	23	21	34	27	29	27	23	24	22	21	26	19	25	26	20	18	25	23	18	20	26	24	21	22	21	23	17
0.2.21.4-Deltaproteobacteria	19	16	16	17	17	14	13	14	14	16	19	17	19	13	13	14	14	11	16	23	19	15	18	15	14	18	10	20	17	13	13	14	14	19
0.2.9.5-Ktedonobacteria	20	20	18	26	23	19	21	23	21	17	22	21	25	23	24	22	21	20	19	20	26	20	18	25	19	16	20	26	26	21	27	21	23	20
0.2.12.1-Deinococci	20	32	20	26	23	23	21	23	21	34	23	29	31	23	24	22	21	26	28	29	29	20	18	25	23	32	20	26	26	21	27	21	23	20
0.2.1.12-Acidobacteria_Gp2	22	23	20	26	23	23	21	23	21	19	27	29	31	18	24	18	21	26	23	18	26	20	18	21	23	24	20	25	20	21	27	21	23	22
0.2.27.3-Subdivision3	22	18	20	26	23	23	21	23	21	34	23	29	31	23	24	22	21	23	28	29	29	20	18	25	23	32	20	26	26	21	27	21	23	22
0.2.21.7-unclassified	24	23	25	20	21	17	21	23	20	26	27	29	27	18	16	22	17	20	26	29	25	19	18	21	19	26	15	22	26	21	17	17	23	24
0.2.16.1-Fusobacteria	24	32	25	10	12	23	21	17	21	34	27	10	16	23	19	22	21	20	28	10	9	20	18	18	17	32	15	11	11	21	27	21	20	24
0.2.1.20-Acidobacteria_Gp3	24	32	25	20	23	23	19	23	21	21	16	29	23	23	20	22	21	23	28	29	23	20	18	18	23	32	20	26	21	21	27	17	23	24
0.2.1.1-Acidobacteria_Gp1	24	21	20	26	23	23	21	23	21	18	18	19	20	23	24	22	21	26	17	22	29	20	18	25	23	21	12	26	26	21	27	21	23	24
0.2.29.2-Cyanobacteria	24	32	25	26	23	23	21	23	21	34	27	29	31	23	24	22	21	26	28	29	29	20	18	25	23	32	20	26	26	21	19	21	23	24
0.2.34.1-TM7_class_incertae_sedis	29	17	25	14	15	19	18	15	16	15	17	20	20	23	15	16	15	17	26	29	22	16	18	14	15	15	20	19	26	21	19	15	16	29
0.2.33.1-SR1_class_incertae_sedis	29	28	25	26	16	23	21	23	21	34	27	25	22	23	24	22	21	26	28	15	14	20	18	25	23	32	20	15	26	21	22	21	23	29
0.2.1.2-Acidobacteria_Gp10	29	32	25	26	23	23	21	23	21	34	27	29	31	23	24	22	21	26	28	29	29	20	18	25	23	32	20	26	26	21	27	21	23	29
0.2.24.1-Mollicutes	32	32	19	26	23	16	16	19	18	23	23	29	31	18	16	18	21	26	23	25	23	18	14	17	19	24	20	26	26	17	27	21	19	32
0.2.11.1-Deferribacteres	32	26	25	22	23	19	21	17	17	34	27	29	31	17	20	17	19	26	28	25	29	20	15	18	19	32	15	26	26	21	17	17	17	32
0.2.23.1-Synergistia	32	21	25	26	23	19	16	19	18	26	27	29	31	15	20	18	17	26	28	29	29	17	18	21	18	26	20	26	26	16	16	21	20	32
0.2.21.5-Epsilonproteobacteria	32	32	25	16	19	23	21	23	21	25	27	14	17	18	24	22	21	26	23	13	20	20	18	25	23	30	20	12	13	21	22	21	20	32
0.2.9.7-unclassified	32	26	25	26	23	23	21	23	21	34	27	25	31	23	24	22	21	26	28	29	29	20	18	25	23	26	20	24	24	21	27	21	23	32
0.2.1.23-Acidobacteria_Gp6	32	32	25	26	23	23	21	23	21	34	27	29	31	23	24	22	21	25	28	29	29	20	18	25	23	32	15	26	22	21	22	21	23	32
0.2.9.6-Thermomicrobia	32	28	25	26	23	23	21	23	21	31	27	29	27	23	24	22	21	26	28	29	29	20	18	25	23	32	20	26	26	21	27	21	23	32
0.2.20.3-unclassified	32	32	25	26	23	23	21	23	21	34	27	29	31	23	24	22	21	26	17	23	29	20	18	25	23	21	20	26	26	21	27	21	23	32
0.2.22.1-Spirochaetes	32	32	25	25	23	23	21	23	21	34	27	29	25	18	24	22	21	26	28	29	29	20	18	25	23	32	20	26	26	21	27	21	23	32
0.2.27.1-Opitutae	32	32	25	26	23	23	19	23	21	34	27	29	31	23	24	22	21	26	28	25	29	20	18	25	23	32	20	26	26	19	27	21	23	32
0.2.31.1-OD1_class_incertae_sedis	32	32	25	26	23	23	21	23	21	34	23	29	31	23	24	22	21	26	28	29	29	20	18	25	23	26	20	26	18	21	27	21	23	32
0.1.2.4-Methanobacteria	32	32	25	24	23	23	21	23	21	34	27	29	31	23	20	22	21	26	28	29	29	20	18	25	23	32	20	26	26	21	27	21	23	32
0.2.1.21-Acidobacteria_Gp4	32	32	25	26	22	23	21	23	21	34	27	29	31	23	24	22	19	26	28	29	29	20	18	25	23	32	20	26	26	21	27	21	23	32
0.2.4.3-Armatimonadetes_gp5_class_incertae_sedis	32	32	25	26	23	23	21	23	21	26	27	18	31	23	24	22	21	26	28	29	29	20	18	25	23	32	20	26	26	21	27	21	23	32
0.2.7.1-Chlamydiae	32	32	25	26	23	23	21	23	21	31	27	29	31	23	24	22	21	26	28	29	29	20	18	25	23	32	20	26	26	21	22	21	23	32
0.2.19.1-Nitrospira	32	32	25	26	23	23	21	23	21	26	27	29	31	23	24	22	21	26	22	29	29	20	18	25	23	32	20	26	26	21	27	21	23	32
0.2.27.6-unclassified	32	32	25	26	23	23	21	23	21	31	27	25	31	23	24	22	21	26	28	29	29	20	18	25	23	32	20	26	26	21	27	21	23	32
0.1.2.9-unclassified	32	32	25	26	23	23	21	23	21	26	27	29	31	23	24	22	21	26	28	29	29	20	18	25	23	32	20	26	26	21	27	21	23	32
0.2.1.15-Acidobacteria_Gp22	32	32	25	26	23	23	21	23	21	34	27	29	31	23	24	22	21	26	28	29	29	20	18	25	23	30	20	26	26	21	27	21	23	32
0.2.1.24-Acidobacteria_Gp7	32	28	25	26	23	23	21	23	21	34	27	29	31	23	24	22	21	26	28	29	29	20	18	25	23	32	20	26	26	21	27	21	23	32
0.2.8.1-Chlorobia	32	32	25	26	23	23	21	23	21	34	27	24	31	23	24	22	21	26	28	29	29	20	18	25	23	32	20	26	26	21	27	21	23	32
0.2.26.1-Thermotogae	32	32	25	26	23	23	21	23	21	34	27	22	31	23	24	22	21	26	28	29	29	20	18	25	23	32	20	26	26	21	27	21	23	32
0.2.29.3-unclassified	32	32	25	26	23	23	21	23	21	34	27	29	30	23	24	22	21	26	28	29	29	20	18	25	23	32	20	26	26	21	27	21	23	32
0.2.35.1-WS3_class_incertae_sedis	32	32	25	26	23	23	21	23	21	34	27	29	31	23	24	18	21	26	28	29	29	20	18	25	23	32	20	26	26	21	27	21	23	32
Order	Average	Serous Cystadenoma-15	Serous Cystadenoma-16	Serous Cystadenoma-18	Serous Cystadenoma-22	Serous Cystadenoma-36	Serous Cystadenoma-42	Serous Cystadenoma-30	Serous Cystadenoma-20	Serous Cystadenoma-32	Pseudocyst-3	Pseudocyst-9	Pseudocyst-13	Pseudocyst-31	Pseudocyst-33	Pseudocyst-35	Pseudocyst-37	Pseudocyst-43	Main branch IPMN-2a	multifocal side branch-27	multifocal side branch-19	multifocal side branch-4	multifocal side branch-5	Side branch IPMN-26	Side branch IPMN-28	Side branch IPMN-14	IPMN-44	MCN-6	MCN-7	MCN-8	MCN-12	MCN-17	MCN-38	MCN-41
0.2.30.2.1-Clostridiales	1	1	1	1	2	1	1	2	1	1	1	1	2	1	1	1	1	1	1	2	2	1	1	1	1	1	1	2	2	1	1	1	1	1
0.2.5.2.1-Bacteroidales	2	2	2	2	1	2	2	1	2	2	2	2	1	2	2	2	2	2	2	1	1	2	2	2	2	2	2	1	1	2	2	2	2	2
0.2.21.6.1-Enterobacteriales	3	3	3	4	4	3	3	3	3	3	3	4	4	3	3	3	3	3	3	4	5	3	3	3	3	3	4	4	4	3	3	3	3	3
0.2.30.4.1-Selenomonadales	4	4	4	5	5	4	4	4	4	4	4	5	5	4	4	4	4	4	4	5	6	4	4	4	4	4	3	5	5	4	4	4	4	4
0.2.21.2.11-Sphingomonadales	5	7	7	3	3	10	10	12	14	6	7	3	3	14	10	14	10	5	5	3	3	10	12	12	15	6	5	3	3	13	12	14	13	5
0.2.2.1.3-Bifidobacteriales	6	5	6	6	10	5	5	5	5	5	6	7	8	5	5	5	5	6	6	6	9	5	6	5	5	5	7	8	7	5	5	5	5	6
0.2.21.2.6-Rhizobiales	7	6	5	7	7	6	6	6	6	7	5	8	9	6	6	6	6	7	7	8	7	6	5	6	6	7	6	7	8	6	6	6	6	7
0.2.29.1.1-Chloroplast_order_incertae_sedis	8	11	10	8	6	15	18	18	17	10	8	6	13	17	20	17	18	8	8	7	12	15	18	19	18	8	8	9	6	15	19	18	18	8
0.2.30.3.1-Erysipelotrichales	9	10	11	10	9	7	7	7	8	9	9	9	7	8	8	7	8	9	10	9	8	8	8	7	7	10	11	10	9	8	8	8	7	9
0.2.2.1.2-Actinomycetales	10	8	12	9	7	16	19	20	21	12	11	14	6	23	26	31	19	11	12	11	9	24	18	32	20	12	9	6	11	22	18	21	17	10
0.2.2.1.4-Coriobacteriales	11	9	8	12	14	8	8	8	7	8	10	10	15	7	7	8	7	10	9	13	15	7	9	8	8	9	10	11	17	7	7	7	8	11
0.2.30.1.2-Lactobacillales	12	12	9	13	11	9	9	9	9	11	12	13	16	9	9	9	9	11	11	12	4	9	10	9	9	11	12	12	12	9	9	9	9	12
0.2.21.6.14-Pseudomonadales	13	32	31	28	17	22	32	26	33	27	30	42	11	32	24	31	26	30	32	33	20	27	24	32	26	30	21	32	22	31	13	23	24	13
0.2.30.1.1-Bacillales	14	14	25	11	18	26	23	22	25	14	23	16	12	21	18	24	26	13	16	18	13	27	24	16	26	13	12	17	10	22	28	21	20	14
0.2.21.2.7-Rhodobacterales	15	28	19	28	24	35	26	34	33	46	26	36	30	32	33	26	33	35	34	45	42	27	24	27	36	30	33	26	39	31	28	31	32	15
0.2.5.5.1-unclassified	16	15	14	16	13	18	16	11	13	17	14	12	10	19	16	10	11	17	15	14	14	15	15	11	11	15	33	15	14	17	17	11	11	16
0.2.36.1.1-unclassified	17	20	13	15	19	11	11	10	10	13	13	21	18	11	12	12	11	15	14	26	21	12	7	10	10	14	15	23	18	10	10	10	10	17
0.2.21.3.1-Burkholderiales	18	17	16	24	22	14	13	15	15	14	17	17	19	12	14	15	15	14	17	21	26	14	14	15	14	16	18	22	16	14	14	15	15	18
0.2.5.3.1-Sphingobacteriales	19	36	16	17	37	24	32	26	33	29	18	42	20	32	33	31	33	22	30	19	21	27	24	27	36	26	33	26	44	19	43	23	32	19
0.2.27.5.1-Verrucomicrobiales	20	22	14	22	25	13	14	14	12	18	15	17	17	13	13	13	14	25	17	22	21	13	13	14	13	17	21	17	19	12	15	13	12	20
0.2.30.6.1-unclassified	21	16	16	34	20	12	12	13	11	16	16	20	25	10	11	11	13	18	13	24	21	11	11	13	12	18	18	29	21	11	11	12	14	21
0.2.21.6.15-Thiotrichales	22	26	42	28	26	26	32	34	33	52	26	42	45	32	33	31	26	21	45	45	42	27	24	32	36	20	21	41	23	31	43	31	32	22
0.2.21.2.9-Rickettsiales	23	21	23	41	37	35	32	34	25	32	29	22	25	32	33	31	25	27	30	33	42	27	24	32	26	23	33	37	25	25	35	31	32	23
0.2.27.2.1-Spartobacteria_order_incertae_sedis	23	30	31	24	29	35	32	34	33	32	32	35	34	32	33	31	33	23	45	45	28	27	18	32	36	23	33	34	34	31	43	31	32	23
0.2.21.2.8-Rhodospirillales	25	19	22	18	29	26	26	26	24	24	20	42	24	32	20	22	33	20	45	16	25	27	24	32	22	26	33	21	28	31	35	31	32	25
0.2.30.2.5-unclassified	26	44	25	44	31	19	17	20	21	31	46	33	38	18	33	19	20	35	29	45	35	21	16	22	17	22	18	41	39	25	23	20	32	26
0.2.5.4.1-Flavobacteriales	26	13	20	44	37	35	32	26	33	25	30	38	21	32	33	31	33	27	19	28	17	27	24	32	36	34	33	25	25	25	28	31	22	26
0.2.20.1.1-Planctomycetales	26	44	42	44	37	35	32	34	33	52	46	42	39	32	33	31	33	48	27	38	35	27	24	32	36	26	33	41	39	31	35	31	32	26
0.2.21.2.3-Caulobacterales	29	51	42	33	37	35	32	34	25	52	20	42	45	32	33	31	33	48	45	45	42	27	24	32	36	50	33	29	44	31	23	31	32	29
0.2.21.2.12-unclassified	30	27	25	34	37	24	20	22	18	21	23	42	45	16	16	19	22	19	21	28	42	17	18	19	22	21	33	33	44	19	20	18	22	30
0.2.9.5.1-Ktedonobacterales	31	31	23	44	37	26	32	34	33	21	34	30	36	32	33	31	33	30	27	28	35	27	24	32	26	23	33	41	44	31	43	31	32	31
0.2.21.6.16-Xanthomonadales	31	17	25	44	32	35	32	34	33	32	46	27	32	26	33	31	26	23	45	31	42	27	24	32	36	34	33	24	34	31	43	31	32	31
0.2.12.1.1-Deinococcales	31	51	31	44	37	35	32	34	33	52	37	42	45	32	33	31	33	48	45	45	42	27	24	32	36	50	33	41	44	31	43	31	32	31
0.2.21.4.5-Desulfovibrionales	34	23	31	27	26	16	15	16	16	20	33	30	27	15	15	16	16	16	24	38	28	17	24	18	16	34	14	29	31	15	16	16	16	34
0.2.21.6.17-unclassified	34	25	20	44	37	35	26	26	33	29	26	30	45	21	26	31	33	29	42	45	35	24	24	32	22	44	21	37	24	31	28	23	25	34
0.2.1.12.1-Acidobacteria_Gp2_order_incertae_sedis	34	36	31	44	37	35	32	34	33	25	46	42	45	26	33	26	33	48	34	26	35	27	24	27	36	37	33	39	28	31	43	31	32	34
0.2.21.3.7-unclassified	34	39	42	41	37	26	32	34	33	52	46	42	35	32	33	31	33	48	34	45	35	27	24	32	36	50	33	41	44	31	35	23	32	34
0.2.27.3.1-Subdivision3_order_incertae_sedis	34	28	31	44	37	35	32	34	33	52	37	42	45	32	33	31	33	35	45	45	42	27	24	32	36	50	33	41	44	31	43	31	32	34
0.2.21.7.1-unclassified	39	36	42	31	32	22	32	34	30	40	46	42	39	26	20	31	22	30	42	45	33	24	24	27	26	39	21	34	44	31	23	23	32	39
0.2.16.1.1-Fusobacteriales	39	51	42	14	16	35	32	22	33	52	46	11	22	32	24	31	33	30	45	10	11	27	24	24	20	50	21	13	13	31	43	31	28	39
0.2.21.4.10-unclassified	39	51	31	44	35	35	32	34	33	46	37	26	43	32	33	22	33	41	45	45	33	27	24	32	26	50	16	41	38	31	43	31	32	39
0.2.1.20.1-Acidobacteria_Gp3_order_incertae_sedis	39	51	42	31	37	35	26	34	33	27	19	42	32	32	26	31	33	35	45	45	31	27	24	24	36	50	33	41	32	31	43	23	32	39
0.2.1.1.1-Acidobacteria_Gp1_order_incertae_sedis	39	32	31	44	37	35	32	34	33	23	25	28	28	32	33	31	33	48	24	31	42	27	24	32	36	30	16	41	44	31	43	31	32	39
0.2.29.2.1-Cyanobacteria_order_incertae_sedis	39	51	42	44	37	35	32	34	33	52	46	42	45	32	33	31	33	48	45	45	42	27	24	32	36	50	33	41	44	31	28	31	32	39
0.2.21.6.13-Pasteurellales	45	44	31	19	15	21	26	19	21	36	34	15	14	23	26	24	20	35	21	22	18	21	18	21	26	26	33	19	28	22	28	31	25	45
0.2.34.1.1-TM7_order_incertae_sedis	45	24	42	19	21	26	24	17	18	19	20	29	28	32	18	18	17	25	42	45	30	19	24	16	18	19	33	28	44	31	28	17	19	45
0.2.21.3.4-Neisseriales	45	51	42	23	12	35	32	34	30	36	34	25	39	32	33	31	26	41	20	15	16	27	24	32	26	50	21	16	20	31	43	31	32	45
0.2.33.1.1-SR1_order_incertae_sedis	45	44	42	44	23	35	32	34	33	52	46	38	30	32	33	31	33	48	45	20	19	27	24	32	36	50	33	20	44	31	35	31	32	45
0.2.1.2.1-Acidobacteria_Gp10_order_incertae_sedis	45	51	42	44	37	35	32	34	33	52	46	42	45	32	33	31	33	48	45	45	42	27	24	32	36	50	33	41	44	31	43	31	32	45
0.2.24.1.2-Anaeroplasmatales	50	51	25	44	37	20	21	26	25	36	37	42	45	26	20	26	33	48	34	45	42	21	16	22	26	37	33	41	44	19	43	31	25	50
0.2.11.1.1-Deferribacterales	50	39	42	34	37	26	32	22	20	52	46	42	45	23	26	19	26	48	45	38	42	27	18	24	26	50	21	41	44	31	23	23	20	50
0.2.23.1.1-Synergistales	50	32	42	44	37	26	21	26	25	40	46	42	45	19	26	26	22	48	45	45	42	20	24	27	22	39	33	41	44	18	21	31	28	50
0.2.21.5.1-Campylobacterales	50	51	42	21	28	35	32	34	33	36	46	19	23	26	33	31	33	48	34	17	26	27	24	32	36	44	33	14	15	31	35	31	28	50
0.2.2.1.10-unclassified	50	51	42	44	37	35	24	34	33	52	37	23	45	32	33	31	33	30	34	38	42	27	24	32	36	44	33	39	44	25	21	23	32	50
0.2.21.4.8-Myxococcales	50	44	25	34	37	35	32	34	33	52	37	42	45	32	33	31	33	35	45	45	42	27	24	32	36	50	33	41	34	25	43	31	32	50
0.2.21.3.6-Rhodocyclales	50	39	42	44	37	35	32	34	33	40	46	42	45	32	33	31	33	41	34	45	42	27	24	32	36	39	33	41	32	31	43	31	32	50
0.2.2.1.1-Acidimicrobiales	50	32	42	44	37	35	32	34	33	52	46	42	45	32	33	31	33	41	45	33	42	27	24	32	36	50	33	41	39	31	23	31	32	50
0.2.9.7.1-unclassified	50	39	42	44	37	35	32	34	33	52	46	38	45	32	33	31	33	48	45	45	42	27	24	32	36	39	33	36	39	31	43	31	32	50
0.2.21.2.2-Alphaproteobacteria_order_incertae_sedis	50	51	31	44	37	26	32	34	33	52	46	42	45	32	33	31	33	41	23	33	42	27	24	32	36	50	33	41	44	31	43	31	32	50
0.2.21.4.1-Bdellovibrionales	50	51	31	44	37	35	32	34	30	32	46	42	45	32	33	31	33	48	45	45	42	27	24	32	36	44	21	41	44	31	43	31	32	50
0.2.1.23.1-Acidobacteria_Gp6_order_incertae_sedis	50	51	42	44	37	35	32	34	33	52	46	42	45	32	33	31	33	41	45	45	42	27	24	32	36	50	21	41	34	31	35	31	32	50
0.2.9.6.1-Sphaerobacterales	50	44	42	44	37	35	32	34	33	46	46	42	39	32	33	31	33	48	45	45	42	27	24	32	36	50	33	41	44	31	43	31	32	50
0.2.20.3.1-unclassified	50	51	42	44	37	35	32	34	33	52	46	42	45	32	33	31	33	48	24	33	42	27	24	32	36	30	33	41	44	31	43	31	32	50
0.2.21.4.9-Syntrophobacterales	50	51	42	44	37	35	32	34	33	52	46	42	45	32	33	31	33	48	34	45	35	27	24	32	36	44	33	41	44	31	43	31	32	50
0.2.22.1.1-Spirochaetales	50	51	42	41	37	35	32	34	33	52	46	42	36	26	33	31	33	48	45	45	42	27	24	32	36	50	33	41	44	31	43	31	32	50
0.2.30.1.3-unclassified	50	51	42	44	37	35	32	26	33	52	46	42	45	32	33	31	33	48	45	45	42	27	24	32	36	50	21	41	44	31	43	31	28	50
0.2.31.1.1-OD1_order_incertae_sedis	50	51	42	44	37	35	32	34	33	52	37	42	45	32	33	31	33	48	45	45	42	27	24	32	36	39	33	41	25	31	43	31	32	50
0.1.2.4.1-Methanobacteriales	50	51	42	38	37	35	32	34	33	52	46	42	45	32	26	31	33	48	45	45	42	27	24	32	36	50	33	41	44	31	43	31	32	50
0.2.1.21.1-Acidobacteria_Gp4_order_incertae_sedis	50	51	42	44	35	35	32	34	33	52	46	42	45	32	33	31	26	48	45	45	42	27	24	32	36	50	33	41	44	31	43	31	32	50
0.2.4.3.1-Armatimonadetes_gp5_order_incetae_sedis	50	51	42	44	37	35	32	34	33	40	46	23	45	32	33	31	33	48	45	45	42	27	24	32	36	50	33	41	44	31	43	31	32	50
0.2.7.1.1-Chlamydiales	50	51	42	44	37	35	32	34	33	46	46	42	45	32	33	31	33	48	45	45	42	27	24	32	36	50	33	41	44	31	35	31	32	50
0.2.19.1.1-Nitrospirales	50	51	42	44	37	35	32	34	33	40	46	42	45	32	33	31	33	48	32	45	42	27	24	32	36	50	33	41	44	31	43	31	32	50
0.2.21.4.7-Desulfuromonadales	50	51	42	44	37	35	32	34	33	52	46	42	45	32	33	31	33	41	45	38	42	27	24	32	36	50	33	41	44	31	43	31	32	50
0.2.21.6.8-Chromatiales	50	51	42	38	32	35	32	34	33	52	46	42	45	32	33	31	33	48	45	45	42	27	24	32	36	50	33	41	44	31	43	31	32	50
0.2.21.6.10-Legionellales	50	51	42	38	37	35	32	34	33	52	37	42	45	32	33	31	33	48	45	45	42	27	24	32	36	50	33	41	44	31	43	31	32	50
0.2.24.1.3-Entomoplasmatales	50	51	42	44	37	35	32	34	33	52	46	42	45	32	33	31	33	48	45	38	31	27	24	32	36	50	33	41	44	31	43	31	32	50
0.2.27.1.2-Puniceicoccales	50	51	42	44	37	35	26	34	33	52	46	42	45	32	33	31	33	48	45	45	42	27	24	32	36	50	33	41	44	25	43	31	32	50
0.2.27.6.1-unclassified	50	51	42	44	37	35	32	34	33	46	46	38	45	32	33	31	33	48	45	45	42	27	24	32	36	50	33	41	44	31	43	31	32	50
0.1.2.9.1-unclassified	50	51	42	44	37	35	32	34	33	40	46	42	45	32	33	31	33	48	45	45	42	27	24	32	36	50	33	41	44	31	43	31	32	50
0.2.1.15.1-Acidobacteria_Gp22_order_incertae_sedis	50	51	42	44	37	35	32	34	33	52	46	42	45	32	33	31	33	48	45	45	42	27	24	32	36	44	33	41	44	31	43	31	32	50
0.2.1.20.2-Acidobacteria_Gp3_order_incetae_sedis	50	51	42	44	37	35	32	34	33	52	37	42	45	32	33	31	33	48	45	45	42	27	24	32	36	50	33	41	44	31	43	31	32	50
0.2.1.24.1-Acidobacteria_Gp7_order_incertae_sedis	50	44	42	44	37	35	32	34	33	52	46	42	45	32	33	31	33	48	45	45	42	27	24	32	36	50	33	41	44	31	43	31	32	50
0.2.8.1.1-Chlorobiales	50	51	42	44	37	35	32	34	33	52	46	37	45	32	33	31	33	48	45	45	42	27	24	32	36	50	33	41	44	31	43	31	32	50
0.2.21.3.2-Hydrogenophilales	50	39	42	44	37	35	32	34	33	52	46	42	45	32	33	31	33	48	45	45	42	27	24	32	36	50	33	41	44	31	43	31	32	50
0.2.21.6.3-Vibrionales	50	51	42	44	37	35	32	34	33	52	46	42	45	32	33	31	33	48	45	45	42	27	24	32	36	50	21	41	44	31	43	31	32	50
0.2.21.6.6-Alteromonadales	50	51	42	44	37	35	32	34	33	52	46	42	45	32	33	31	33	48	45	24	42	27	24	32	36	50	33	41	44	31	43	31	32	50
0.2.21.6.7-Cardiobacteriales	50	51	42	24	37	35	32	34	33	52	46	42	45	32	33	31	33	48	45	45	42	27	24	32	36	50	33	41	44	31	43	31	32	50
0.2.24.1.6-unclassified	50	51	42	44	37	35	32	34	33	46	46	42	45	32	33	31	33	48	45	45	42	27	24	32	36	50	33	41	44	31	43	31	32	50
0.2.26.1.1-Thermotogales	50	51	42	44	37	35	32	34	33	52	46	33	45	32	33	31	33	48	45	45	42	27	24	32	36	50	33	41	44	31	43	31	32	50
0.2.27.1.1-Opitutales	50	51	42	44	37	35	32	34	33	52	46	42	45	32	33	31	33	48	45	38	42	27	24	32	36	50	33	41	44	31	43	31	32	50
0.2.29.3.1-unclassified	50	51	42	44	37	35	32	34	33	52	46	42	43	32	33	31	33	48	45	45	42	27	24	32	36	50	33	41	44	31	43	31	32	50
0.2.35.1.1-WS3_order_incertae_sedis	50	51	42	44	37	35	32	34	33	52	46	42	45	32	33	26	33	48	45	45	42	27	24	32	36	50	33	41	44	31	43	31	32	50
Family	Average	Serous Cystadenoma-15	Serous Cystadenoma-16	Serous Cystadenoma-18	Serous Cystadenoma-22	Serous Cystadenoma-36	Serous Cystadenoma-42	Serous Cystadenoma-30	Serous Cystadenoma-20	Serous Cystadenoma-32	Pseudocyst-3	Pseudocyst-9	Pseudocyst-13	Pseudocyst-31	Pseudocyst-33	Pseudocyst-35	Pseudocyst-37	Pseudocyst-43	Main branch IPMN-2a	multifocal side branch-27	multifocal side branch-19	multifocal side branch-4	multifocal side branch-5	Side branch IPMN-26	Side branch IPMN-28	Side branch IPMN-14	IPMN-44	MCN-6	MCN-7	MCN-8	MCN-12	MCN-17	MCN-38	MCN-41
0.2.5.2.1.6-Bacteroidaceae	1	2	2	4	2	1	1	1	1	1	1	2	2	1	1	1	1	2	2	1	3	1	3	1	2	1	3	2	2	1	1	1	1	1
0.2.30.2.1.21-Lachnospiraceae	2	1	1	2	3	2	2	3	2	2	3	3	4	3	4	3	2	1	1	2	4	3	2	3	4	2	2	3	3	3	3	2	3	2
0.2.21.6.1.1-Enterobacteriaceae	3	3	4	5	6	4	4	4	4	3	2	5	6	4	3	4	3	4	4	6	6	4	4	4	3	4	5	5	5	4	4	4	4	3
0.2.30.2.1.26-Ruminococcaceae	4	4	3	3	4	3	3	2	3	4	4	4	3	2	2	2	4	3	3	4	5	2	1	2	1	3	1	4	4	2	2	2	2	4
0.2.30.4.1.1-Acidaminococcaceae	5	5	5	8	13	5	5	5	5	5	5	8	10	5	5	5	5	5	5	7	14	5	5	5	5	5	4	8	9	5	5	5	5	5
0.2.21.2.11.2-Sphingomonadaceae	6	10	9	1	1	18	18	20	22	7	7	1	1	23	18	23	18	6	6	3	1	18	20	20	25	7	6	1	1	21	20	24	21	6
0.2.2.1.3.1-Bifidobacteriaceae	7	6	6	9	11	7	7	7	7	6	6	10	11	7	7	8	6	7	7	9	12	6	7	7	6	6	9	10	10	6	7	7	8	7
0.2.5.2.1.3-Porphyromonadaceae	8	8	10	6	5	9	9	8	8	8	10	6	5	9	9	7	8	8	8	5	7	9	9	8	8	8	11	6	6	9	9	8	7	8
0.2.5.2.1.4-Prevotellaceae	9	7	8	7	7	6	6	6	6	10	9	7	7	6	6	6	7	9	10	8	8	7	8	6	7	9	8	7	7	7	6	6	6	9
0.2.21.2.6.7-Hyphomicrobiaceae	9	9	7	12	17	8	8	9	9	9	8	12	14	8	8	9	9	10	9	11	13	8	6	9	9	10	7	11	12	8	8	9	9	9
0.2.29.1.1.1-Chloroplast	11	15	16	11	8	25	28	28	27	15	13	9	18	28	30	27	28	13	11	10	15	24	29	28	28	14	13	14	8	24	27	28	27	11
0.2.30.2.1.25-Peptostreptococcaceae	12	11	11	18	22	12	11	12	12	14	11	16	17	10	11	11	11	11	13	15	20	10	11	12	11	12	12	18	14	11	10	11	11	12
0.2.30.3.1.1-Erysipelotrichaceae	13	14	18	14	10	13	13	11	13	12	14	13	8	13	13	12	13	15	16	13	10	14	14	13	12	16	18	15	13	13	14	13	12	13
0.2.2.1.4.1-Coriobacteriaceae	14	12	14	16	20	14	14	13	11	11	15	17	22	12	12	13	12	17	15	17	19	12	15	14	13	15	16	17	25	12	11	12	13	14
0.2.5.2.1.5-Rikenellaceae	15	12	13	10	9	10	10	10	10	16	12	14	9	11	10	10	10	12	14	16	11	11	12	10	10	13	14	9	10	10	11	10	10	15
0.2.30.2.1.28-unclassified	16	16	12	13	12	11	12	14	14	13	16	15	13	14	14	14	14	14	12	12	17	13	10	11	14	11	10	16	24	14	13	14	14	16
0.2.30.4.1.2-Veillonellaceae	17	18	15	15	14	15	15	15	15	17	17	11	20	15	15	15	15	18	18	21	9	15	19	15	15	19	16	13	16	15	15	15	15	17
0.2.30.2.1.1-Clostridiaceae_1	18	22	19	22	25	17	16	17	18	17	18	21	29	16	16	16	17	16	17	29	28	16	16	16	17	17	15	22	15	17	17	16	17	18
0.2.30.1.2.6-Streptococcaceae	19	19	17	20	18	16	17	16	17	19	20	20	24	18	17	17	16	19	19	19	2	17	17	17	18	18	21	19	22	16	16	18	18	19
0.2.2.1.2.46-unclassified	20	24	25	29	32	34	36	36	41	31	22	28	28	50	50	46	39	20	29	27	30	40	37	48	51	23	20	41	28	38	33	50	34	20
0.2.2.1.2.34-Propionibacteriaceae	21	25	25	20	19	32	32	36	41	21	25	27	15	37	50	46	32	25	26	22	29	40	29	48	32	23	21	34	32	47	67	36	28	21
0.2.30.1.1.14-Staphylococcaceae	22	27	39	17	26	38	36	36	35	22	35	28	19	37	40	46	52	21	23	26	24	40	37	48	39	20	19	35	17	47	67	50	44	22
0.2.21.6.14.1-Moraxellaceae	23	56	48	43	24	34	51	36	50	54	79	69	16	50	36	46	39	52	49	56	34	40	37	48	39	88	31	51	36	47	21	36	34	23
0.2.21.2.7.1-Rhodobacteraceae	24	49	28	43	39	57	36	50	50	69	35	56	40	50	50	39	52	52	55	73	78	40	37	40	51	40	50	38	68	47	39	50	51	24
0.2.5.5.1.1-unclassified	25	23	22	22	16	27	25	19	21	24	21	19	12	30	26	18	19	23	22	18	16	24	25	19	19	22	50	21	20	26	26	19	19	25
0.2.36.1.1.1-unclassified	26	29	21	19	28	19	19	18	16	20	19	30	25	19	20	21	19	22	21	37	34	20	13	18	16	21	24	32	27	18	18	17	16	26
0.2.2.1.2.10-Corynebacteriaceae	27	19	32	40	32	57	36	36	50	37	27	62	45	37	40	46	39	36	35	52	46	40	37	48	51	29	27	71	68	38	67	36	37	27
0.2.27.5.1.2-Verrucomicrobiaceae	28	34	22	31	40	21	22	22	20	26	23	24	23	21	21	22	23	32	25	32	34	21	22	22	21	25	31	24	32	20	23	23	20	28
0.2.30.1.2.4-Lactobacillaceae	29	27	20	59	57	23	23	22	23	28	23	49	60	22	22	24	22	30	24	73	42	23	20	23	23	25	31	56	47	22	24	22	23	29
0.2.30.6.1.1-unclassified	30	25	27	53	30	20	20	21	19	23	26	26	34	17	19	20	21	25	20	35	34	19	18	21	20	27	27	45	35	19	19	20	22	30
0.2.21.6.14.2-Pseudomonadaceae	31	92	69	75	52	38	51	50	50	48	43	69	64	50	50	46	52	63	76	73	68	40	37	48	51	40	50	71	77	47	67	50	51	31
0.2.21.6.15.3-Thiotrichaceae	32	45	69	43	41	38	51	50	50	84	35	69	81	50	50	46	39	28	76	73	78	40	37	48	51	30	31	71	37	47	67	50	51	32
0.2.21.3.1.2-Burkholderiaceae	33	45	48	59	46	38	51	50	50	34	45	32	43	50	50	46	52	36	46	73	78	40	37	40	51	73	50	71	49	38	48	50	44	33
0.2.5.2.1.7-unclassified	34	35	48	26	37	24	26	25	24	25	35	23	25	24	24	19	25	45	44	31	38	26	22	25	21	47	31	20	18	26	27	21	25	34
0.2.21.3.1.6-Sutterellaceae	34	39	32	75	37	22	21	24	24	28	45	32	57	20	23	24	24	32	27	37	52	22	24	24	24	31	27	45	52	23	22	25	24	34
0.2.5.3.1.7-Sphingobacteriaceae	34	92	31	25	70	38	51	50	50	84	50	69	32	50	50	46	52	81	76	73	78	40	37	48	51	54	50	71	77	47	67	36	51	34
0.2.21.2.9.2-Mitochondria	37	30	32	68	70	57	51	50	35	48	42	31	34	50	50	46	36	36	44	56	78	40	37	48	39	34	50	64	39	38	48	50	51	37
0.2.27.2.1.1-Spartobacteria_family_incertae_sedis	37	52	48	36	46	57	51	50	50	48	45	54	52	50	50	46	52	30	76	73	41	40	29	48	51	34	50	60	56	47	67	50	51	37
0.2.2.1.2.15-Dermacoccaceae	37	75	69	47	54	38	51	50	50	84	79	58	53	50	50	46	52	45	76	64	63	40	37	48	51	88	50	45	68	47	67	50	51	37
0.2.5.3.1.5-Chitinophagaceae	40	67	39	75	70	57	51	36	50	43	35	69	45	50	50	46	52	29	49	22	48	40	37	40	51	54	50	38	77	30	67	50	51	40
0.2.30.2.5.1-unclassified	41	75	39	75	54	28	26	30	31	46	79	49	68	29	50	29	30	52	42	73	68	31	26	32	27	33	27	71	68	38	33	30	51	41
0.2.5.4.1.2-Flavobacteriaceae	41	21	29	75	70	57	51	36	50	37	63	62	30	50	50	46	52	36	28	42	25	40	37	48	51	47	50	37	39	38	39	50	32	41
0.2.21.2.6.15-unclassified	41	40	32	75	46	57	51	50	50	31	29	69	81	50	50	46	52	42	37	37	48	40	37	48	51	40	31	71	26	47	67	30	51	41
0.2.20.1.1.1-Planctomycetaceae	41	75	69	75	70	57	51	50	50	84	79	69	71	50	50	46	52	81	41	64	68	40	37	48	51	37	50	71	68	47	48	50	51	41
0.2.5.3.1.6-Cytophagaceae	41	92	69	75	70	57	51	50	50	84	45	69	57	50	50	46	52	81	76	73	78	40	37	48	51	88	50	71	77	47	67	50	51	41
0.2.21.2.6.4-Bradyrhizobiaceae	46	37	24	40	26	57	51	50	50	48	35	41	32	50	50	46	52	36	33	52	39	40	37	48	51	37	31	60	56	30	67	50	51	46
0.2.30.2.1.7-Clostridiales_Incertae_Sedis_XI	46	40	69	36	64	38	36	50	50	84	79	58	81	37	28	34	29	81	76	73	30	40	37	48	51	88	50	29	20	35	48	36	51	46
0.2.21.2.3.1-Caulobacteraceae	48	92	69	50	70	57	51	50	35	84	29	69	81	50	50	46	52	81	76	73	78	40	37	48	51	88	50	45	77	47	33	50	51	48
0.2.21.2.12.1-unclassified	49	47	39	53	70	34	29	32	28	31	32	69	81	27	26	29	32	27	31	42	78	27	29	28	32	32	50	56	77	30	30	28	32	49
0.2.2.1.2.25-Micrococcaceae	49	92	69	62	29	34	36	50	35	84	63	69	27	50	50	46	36	81	76	42	27	40	37	48	39	73	31	58	43	47	29	50	51	49
0.2.21.2.8.3-unclassified	49	61	32	50	54	57	51	50	33	40	54	69	55	50	36	32	52	45	76	73	52	40	37	48	32	54	50	38	49	47	67	50	51	49
0.2.21.3.1.5-Oxalobacteraceae	49	75	69	75	70	57	51	50	50	84	54	69	81	50	30	46	36	52	76	47	78	40	37	48	51	62	50	71	77	47	48	50	51	49
0.2.5.3.1.8-unclassified	49	75	48	75	70	38	51	50	50	84	79	69	81	50	50	46	52	81	55	73	48	40	37	48	51	88	50	71	77	47	67	50	51	49
0.2.21.3.1.7-unclassified	54	52	32	75	64	57	51	50	50	69	43	69	60	50	50	46	52	81	76	73	78	40	37	48	51	47	50	58	56	47	39	50	51	54
0.2.12.1.1.1-Deinococcaceae	54	92	48	75	70	57	51	50	50	84	63	69	81	50	50	46	52	81	76	73	78	40	37	48	51	88	50	71	77	47	67	50	51	54
0.2.21.4.5.4-Desulfovibrionaceae	56	37	48	40	41	26	24	26	26	30	50	44	45	25	25	26	26	23	37	64	42	27	37	27	26	47	21	45	49	24	25	26	26	56
0.2.21.6.17.1-unclassified	56	44	29	75	70	57	36	36	50	43	35	44	81	32	40	46	52	42	66	73	68	35	37	48	32	73	31	64	38	47	39	36	37	56
0.2.21.2.8.2-Rhodospirillaceae	56	31	48	30	70	38	51	50	50	54	33	69	37	50	40	46	52	36	76	27	78	40	37	48	51	73	50	42	64	47	48	50	51	56
0.2.1.12.1.1-Acidobacteria_Gp2_family_incertae_sedis	56	61	48	75	70	57	51	50	50	37	79	69	81	37	50	39	52	81	55	37	68	40	37	40	51	54	50	66	43	47	67	50	51	56
0.2.21.6.16.2-Xanthomonadaceae	56	31	39	75	64	57	51	50	50	69	79	42	49	37	50	46	39	42	76	73	78	40	37	48	51	47	50	35	77	47	67	50	51	56
0.2.21.3.7.1-unclassified	56	67	69	68	70	38	51	50	50	84	79	69	55	50	50	46	52	81	55	73	68	40	37	48	51	88	50	71	77	47	48	36	51	56
0.2.9.5.1.3-unclassified	56	92	39	75	70	57	51	50	50	40	79	69	68	50	50	46	52	81	49	73	78	40	37	48	51	54	50	71	77	47	67	50	51	56
0.2.27.3.1.1-Subdivision3_family_incertae_sedis	56	49	48	75	70	57	51	50	50	84	63	69	81	50	50	46	52	52	76	73	78	40	37	48	51	88	50	71	77	47	67	50	51	56
0.2.30.2.1.15-Eubacteriaceae	64	92	48	68	46	30	36	30	33	48	79	69	76	25	30	34	39	63	66	73	63	35	26	35	28	47	50	51	77	28	39	30	30	64
0.2.21.7.1.1-unclassified	64	61	69	47	57	32	51	50	41	62	79	69	71	37	30	46	32	45	66	73	63	35	37	40	39	62	31	60	77	47	33	36	51	64
0.2.16.1.1.2-Leptotrichiaceae	64	92	69	36	23	57	51	32	50	84	79	18	36	50	50	46	52	63	76	14	20	40	37	48	39	88	31	24	19	47	67	50	51	64
0.2.21.4.10.1-unclassified	64	92	48	75	64	57	51	50	50	69	63	37	76	50	50	32	52	63	76	73	63	40	37	48	39	88	25	71	64	47	67	50	51	64
0.2.1.20.1.1-Acidobacteria_Gp3_family_incertae_sedis	64	92	69	47	70	57	36	50	50	40	27	69	49	50	40	46	52	52	76	73	58	40	37	35	51	88	50	71	52	47	67	36	51	64
0.2.1.1.1.1-Acidobacteria_Gp1_family_incertae_sedis	64	56	48	75	70	57	51	50	50	35	33	38	37	50	50	46	52	81	37	47	78	40	37	48	51	40	25	71	77	47	67	50	51	64
0.2.21.3.1.3-Burkholderiales_incertae_sedis	64	92	69	62	70	57	51	50	41	69	79	69	60	50	50	46	39	81	76	73	58	40	37	48	51	54	50	51	64	47	48	50	51	64
0.2.2.1.2.2-Actinomycetaceae	64	92	69	75	57	38	36	50	50	54	79	69	81	50	50	46	52	81	76	73	42	40	37	48	51	62	50	71	77	47	48	50	51	64
0.2.2.1.2.17-Dietziaceae	64	92	69	75	70	57	51	50	50	84	79	44	81	50	50	46	52	81	76	73	63	40	37	48	51	88	50	71	64	47	67	50	51	64
0.2.21.2.11.1-Erythrobacteraceae	64	92	69	75	46	57	51	36	50	84	79	69	81	50	50	46	52	81	76	73	78	40	37	48	51	88	50	71	77	47	67	50	51	64
0.2.29.2.1.1-Family_I	64	92	69	75	70	57	51	50	50	84	79	69	81	50	50	46	52	81	76	73	78	40	37	48	51	88	50	71	77	47	67	50	51	64
0.2.21.6.13.1-Pasteurellaceae	75	75	48	27	21	30	36	29	31	54	54	21	21	33	40	34	30	52	31	32	32	31	29	30	39	37	50	26	43	35	39	50	37	75
0.2.34.1.1.1-TM7_family_incertae_sedis	75	40	69	27	31	38	32	27	28	27	29	39	37	50	28	28	27	32	66	73	46	29	37	26	28	28	50	42	77	47	39	27	28	75
0.2.30.1.1.2-Bacillaceae_1	75	35	69	68	70	57	32	36	50	84	50	54	43	33	30	34	52	81	46	56	78	40	37	30	51	34	50	66	47	35	39	33	37	75
0.2.21.3.4.1-Neisseriaceae	75	92	69	32	15	57	51	50	41	54	54	36	71	50	50	46	39	63	30	19	22	40	37	48	39	88	31	23	34	47	67	50	51	75
0.2.21.3.1.4-Comamonadaceae	75	75	69	50	70	57	51	50	50	84	50	56	45	50	50	39	39	32	66	73	58	40	37	48	51	40	50	51	30	47	67	50	51	75
0.2.9.5.1.1-Ktedonobacteraceae	75	55	48	75	70	38	51	50	50	46	79	44	80	50	50	46	52	52	46	47	68	40	37	48	39	47	50	71	77	47	67	50	51	75
0.2.30.1.2.2-Carnobacteriaceae	75	75	48	32	34	57	51	50	50	84	54	69	81	50	50	46	52	81	49	34	18	40	37	48	51	40	50	71	43	47	67	50	37	75
0.2.21.2.8.1-Acetobacteraceae	75	49	69	59	57	57	36	36	50	84	79	69	81	50	50	46	52	52	76	29	42	40	37	48	51	62	50	45	77	47	67	50	51	75
0.2.30.1.1.5-Bacillales_Incertae_Sedis_XI	75	92	69	32	34	57	51	50	50	84	79	39	68	50	50	46	52	81	76	42	25	40	37	48	51	88	50	31	29	47	67	50	37	75
0.2.33.1.1.1-SR1_family_incertae_sedis	75	75	69	75	36	57	51	50	50	84	79	62	40	50	50	46	52	81	76	25	33	40	37	48	51	88	50	27	77	47	48	50	51	75
0.2.21.6.16.1-Sinobacteraceae	75	40	69	75	64	57	51	50	50	54	79	49	81	50	50	46	52	45	76	47	78	40	37	48	51	88	50	71	56	47	67	50	51	75
0.2.2.1.2.43-Thermomonosporaceae	75	92	69	68	70	57	51	50	50	84	63	69	81	50	50	46	52	63	55	73	56	40	37	48	51	62	50	71	77	47	67	50	51	75
0.2.2.1.2.30-Nocardiaceae	75	92	48	75	70	57	51	50	50	69	79	58	81	50	50	46	52	81	76	73	78	40	37	48	51	73	50	71	42	47	67	50	51	75
0.2.2.1.2.28-Mycobacteriaceae	75	92	69	75	70	57	51	50	50	84	63	69	81	50	50	46	52	81	66	73	78	40	37	48	51	54	50	71	52	47	67	50	51	75
0.2.1.2.1.1-Acidobacteria_Gp10_family_incertae_sedis	75	92	69	75	70	57	51	50	50	84	79	69	81	50	50	46	52	81	76	73	78	40	37	48	51	88	50	71	77	47	67	50	51	75
0.2.24.1.2.1-Anaeroplasmataceae	90	92	39	75	70	29	30	36	35	54	63	69	81	37	30	39	52	81	55	73	78	31	26	32	39	54	50	71	77	30	67	50	37	90
0.2.11.1.1.1-Deferribacteraceae	90	67	69	53	70	38	51	32	30	84	79	69	81	33	40	29	39	81	76	64	78	40	29	35	39	88	31	71	77	47	33	36	30	90
0.2.23.1.1.1-Synergistaceae	90	56	69	75	70	38	30	36	35	62	79	69	81	30	40	39	32	81	76	73	78	30	37	40	32	62	50	71	77	28	31	50	44	90
0.2.21.2.6.11-Rhizobiaceae	90	47	32	53	52	57	51	50	50	43	63	42	81	50	50	46	52	63	76	47	78	40	37	48	51	62	50	42	77	47	48	50	51	90
0.2.21.5.1.3-Helicobacteraceae	90	92	69	43	44	57	51	50	50	54	79	25	31	37	50	46	52	81	55	24	39	40	37	48	51	88	50	28	23	47	48	50	51	90
0.2.30.4.1.3-unclassified	90	92	69	75	70	57	51	32	41	84	79	69	81	50	36	39	39	81	76	73	78	40	29	35	32	88	50	71	77	30	48	36	44	90
0.2.2.1.10.1-unclassified	90	92	69	75	70	57	32	50	50	84	63	32	81	50	50	46	52	45	55	64	78	40	37	48	51	73	50	66	77	38	31	36	51	90
0.2.16.1.1.1-Fusobacteriaceae	90	92	69	22	46	57	51	50	50	84	79	44	53	50	36	46	52	52	76	73	22	40	37	35	32	88	50	32	77	47	67	50	44	90
0.2.30.1.2.7-unclassified	90	92	69	75	70	38	36	50	41	84	79	69	81	37	50	34	52	81	76	73	78	31	29	48	31	88	50	71	68	47	67	33	34	90
0.2.2.1.2.20-Intrasporangiaceae	90	92	69	53	57	38	51	50	50	62	79	69	64	50	50	46	52	81	66	73	78	35	37	48	51	88	31	66	77	47	67	50	51	90
0.2.21.2.6.10-Phyllobacteriaceae	90	75	69	75	41	57	51	50	50	36	79	69	40	50	50	46	52	52	35	56	78	40	37	48	51	88	50	66	77	47	67	50	51	90
0.2.30.1.2.3-Enterococcaceae	90	33	48	75	70	38	51	50	50	84	79	69	60	50	50	46	52	81	76	52	78	35	37	48	51	88	31	71	77	47	67	36	51	90
0.2.2.1.2.33-Promicromonosporaceae	90	61	48	62	70	57	51	50	50	84	63	69	76	50	50	46	52	81	76	42	78	40	37	48	51	88	50	51	77	47	67	50	51	90
0.2.2.1.2.7-Brevibacteriaceae	90	92	69	75	70	57	51	50	50	69	79	62	81	50	50	46	52	81	42	56	78	40	37	48	51	88	50	12	31	47	67	50	51	90
0.2.21.3.6.1-Rhodocyclaceae	90	67	69	75	70	57	51	50	50	62	79	69	81	50	50	46	52	63	55	73	78	40	37	48	51	62	50	71	52	47	67	50	51	90
0.2.21.4.5.5-unclassified	90	92	69	68	70	57	51	50	41	84	79	69	64	50	50	46	52	63	76	73	68	40	37	48	51	88	50	71	77	47	67	36	51	90
0.2.30.1.1.17-unclassified	90	67	69	75	70	57	51	50	50	84	79	49	81	50	50	46	39	81	76	52	78	40	37	40	51	88	50	71	56	47	67	50	51	90
0.2.2.1.2.35-Pseudonocardiaceae	90	52	69	75	70	57	51	50	50	69	63	69	71	50	50	46	52	81	49	73	78	40	37	48	51	88	50	71	77	47	67	50	51	90
0.2.9.7.1.1-unclassified	90	67	69	75	70	57	51	50	50	84	79	62	81	50	50	46	52	81	76	73	78	40	37	48	51	62	50	63	68	47	67	50	51	90
0.2.21.2.2.1-Alphaproteobacteria_family_incertae_sedis	90	92	48	75	70	38	51	50	50	84	79	69	81	50	50	46	52	63	34	56	78	40	37	48	51	88	50	71	77	47	67	50	51	90
0.2.21.5.1.2-Campylobacteraceae	90	92	69	35	70	57	51	50	50	84	79	69	81	50	50	46	52	81	76	37	78	40	37	48	51	73	50	30	77	47	67	50	44	90
0.2.1.23.1.1-Acidobacteria_Gp6_family_incertae_sedis	90	92	69	75	70	57	51	50	50	84	79	69	81	50	50	46	52	63	76	73	78	40	37	48	51	88	31	71	56	47	48	50	51	90
0.2.2.1.1.4-unclassified	90	56	69	75	70	57	51	50	50	84	79	69	81	50	50	46	52	63	76	56	78	40	37	48	51	88	50	71	68	47	67	50	51	90
0.2.2.1.2.4-Actinospicaceae	90	75	69	75	70	57	51	50	50	84	79	69	81	50	50	46	52	63	55	73	78	40	37	48	51	73	50	71	77	47	67	50	51	90
0.2.2.1.2.24-Microbacteriaceae	90	17	69	75	70	57	51	50	50	84	79	69	81	50	50	46	52	81	66	73	78	40	37	48	51	62	50	71	77	47	48	50	51	90
0.2.2.1.2.41-Streptomycetaceae	90	75	39	75	70	57	51	50	50	84	79	69	81	50	50	46	52	81	76	73	78	40	37	48	51	73	50	71	68	47	67	50	51	90
0.2.9.5.1.2-Thermosporotrichaceae	90	92	69	75	70	57	51	50	50	69	54	69	81	50	50	46	52	63	76	64	78	40	37	48	51	88	50	71	77	47	67	50	51	90
0.2.21.2.6.14-Xanthobacteraceae	90	61	69	75	57	57	51	50	50	84	79	69	81	50	50	46	52	45	76	73	52	40	37	48	51	88	50	71	77	47	67	50	51	90
0.2.21.4.1.2-Bdellovibrionaceae	90	92	48	75	70	57	51	50	41	48	79	69	81	50	50	46	52	81	76	73	78	40	37	48	51	73	50	71	77	47	67	50	51	90
0.2.21.4.8.8-unclassified	90	75	69	75	70	57	51	50	50	84	63	69	81	50	50	46	52	63	76	73	78	40	37	48	51	88	50	71	77	38	67	50	51	90
0.2.5.2.1.2-Marinilabiaceae	90	92	69	75	70	57	51	50	50	84	79	69	81	37	40	46	52	81	76	73	78	40	37	48	51	88	50	71	77	47	48	50	51	90
0.2.9.6.1.1-Sphaerobacteraceae	90	75	69	75	70	57	51	50	50	69	79	69	71	50	50	46	52	81	76	73	78	40	37	48	51	88	50	71	77	47	67	50	51	90
0.2.20.3.1.1-unclassified	90	92	69	75	70	57	51	50	50	84	79	69	81	50	50	46	52	81	37	56	78	40	37	48	51	40	50	71	77	47	67	50	51	90
0.2.21.2.6.8-Methylobacteriaceae	90	75	69	75	44	57	51	50	50	84	79	69	81	50	50	46	52	81	76	73	48	40	37	48	51	88	50	71	77	47	67	50	51	90
0.2.21.4.9.3-unclassified	90	92	69	75	70	57	51	50	50	84	79	69	81	50	50	46	52	81	55	73	68	40	37	48	51	73	50	71	77	47	67	50	51	90
0.2.30.1.1.4-Bacillales_Incertae_Sedis_X	90	67	69	75	70	57	51	50	50	84	79	69	51	50	50	46	52	81	76	73	78	40	37	40	51	88	50	71	77	47	67	50	51	90
0.2.30.1.1.13-Sporolactobacillaceae	90	75	69	75	70	57	51	50	50	84	79	69	81	50	50	46	52	63	76	73	52	40	37	48	51	88	50	71	77	47	67	50	51	90
0.2.30.1.2.5-Leuconostocaceae	90	92	69	75	70	57	51	50	50	84	79	69	57	50	50	46	52	81	76	73	78	40	37	48	51	73	50	71	77	47	67	33	51	90
0.2.30.1.3.1-unclassified	90	92	69	75	70	57	51	36	50	84	79	69	81	50	50	46	52	81	76	73	78	40	37	48	51	88	31	71	77	47	67	50	44	90
0.2.30.2.1.9-Clostridiales_Incertae_Sedis_XIII	90	61	69	75	70	57	36	50	50	84	79	69	81	50	50	46	52	81	76	73	78	40	37	48	51	88	50	71	77	47	48	50	51	90
0.2.31.1.1.1-OD1_family_incertae_sedis	90	92	69	75	70	57	51	50	50	84	63	69	81	50	50	46	52	81	76	73	78	40	37	48	51	62	50	71	39	47	67	50	51	90
0.1.2.4.1.1-Methanobacteriaceae	90	92	69	62	70	57	51	50	50	84	79	69	81	50	40	46	52	81	76	73	78	40	37	48	51	88	50	71	77	47	67	50	51	90
0.2.1.21.1.1-Acidobacteria_Gp4_family_incertae_sedis	90	92	69	75	64	57	51	50	50	84	79	69	81	50	50	46	39	81	76	73	78	40	37	48	51	88	50	71	77	47	67	50	51	90
0.2.2.1.2.14-Dermabacteraceae	90	92	69	75	70	57	51	50	50	69	79	69	81	50	50	46	52	81	76	73	78	40	37	48	51	88	50	71	77	47	48	50	51	90
0.2.4.3.1.1-Armatimonadetes_gp5_family_incetae_sedis	90	92	69	75	70	57	51	50	50	62	79	32	81	50	50	46	52	81	76	73	78	40	37	48	51	88	50	71	77	47	67	50	51	90
0.2.5.3.1.4-Saprospiraceae	90	92	69	75	70	57	51	50	50	84	54	69	81	50	50	46	52	81	76	73	68	40	37	48	51	88	50	71	77	47	67	50	51	90
0.2.5.4.1.3-unclassified	90	92	69	75	70	57	51	50	50	84	45	69	81	50	50	46	52	81	76	73	56	40	37	48	51	88	50	71	77	47	67	50	51	90
0.2.19.1.1.1-Nitrospiraceae	90	92	69	75	70	57	51	50	50	62	79	69	81	50	50	46	52	81	49	73	78	40	37	48	51	88	50	71	77	47	67	50	51	90
0.2.21.2.6.5-Brucellaceae	90	92	69	75	70	57	51	50	50	84	79	69	81	50	50	46	52	81	76	73	78	40	37	48	51	73	50	71	56	47	67	50	51	90
0.2.21.3.1.1-Alcaligenaceae	90	92	69	75	70	57	51	50	50	84	54	69	81	50	50	46	52	81	66	73	78	40	37	48	51	88	50	71	77	47	67	50	51	90
0.2.21.4.7.2-Geobacteraceae	90	92	69	75	70	57	51	50	50	84	79	69	81	50	50	46	52	63	76	64	78	40	37	48	51	88	50	71	77	47	67	50	51	90
0.2.21.4.8.6-Phaselicystidaceae	90	92	39	53	70	57	51	50	50	84	79	69	81	50	50	46	52	81	76	73	78	40	37	48	51	88	50	71	77	47	67	50	51	90
0.2.21.6.8.1-Chromatiaceae	90	92	69	62	57	57	51	50	50	84	79	69	81	50	50	46	52	81	76	73	78	40	37	48	51	88	50	71	77	47	67	50	51	90
0.2.21.6.10.1-Coxiellaceae	90	92	69	62	70	57	51	50	50	84	63	69	81	50	50	46	52	81	76	73	78	40	37	48	51	88	50	71	77	47	67	50	51	90
0.2.22.1.1.4-Spirochaetaceae	90	92	69	68	70	57	51	50	50	84	79	69	81	37	50	46	52	81	76	73	78	40	37	48	51	88	50	71	77	47	67	50	51	90
0.2.24.1.3.1-Entomoplasmataceae	90	92	69	75	70	57	51	50	50	84	79	69	81	50	50	46	52	81	76	64	58	40	37	48	51	88	50	71	77	47	67	50	51	90
0.2.27.1.2.1-Puniceicoccaceae	90	92	69	75	70	57	36	50	50	84	79	69	81	50	50	46	52	81	76	73	78	40	37	48	51	88	50	71	77	38	67	50	51	90
0.2.27.6.1.1-unclassified	90	92	69	75	70	57	51	50	50	69	79	62	81	50	50	46	52	81	76	73	78	40	37	48	51	88	50	71	77	47	67	50	51	90
0.2.30.1.1.9-Paenibacillaceae_1	90	56	69	75	70	57	51	50	50	84	79	69	81	50	50	46	52	81	76	73	78	40	37	32	51	88	50	71	77	47	67	50	51	90
0.2.30.2.1.22-Peptococcaceae_1	90	92	69	75	70	57	51	50	50	84	79	69	81	33	50	46	52	81	76	73	78	40	37	48	51	73	50	71	77	47	67	50	51	90
0.1.2.9.1.1-unclassified	90	92	69	75	70	57	51	50	50	62	79	69	81	50	50	46	52	81	76	73	78	40	37	48	51	88	50	71	77	47	67	50	51	90
0.2.1.15.1.1-Acidobacteria_Gp22_family_incertae_sedis	90	92	69	75	70	57	51	50	50	84	79	69	81	50	50	46	52	81	76	73	78	40	37	48	51	73	50	71	77	47	67	50	51	90
0.2.1.20.2.1-Acidobacteria_Gp3_family_incetae_sedis	90	92	69	75	70	57	51	50	50	84	63	69	81	50	50	46	52	81	76	73	78	40	37	48	51	88	50	71	77	47	67	50	51	90
0.2.1.24.1.1-Acidobacteria_Gp7_family_incertae_sedis	90	75	69	75	70	57	51	50	50	84	79	69	81	50	50	46	52	81	76	73	78	40	37	48	51	88	50	71	77	47	67	50	51	90
0.2.2.1.1.2-Acidimicrobiaceae	90	92	69	75	70	57	51	50	50	84	79	69	81	50	50	46	52	81	76	73	78	40	37	48	51	88	50	71	77	47	33	50	51	90
0.2.2.1.2.18-Geodermatophilaceae	90	92	69	75	70	57	51	50	50	69	79	69	81	50	50	46	52	81	76	73	78	40	37	48	51	88	50	71	77	47	67	50	51	90
0.2.2.1.2.31-Nocardioidaceae	90	92	69	75	70	57	51	50	50	84	79	69	81	50	50	46	52	81	66	73	78	40	37	48	51	88	50	71	77	47	67	50	51	90
0.2.7.1.1.2-Parachlamydiaceae	90	92	69	75	70	57	51	50	50	84	79	69	81	50	50	46	52	81	76	73	78	40	37	48	51	88	50	71	77	47	48	50	51	90
0.2.7.1.1.5-unclassified	90	92	69	75	70	57	51	50	50	69	79	69	81	50	50	46	52	81	76	73	78	40	37	48	51	88	50	71	77	47	67	50	51	90
0.2.8.1.1.1-Chlorobiaceae	90	92	69	75	70	57	51	50	50	84	79	58	81	50	50	46	52	81	76	73	78	40	37	48	51	88	50	71	77	47	67	50	51	90
0.2.21.2.6.3-Beijerinckiaceae	90	92	69	75	70	57	51	50	50	84	79	69	81	37	50	46	52	81	76	73	78	40	37	48	51	88	50	71	77	47	67	50	51	90
0.2.21.2.6.9-Methylocystaceae	90	92	69	75	70	57	51	50	50	84	54	69	81	50	50	46	52	81	76	73	78	40	37	48	51	88	50	71	77	47	67	50	51	90
0.2.21.2.6.13-Rhodobiaceae	90	92	69	75	70	57	51	50	50	84	79	69	81	50	50	46	52	81	76	73	58	40	37	48	51	88	50	71	77	47	67	50	51	90
0.2.21.3.2.1-Hydrogenophilaceae	90	67	69	75	70	57	51	50	50	84	79	69	81	50	50	46	52	81	76	73	78	40	37	48	51	88	50	71	77	47	67	50	51	90
0.2.21.4.1.1-Bacteriovoracaceae	90	92	69	75	70	57	51	50	50	84	79	69	81	50	50	46	52	81	76	73	78	40	37	48	51	88	31	71	77	47	67	50	51	90
0.2.21.4.8.5-Nannocystaceae	90	92	69	75	70	57	51	50	50	84	79	69	81	50	50	46	52	81	76	73	78	40	37	48	51	88	50	71	56	47	67	50	51	90
0.2.21.4.8.7-Polyangiaceae	90	92	69	75	70	57	51	50	50	84	79	69	81	50	50	46	52	63	76	73	78	40	37	48	51	88	50	71	77	47	67	50	51	90
0.2.21.6.3.1-Vibrionaceae	90	92	69	75	70	57	51	50	50	84	79	69	81	50	50	46	52	81	76	73	78	40	37	48	51	88	31	71	77	47	67	50	51	90
0.2.21.6.6.1-Alteromonadaceae	90	92	69	75	70	57	51	50	50	84	79	69	81	50	50	46	52	81	76	35	78	40	37	48	51	88	50	71	77	47	67	50	51	90
0.2.21.6.7.1-Cardiobacteriaceae	90	92	69	36	70	57	51	50	50	84	79	69	81	50	50	46	52	81	76	73	78	40	37	48	51	88	50	71	77	47	67	50	51	90
0.2.22.1.1.3-Leptospiraceae	90	92	69	75	70	57	51	50	50	84	79	69	64	50	50	46	52	81	76	73	78	40	37	48	51	88	50	71	77	47	67	50	51	90
0.2.24.1.6.1-unclassified	90	92	69	75	70	57	51	50	50	69	79	69	81	50	50	46	52	81	76	73	78	40	37	48	51	88	50	71	77	47	67	50	51	90
0.2.26.1.1.3-unclassified	90	92	69	75	70	57	51	50	50	84	79	49	81	50	50	46	52	81	76	73	78	40	37	48	51	88	50	71	77	47	67	50	51	90
0.2.27.1.1.1-Opitutaceae	90	92	69	75	70	57	51	50	50	84	79	69	81	50	50	46	52	81	76	64	78	40	37	48	51	88	50	71	77	47	67	50	51	90
0.2.29.2.1.2-Family_II	90	92	69	75	70	57	51	50	50	84	79	69	81	50	50	46	52	81	76	73	78	40	37	48	51	88	50	71	77	47	39	50	51	90
0.2.29.3.1.1-unclassified	90	92	69	75	70	57	51	50	50	84	79	69	76	50	50	46	52	81	76	73	78	40	37	48	51	88	50	71	77	47	67	50	51	90
0.2.30.2.1.5-Clostridiales_Incertae_Sedis_III	90	92	69	75	70	57	51	50	50	84	79	62	81	50	50	46	52	81	76	73	78	40	37	48	51	88	50	71	77	47	67	50	51	90
0.2.35.1.1.1-WS3_family_incertae_sedis	90	92	69	75	70	57	51	50	50	84	79	69	81	50	50	39	52	81	76	73	78	40	37	48	51	88	50	71	77	47	67	50	51	90
Genus	Average	Serous Cystadenoma-15	Serous Cystadenoma-16	Serous Cystadenoma-18	Serous Cystadenoma-22	Serous Cystadenoma-36	Serous Cystadenoma-42	Serous Cystadenoma-30	Serous Cystadenoma-20	Serous Cystadenoma-32	Pseudocyst-3	Pseudocyst-9	Pseudocyst-13	Pseudocyst-31	Pseudocyst-33	Pseudocyst-35	Pseudocyst-37	Pseudocyst-43	Main branch IPMN-2a	multifocal side branch-27	multifocal side branch-19	multifocal side branch-4	multifocal side branch-5	Side branch IPMN-26	Side branch IPMN-28	Side branch IPMN-14	IPMN-44	MCN-6	MCN-7	MCN-8	MCN-12	MCN-17	MCN-38	MCN-41
0.2.5.2.1.6.3-Bacteroides	1	1	1	2	2	1	1	1	1	1	1	2	2	1	1	1	1	1	1	1	3	1	1	1	1	1	1	2	2	1	1	1	1	1
0.2.21.6.1.1.14-Escherichia_Shigella	2	2	2	3	4	2	2	2	2	2	2	3	3	2	2	2	2	2	2	3	4	2	3	2	2	2	6	3	4	2	2	2	2	2
0.2.30.2.1.26.9-Faecalibacterium	3	4	3	5	6	3	3	3	4	4	4	4	6	3	3	3	4	3	3	6	7	3	2	3	3	3	2	5	5	3	3	3	3	3
0.2.30.4.1.1.1-Acidaminococcus	4	3	4	7	16	4	4	4	3	3	3	6	11	4	4	4	3	4	4	5	17	4	4	4	4	4	3	9	8	4	4	4	4	4
0.2.21.2.11.2.6-Sphingomonas	5	10	11	1	1	32	34	39	44	6	6	1	1	43	30	44	35	5	5	2	1	34	38	37	48	6	7	1	1	37	37	45	38	5
0.2.2.1.3.1.3-Bifidobacterium	6	5	6	11	12	5	5	5	5	5	5	10	12	6	5	6	5	6	6	7	13	5	9	6	5	5	11	10	10	5	5	5	5	6
0.2.5.2.1.4.3-Prevotella	7	6	9	6	3	6	6	6	6	11	8	7	10	5	6	5	6	11	11	9	5	6	10	5	6	11	10	4	9	6	6	6	6	10
0.2.30.2.1.21.28-unclassified	8	11	10	4	5	10	10	8	7	10	10	5	5	10	10	7	8	7	9	4	6	10	7	7	9	9	5	6	3	10	10	7	7	8
0.2.30.2.1.21.3-Blautia	9	7	7	10	15	8	9	10	9	7	9	11	20	9	9	10	10	8	7	10	16	7	5	8	7	7	4	13	12	7	9	8	11	12
0.2.30.2.1.21.16-Lachnospiracea_incertae_sedis	10	8	5	9	14	9	7	7	8	8	11	14	16	7	8	9	9	8	8	11	21	9	8	10	10	12	8	7	18	8	8	10	9	7
0.2.21.2.6.7.6-Gemmiger	11	9	8	15	20	7	8	9	10	9	7	13	17	8	7	8	7	10	10	14	14	8	6	8	8	10	9	11	15	9	7	9	8	9
0.2.30.2.1.26.20-unclassified	12	12	14	8	10	12	11	11	11	12	12	12	7	11	12	11	11	14	15	15	8	11	11	11	11	8	11	12	6	12	11	11	10	15
0.2.5.2.1.5.1-Alistipes	13	16	16	12	9	11	12	12	12	19	15	15	8	13	11	12	12	16	18	22	12	12	17	12	12	15	22	8	10	11	13	12	12	16
0.2.5.2.1.3.6-Parabacteroides	14	14	18	17	7	16	17	13	13	15	17	29	9	15	15	14	15	12	19	8	11	14	18	16	13	16	24	18	13	14	15	13	13	17
0.2.30.2.1.25.2-Clostridium_XI	15	14	12	27	25	14	13	14	14	14	13	18	24	12	14	13	14	13	16	23	31	13	14	15	15	14	18	26	20	13	12	14	14	13
0.2.30.2.1.28.1-unclassified	16	18	13	16	13	13	15	15	16	13	19	16	15	16	17	15	16	18	13	17	22	15	13	13	16	13	15	19	33	15	13	17	16	21
0.2.30.2.1.21.10-Dorea	17	13	14	25	32	15	14	17	18	17	14	19	28	14	13	16	13	15	16	25	24	16	12	14	14	17	14	16	22	16	16	15	15	14
0.2.5.2.1.3.11-unclassified	18	19	27	13	11	33	29	16	15	21	26	8	4	33	27	17	17	21	22	13	10	26	35	18	17	27	28	15	14	30	25	16	17	18
0.2.30.2.1.26.16-Ruminococcus	19	22	17	23	28	17	16	20	17	18	20	21	30	17	16	18	18	20	20	32	28	17	15	17	18	19	13	42	17	17	17	21	18	19
0.2.30.2.1.26.5-Butyricicoccus	20	20	23	26	38	18	18	18	20	21	16	31	31	19	19	19	19	19	14	21	43	19	19	20	24	20	16	22	33	18	18	19	21	20
0.2.30.1.2.6.3-Streptococcus	21	29	25	32	21	22	32	27	29	29	39	27	38	31	25	26	24	28	31	29	2	27	28	29	31	26	37	25	29	24	24	28	29	26
0.2.29.1.1.1.7-Streptophyta	22	17	20	18	8	51	58	56	52	16	18	9	26	64	71	55	55	17	12	11	19	49	61	61	65	18	21	16	7	49	68	65	55	11
0.2.2.1.4.1.4-Collinsella	23	23	22	30	30	19	19	19	19	20	21	29	44	18	18	20	20	27	21	27	40	18	27	23	20	21	33	33	59	19	19	18	20	22
0.2.5.2.1.3.1-Barnesiella	24	27	32	19	22	25	24	22	22	27	24	17	19	23	26	22	23	25	26	16	18	28	33	20	25	25	33	24	21	25	26	20	19	24
0.2.30.2.1.21.9-Coprococcus	25	20	19	34	40	20	22	23	21	23	24	36	33	20	21	23	22	24	27	42	33	20	16	22	19	24	17	37	43	21	20	24	27	23
0.2.30.2.1.26.13-Oscillibacter	26	40	28	14	35	28	26	25	25	31	28	27	25	27	28	30	26	33	27	18	23	30	22	19	22	31	18	21	24	26	23	30	23	37
0.2.30.3.1.1.7-Erysipelotrichaceae_incertae_sedis	27	24	41	62	57	21	20	24	24	28	27	38	52	21	20	21	21	31	33	39	92	22	25	28	21	29	31	47	36	20	21	23	22	27
0.2.30.4.1.2.12-Dialister	28	26	24	44	53	24	21	26	23	25	21	25	40	22	23	27	24	28	30	40	38	23	35	25	28	30	28	42	33	23	22	27	27	30
0.2.30.2.1.1.4-Clostridium_sensu_stricto	29	36	29	48	33	26	30	32	34	24	21	34	45	26	22	25	29	22	23	48	33	24	23	30	30	23	27	33	18	29	28	25	29	25
0.2.30.2.1.21.24-Roseburia	30	28	25	21	38	23	23	33	32	25	33	53	48	25	34	34	31	23	24	37	27	21	24	31	36	22	26	31	42	22	30	35	35	31
0.2.30.2.1.21.2-Anaerostipes	31	32	21	40	93	30	31	28	31	35	35	52	57	29	33	30	32	25	25	42	67	31	20	33	29	32	18	55	37	32	31	33	31	28
0.2.5.2.1.4.5-unclassified	32	38	35	20	48	36	37	21	26	38	33	22	22	39	37	24	27	39	44	20	43	40	37	24	27	38	43	27	30	37	38	30	25	77
0.2.30.2.1.26.7-Clostridium_IV	33	33	30	27	50	29	28	28	27	37	30	46	23	33	32	29	30	33	34	119	33	24	31	26	35	34	23	56	26	33	34	29	31	39
0.2.21.6.1.1.44-unclassified	34	29	40	53	45	30	25	30	33	45	29	44	49	32	24	28	28	30	31	72	53	29	25	27	26	28	33	51	50	28	31	22	24	33
0.2.30.4.1.1.2-Phascolarctobacterium	35	34	30	67	48	27	27	36	29	32	31	40	47	24	34	32	34	35	36	31	92	32	28	35	32	33	37	30	96	31	28	35	33	36
0.2.5.5.1.1.1-unclassified	36	35	41	34	19	54	49	35	40	43	38	23	14	64	56	33	36	44	38	26	20	49	48	36	33	41	86	29	26	51	49	34	34	42
0.2.36.1.1.1.1-unclassified	37	46	37	31	37	34	36	34	28	30	36	51	35	35	36	41	36	42	37	60	47	36	21	34	23	39	41	51	41	27	27	26	26	44
0.2.30.3.1.1.1-Allobaculum	38	47	54	27	17	58	58	52	45	42	37	20	13	61	54	47	49	32	38	27	14	68	76	39	58	37	54	23	16	86	61	50	42	38
0.2.30.2.1.21.8-Clostridium_XlVb	39	37	32	138	75	35	33	31	35	43	31	37	61	28	29	35	33	42	29	72	67	33	31	32	33	36	24	46	128	34	33	32	37	57
0.2.30.6.1.1.1-unclassified	40	41	46	81	42	36	37	41	35	41	45	43	55	30	31	40	38	48	35	57	47	35	30	37	37	48	47	73	56	35	35	38	40	50
0.2.30.4.1.2.27-Veillonella	41	88	50	34	24	56	49	60	58	57	71	24	34	47	55	56	51	74	114	60	9	54	55	55	56	77	54	20	46	67	57	58	63	67
0.2.27.5.1.2.1-Akkermansia	42	55	41	54	65	40	40	44	37	47	41	40	32	38	38	42	43	60	44	53	47	38	41	40	39	45	54	35	52	36	45	43	36	47
0.2.2.1.4.1.14-unclassified	43	42	37	74	93	41	42	40	39	33	41	57	92	39	40	36	39	39	38	80	92	39	43	42	39	51	37	39	88	40	36	37	39	39
0.2.2.1.2.34.9-Propionibacterium	44	42	44	32	23	69	74	81	96	36	44	48	18	85	111	103	70	48	46	35	37	100	61	106	78	43	37	54	52	104	126	110	60	34
0.2.30.3.1.1.4-Clostridium_XVIII	45	54	47	96	71	38	34	37	37	34	48	73	52	36	41	37	40	46	41	60	151	36	46	41	43	45	54	79	106	39	41	46	43	42
0.2.21.6.1.1.35-Serratia	46	55	34	138	84	39	39	41	41	47	47	63	101	36	38	42	45	39	47	67	62	42	34	42	37	55	54	90	61	45	40	41	41	32
0.2.30.1.1.14.5-Staphylococcus	47	44	71	23	34	84	83	81	82	39	63	49	27	85	92	103	112	37	41	44	29	100	76	106	87	35	31	59	22	104	126	110	96	35
0.2.30.2.1.21.7-Clostridium_XlVa	48	52	35	41	93	45	45	44	47	53	61	57	83	44	45	45	41	46	70	34	59	41	46	44	51	39	28	50	69	42	47	39	44	51
0.2.5.2.1.7.1-unclassified	49	57	87	39	60	49	51	49	47	45	63	34	35	50	50	38	49	74	75	51	51	51	41	45	39	77	54	28	25	51	54	40	50	59
0.2.30.2.1.26.11-Flavonifractor	50	72	71	47	103	47	47	44	43	60	46	55	51	44	47	39	44	44	75	33	92	45	44	47	39	49	54	47	37	46	48	42	46	59
0.2.30.1.2.4.1-Lactobacillus	51	44	37	96	103	44	43	48	45	51	41	86	101	42	41	48	42	56	43	119	62	43	38	45	44	45	54	90	78	42	46	43	44	48
0.2.5.2.1.3.4-Odoribacter	52	66	47	106	31	48	44	49	50	57	71	120	52	52	49	53	46	37	55	24	151	51	44	52	49	41	41	115	47	47	44	47	48	95
0.2.2.1.2.46.1-unclassified	53	38	44	48	45	73	83	81	96	54	40	49	41	108	111	103	83	35	48	46	42	100	76	106	100	43	33	67	43	86	75	110	76	29
0.2.21.6.1.1.17-Klebsiella	54	48	61	44	26	69	69	81	75	50	50	32	42	108	62	68	83	48	56	48	43	80	61	74	65	58	47	41	37	68	61	69	83	53
0.2.30.3.1.1.3-Catenibacterium	55	66	54	81	75	42	46	38	41	39	50	91	63	48	44	46	48	70	63	80	151	46	76	50	46	52	86	79	78	42	42	48	47	48
0.2.21.3.1.6.1-Parasutterella	56	59	71	138	65	43	40	51	49	51	78	77	96	41	43	49	46	70	53	60	104	43	48	49	49	70	47	79	128	47	43	51	50	67
0.2.21.6.13.1.8-Haemophilus	57	140	87	43	26	65	83	62	71	89	94	33	29	73	92	103	70	89	51	53	47	72	61	61	87	67	86	36	88	77	82	110	83	130
0.2.21.3.4.1.21-Neisseria	58	168	114	67	17	116	108	107	96	136	94	62	140	108	111	103	83	109	49	29	29	100	76	106	87	151	86	32	54	104	126	110	114	130
0.2.30.2.1.26.15-Pseudoflavonifractor	59	168	61	22	93	73	74	41	55	111	71	47	42	64	64	50	55	134	70	44	104	65	61	51	46	54	54	73	65	62	68	53	50	70
0.2.16.1.1.2.4-Streptobacillus	60	168	114	74	43	116	108	81	112	136	133	26	74	108	111	103	112	134	130	19	54	100	76	106	100	151	54	45	30	104	126	110	114	154
0.2.30.4.1.2.14-Megasphaera	61	86	54	96	71	51	61	56	57	81	49	55	140	52	51	56	53	63	57	86	41	54	48	53	58	62	86	42	69	51	50	55	54	63
0.2.21.6.1.1.24-Pantoea	62	72	71	138	126	46	47	44	51	61	50	91	74	48	46	52	52	74	54	119	104	47	48	47	54	57	86	79	128	41	58	51	49	70
0.2.34.1.1.1.1-TM7_genus_incertae_sedis	63	61	114	42	43	84	74	53	60	49	56	68	63	108	64	56	54	60	114	119	67	65	76	54	65	49	86	70	128	104	82	58	60	130
0.2.30.3.1.1.11-Turicibacter	64	104	54	44	62	58	51	54	67	81	87	65	90	46	52	50	61	56	59	57	151	59	48	64	52	151	86	99	56	55	61	55	57	154
0.2.21.6.14.1.3-Enhydrobacter	65	104	114	96	126	84	108	107	112	111	133	120	21	108	111	103	83	134	85	86	59	100	76	106	100	151	54	79	60	104	39	110	96	46
0.2.2.1.2.10.1-Corynebacterium	66	29	61	62	45	116	83	81	112	63	50	107	71	85	92	103	83	63	61	80	67	100	76	106	100	52	47	128	115	86	126	85	83	45
0.2.21.5.1.3.1-Helicobacter	67	168	114	65	71	116	108	107	112	89	133	42	49	85	111	103	112	134	97	37	54	100	76	106	100	151	86	40	32	104	94	110	114	154
0.2.2.1.2.7.1-Brevibacterium	68	168	114	138	126	116	108	107	112	111	133	107	140	108	111	103	112	134	70	86	151	100	76	106	100	151	86	14	51	104	126	110	114	154
0.2.30.2.1.1.10-unclassified	69	119	71	62	115	49	51	60	54	71	50	107	120	58	48	60	59	56	79	119	129	58	48	56	56	62	47	102	106	58	58	65	57	59
0.2.2.1.4.1.8-Eggerthella	70	88	54	138	84	53	51	54	59	89	68	65	109	56	52	53	61	74	85	119	92	48	76	56	52	60	86	128	115	58	50	54	63	55
0.2.21.4.5.4.1-Bilophila	71	75	87	74	68	56	58	56	55	71	94	80	74	58	59	60	55	134	75	104	92	59	76	64	65	94	47	107	85	51	68	62	57	95
0.2.30.1.1.5.1-Gemella	72	168	114	56	51	116	108	107	112	136	133	68	115	108	111	103	112	134	130	67	31	100	76	106	100	151	86	47	47	104	126	110	83	130
0.2.21.2.12.1.1-unclassified	73	69	71	81	126	73	62	73	60	54	59	120	140	56	56	63	70	51	51	67	151	54	61	56	78	59	86	90	128	68	61	65	68	82
0.2.16.1.1.1.3-Fusobacterium	74	168	114	34	75	116	108	107	112	136	133	80	85	108	111	103	112	89	130	119	26	100	76	74	78	151	86	51	128	104	126	110	96	154
0.2.2.1.4.1.11-Olsenella	75	104	114	81	62	65	69	73	62	77	71	70	70	60	64	60	83	60	97	104	77	61	61	74	60	114	86	90	78	58	52	62	76	82
0.2.5.2.1.3.8-Porphyromonas	76	168	114	54	53	116	108	107	112	136	133	73	46	108	111	85	112	134	68	72	114	100	76	106	100	151	54	56	47	104	126	110	114	154
0.2.33.1.1.1.1-SR1_genus_incertae_sedis	77	140	114	138	53	116	108	107	112	136	133	107	67	108	111	103	112	134	130	40	43	100	76	106	100	151	86	37	128	104	94	110	114	130
0.2.30.1.2.2.11-Granulicatella	78	168	87	56	60	116	108	107	112	136	94	120	140	108	111	103	112	134	85	55	25	100	76	106	100	70	86	128	74	104	126	110	114	154
0.2.21.2.6.15.1-unclassified	79	61	61	138	75	116	108	107	112	54	56	120	140	108	111	103	112	70	63	60	71	100	76	106	100	70	54	128	37	104	126	71	114	70
0.2.2.1.4.1.13-Slackia	80	88	71	67	126	58	51	64	52	89	59	120	140	51	59	59	55	109	130	119	151	54	55	74	60	114	86	102	128	49	61	55	56	82
0.2.21.2.11.2.11-unclassified	81	119	87	81	75	84	74	107	96	71	133	70	59	73	111	103	75	52	97	86	54	100	76	89	100	151	54	73	56	104	126	110	114	112
0.2.21.2.9.2.1-Mitochondria_genus_incertae_sedis	82	49	61	118	126	116	108	107	82	81	68	54	55	108	111	103	75	63	75	86	151	100	76	106	87	62	86	107	65	86	94	110	114	63
0.2.5.3.1.5.17-unclassified	83	119	71	138	126	116	108	81	112	71	63	120	71	108	111	103	112	55	85	35	71	100	76	106	100	86	86	64	128	68	126	110	114	67
0.2.21.2.7.1.41-Paracoccus	84	75	50	118	62	116	83	107	112	136	78	96	67	108	111	103	112	89	130	119	151	100	76	89	100	70	86	64	115	104	82	110	114	41
0.2.30.2.1.25.9-unclassified	85	119	114	118	115	62	51	64	67	89	106	101	132	52	56	67	63	134	114	55	151	63	61	56	54	114	86	115	74	62	52	78	68	70
0.2.21.2.8.2.28-unclassified	86	59	87	50	126	84	108	107	112	89	78	120	63	108	92	103	112	63	130	46	151	100	76	106	100	114	86	70	106	104	94	110	114	95
0.2.2.1.3.1.8-unclassified	87	88	87	138	126	54	64	73	65	111	133	120	140	61	64	68	63	134	130	119	151	63	38	64	45	151	86	115	128	55	54	49	53	95
0.2.16.1.1.2.1-Leptotrichia	88	168	114	81	35	116	108	81	112	136	133	120	140	108	111	103	112	109	130	119	38	100	76	106	100	151	86	62	78	104	126	110	114	112
0.2.21.6.14.1.1-Acinetobacter	89	140	87	81	29	84	108	81	112	101	133	120	74	108	79	103	112	89	130	119	80	100	76	106	87	151	86	128	128	104	94	85	83	57
0.2.5.2.1.4.2-Paraprevotella	90	119	114	50	41	73	83	107	112	136	133	91	115	85	92	85	112	134	130	104	151	80	76	106	100	151	86	102	54	104	75	110	68	154
0.2.30.2.5.1.1-unclassified	91	140	71	138	93	62	51	68	71	77	133	86	115	61	111	63	63	89	70	119	129	72	55	67	64	60	47	128	115	86	75	71	114	70
0.2.30.2.1.26.4-Anaerotruncus	92	140	114	138	126	73	83	81	75	89	133	96	37	73	79	85	63	134	130	86	151	65	48	106	72	86	86	115	78	68	94	65	68	154
0.2.27.2.1.1.1-Spartobacteria_genera_incertae_sedis	93	81	87	60	84	116	108	107	112	81	78	91	83	108	111	103	112	56	130	119	59	100	61	106	100	67	86	99	96	104	126	110	114	63
0.2.30.2.1.21.12-Howardella	94	81	71	81	126	73	69	68	71	136	94	120	140	64	79	63	112	74	97	51	151	51	76	74	72	94	54	128	128	58	82	71	60	112
0.2.21.2.6.4.12-unclassified	95	71	61	81	57	116	108	107	112	111	106	73	59	108	111	103	112	89	57	104	104	100	76	106	100	114	54	128	128	104	126	110	114	95
0.2.30.2.1.7.6-Peptoniphilus	96	140	114	118	126	116	108	107	112	136	133	120	140	108	111	103	68	134	130	119	52	100	76	106	100	151	86	59	26	104	126	110	114	95
0.2.21.2.6.4.6-Bradyrhizobium	97	81	47	81	57	116	108	107	112	89	68	120	101	108	111	103	112	74	130	86	71	100	76	106	100	70	86	107	96	68	126	110	114	90
0.2.21.6.15.3.3-Thiothrix	98	66	114	65	68	84	108	107	112	136	63	120	140	108	111	103	83	54	130	119	151	100	76	106	100	56	54	128	61	104	126	110	114	55
0.2.2.1.2.25.9-Rothia	99	168	114	118	51	116	83	107	82	136	106	120	132	108	111	103	83	134	130	104	36	100	76	106	87	151	54	97	88	104	126	110	114	130
0.2.1.1.1.1.1-Gp1	100	88	87	138	126	116	108	107	112	57	61	67	63	108	111	103	112	134	63	72	151	100	76	106	100	70	43	128	128	104	126	110	114	112
0.2.30.2.1.21.20-Oribacterium	101	168	114	52	53	116	108	107	112	136	133	96	140	108	111	103	112	134	130	119	77	100	76	106	100	151	86	128	43	104	126	110	114	154
0.2.21.2.8.3.1-unclassified	102	104	61	74	93	116	108	107	75	67	94	120	92	108	79	68	112	74	130	119	80	100	76	106	78	86	86	64	85	104	126	110	114	82
0.2.21.4.5.4.3-Desulfovibrio	103	88	114	118	126	73	64	64	62	67	133	120	132	85	79	68	75	53	130	119	129	80	76	106	60	151	43	90	128	77	54	78	76	154
0.2.21.6.17.1.1-unclassified	104	63	50	138	126	116	83	81	112	71	63	80	140	70	92	103	112	70	114	119	129	80	76	106	78	114	54	107	63	104	82	85	83	95
0.2.21.3.1.2.1-Burkholderia	105	88	87	96	75	116	108	107	112	63	78	57	85	108	111	103	112	63	79	119	151	100	76	89	100	114	86	128	85	86	126	110	114	78
0.2.2.1.2.25.6-Micrococcus	106	168	114	118	65	73	108	107	112	136	133	120	39	108	111	103	83	134	130	86	104	100	76	106	100	114	86	128	106	104	58	110	114	95
0.2.30.2.1.26.1-Acetanaerobacterium	107	119	87	138	84	73	83	64	67	136	133	101	127	85	61	75	68	134	130	119	104	80	76	74	100	94	54	73	69	77	126	58	76	90
0.2.2.1.2.24.35-unclassified	108	25	114	138	126	116	108	107	112	136	133	120	140	108	111	103	112	134	114	119	151	100	76	106	100	114	86	128	128	104	94	110	114	154
0.2.30.2.1.15.5-Eubacterium	109	168	87	118	75	65	83	68	75	81	133	120	127	52	71	75	83	109	114	119	114	80	55	74	65	77	86	79	128	62	82	71	68	112
0.2.21.3.1.6.2-Sutterella	110	168	87	138	103	84	83	73	67	136	133	73	140	64	64	75	75	89	68	119	114	61	55	67	72	67	86	115	88	68	94	78	68	112
0.2.2.1.4.1.2-Asaccharobacter	111	88	114	138	126	62	69	56	65	111	133	120	140	70	62	75	63	134	85	86	151	80	76	56	78	62	86	115	128	55	61	71	83	130
0.2.30.3.1.1.12-unclassified	112	140	114	138	126	58	64	107	71	111	78	120	140	73	71	103	75	89	130	119	104	80	55	67	60	114	54	128	128	62	68	58	63	82
0.2.5.3.1.7.1-Mucilaginibacter	113	168	54	38	126	116	108	107	112	136	87	120	140	108	111	103	112	134	130	119	151	100	76	106	100	114	86	128	128	104	126	110	114	59
0.2.21.2.6.11.3-Rhizobium	114	69	61	81	84	116	108	107	112	71	106	77	140	108	111	103	112	109	130	72	151	100	76	106	100	114	86	70	128	104	94	110	114	154
0.2.21.2.8.1.28-unclassified	115	75	114	96	126	116	83	81	112	136	133	120	140	108	111	103	112	89	130	48	62	100	76	106	100	94	86	90	128	104	126	110	114	154
0.2.5.2.1.3.2-Butyricimonas	116	168	114	138	126	84	74	68	82	111	133	38	140	73	79	103	83	134	130	119	92	72	76	89	72	151	86	128	128	77	94	85	76	154
0.2.2.1.4.1.10-Gordonibacter	117	168	114	138	126	69	62	62	75	101	133	120	88	70	71	68	59	74	97	119	151	72	76	67	78	77	86	128	128	86	68	62	63	154
0.2.1.20.1.1.1-Gp3	118	168	114	67	126	116	83	107	112	67	50	120	74	108	92	103	112	89	130	119	104	100	76	74	100	151	86	128	88	104	126	85	114	112
0.2.21.7.1.1.1-unclassified	119	104	114	67	103	69	108	107	96	101	133	120	120	85	71	103	70	74	114	119	114	80	76	89	87	94	54	99	128	104	75	85	114	112
0.2.30.1.1.2.4-Bacillus	120	63	114	118	126	116	74	107	112	136	87	91	132	73	71	75	112	134	79	86	151	100	76	61	100	151	86	115	78	77	82	85	83	130
0.2.2.1.2.15.3-Dermacoccus	121	168	114	67	93	84	108	107	112	136	133	101	85	108	111	103	112	89	130	104	114	100	76	106	100	151	86	73	115	104	126	110	114	63
0.2.21.5.1.2.2-Campylobacter	122	168	114	58	126	116	108	107	112	136	133	120	140	108	111	103	112	134	130	60	151	100	76	106	100	114	86	56	128	104	126	110	96	154
0.2.21.4.10.1.1-unclassified	123	168	87	138	115	116	108	107	112	111	106	63	127	108	111	68	112	109	130	119	114	100	76	106	87	151	43	128	106	104	126	110	114	112
0.2.21.4.5.4.5-unclassified	124	88	114	106	126	116	74	68	82	111	106	120	140	85	79	68	112	63	85	119	92	80	76	67	100	94	86	128	128	104	61	69	83	154
0.2.1.12.1.1.1-Gp2	125	104	87	138	126	116	108	107	112	63	133	120	140	85	111	85	112	134	97	60	129	100	76	89	100	86	86	115	74	104	126	110	114	95
0.2.16.1.1.2.3-Sneathia	126	168	114	138	126	116	108	107	112	136	133	44	90	108	111	103	112	134	130	119	80	100	76	106	87	151	86	128	128	104	126	110	114	154
0.2.21.6.14.2.5-Pseudomonas	127	168	114	138	84	84	108	107	112	81	71	120	109	108	111	103	112	109	130	119	129	100	76	106	100	77	86	128	128	104	126	110	114	52
0.2.29.1.1.1.8-unclassified	128	168	114	58	126	116	108	107	112	136	133	120	88	108	111	103	112	89	61	119	151	100	76	89	100	94	86	128	128	104	94	110	114	78
0.2.5.4.1.2.11-Chryseobacterium	129	72	114	138	126	116	108	107	112	136	106	107	81	108	111	103	112	134	130	119	54	100	76	106	100	94	86	128	128	86	126	110	114	70
0.2.5.4.1.2.91-unclassified	130	49	114	138	126	116	108	107	112	136	133	120	140	108	111	103	112	134	130	119	62	100	76	106	100	151	86	128	65	104	126	110	114	154
0.2.21.3.1.7.1-unclassified	131	81	61	138	115	116	108	107	112	111	71	120	101	108	111	103	112	134	130	119	151	100	76	106	100	77	86	97	96	104	82	110	114	90
0.2.21.2.11.2.2-Novosphingobium	132	168	114	96	126	116	108	107	112	77	87	120	96	108	111	103	112	134	70	80	151	100	76	106	100	151	86	128	128	104	126	110	114	54
0.2.30.2.1.25.5-Peptostreptococcus	133	104	114	118	93	116	108	81	82	136	106	96	140	73	111	85	112	134	130	119	92	72	76	89	100	151	86	67	128	104	94	110	114	95
0.2.30.4.1.2.30-unclassified	134	168	114	138	103	116	108	81	82	136	133	107	140	73	64	85	75	89	130	119	80	68	76	74	65	151	54	115	128	68	126	85	96	154
0.2.11.1.1.1.6-Mucispirillum	135	119	114	81	126	84	108	73	62	136	133	120	140	73	92	63	83	134	130	104	151	100	61	74	87	151	54	128	128	104	75	85	63	154
0.2.9.5.1.1.1-Ktedonobacter	136	86	87	138	126	84	108	107	112	77	133	80	132	108	111	103	112	89	79	72	129	100	76	106	87	77	86	128	128	104	126	110	114	130
0.2.5.4.1.2.9-Capnocytophaga	137	119	114	138	126	116	108	107	112	136	133	120	58	108	111	103	112	134	130	67	77	100	76	106	100	151	86	128	128	104	126	110	114	154
0.2.5.4.1.2.12-Cloacibacterium	138	49	114	138	126	116	108	81	112	136	133	120	140	108	111	103	112	134	85	119	71	100	76	106	100	94	86	128	128	104	82	110	114	154
0.2.30.1.2.3.2-Enterococcus	139	52	87	138	126	84	108	107	112	136	133	120	101	108	111	103	112	134	130	80	151	80	76	106	100	151	54	128	128	104	126	85	114	154
0.2.21.6.13.1.16-unclassified	140	168	114	118	84	116	108	107	112	136	133	120	74	108	111	75	83	134	130	119	80	100	76	106	100	151	86	128	96	104	126	110	114	154
0.2.5.2.1.3.10-Tannerella	141	119	114	106	126	116	108	107	82	136	133	107	101	108	111	75	83	134	130	104	114	80	76	67	65	151	86	128	128	86	126	71	68	130
0.2.2.1.10.1.1-unclassified	142	168	114	138	126	116	74	107	112	136	106	57	140	108	111	103	112	74	97	104	151	100	76	106	100	114	86	115	128	86	68	85	114	154
0.2.23.1.1.1.5-Cloacibacillus	143	88	114	138	126	84	64	81	82	101	133	120	140	64	92	85	70	134	130	119	151	68	76	89	78	94	86	128	128	62	68	110	96	154
0.2.21.2.6.10.7-Phyllobacterium	144	140	114	138	126	116	108	107	112	61	133	120	67	108	111	103	112	134	63	119	151	100	76	106	100	151	86	115	128	104	126	110	114	154
0.2.21.6.16.1.3-Nevskia	145	81	114	138	115	116	108	107	112	89	133	86	140	108	111	103	112	74	130	72	151	100	76	106	100	151	86	128	96	104	126	110	114	130
0.2.21.3.1.4.9-Delftia	146	168	114	96	126	116	108	107	112	136	94	96	92	108	111	103	112	134	114	119	151	100	76	106	100	114	86	128	63	104	126	110	114	130
0.2.5.4.1.2.75-Soonwooa	147	168	114	138	126	116	108	107	112	136	133	120	140	108	111	103	112	134	50	119	151	100	76	106	100	151	86	62	128	104	126	110	114	154
0.2.30.2.1.26.18-Sporobacter	148	168	61	138	126	84	64	107	82	136	87	120	132	85	111	85	83	134	97	86	151	100	76	74	87	114	86	128	128	86	94	110	76	154
0.2.5.2.1.4.1-Hallella	149	140	114	138	126	116	108	73	82	136	106	107	140	108	92	85	75	134	130	86	114	100	76	89	72	151	86	102	106	104	126	71	83	154
0.2.5.4.1.2.25-Flavobacterium	150	119	50	138	126	116	108	107	112	63	133	120	140	108	111	103	112	63	130	119	151	100	76	106	100	151	86	128	128	104	126	110	68	154
0.2.30.3.1.1.10-Solobacterium	151	168	114	138	75	116	83	107	112	136	133	120	140	85	111	103	112	134	130	119	54	100	76	106	100	151	86	128	106	104	126	110	114	154
0.2.30.2.1.7.1-Anaerococcus	152	63	114	96	126	116	108	107	112	136	133	101	140	108	111	103	75	134	130	119	80	100	76	106	100	151	86	128	128	104	94	85	114	154
0.2.2.1.2.33.4-Promicromonospora	153	140	87	106	126	116	108	107	112	136	106	120	127	108	111	103	112	134	130	67	151	100	76	106	100	151	86	79	128	104	126	110	114	154
0.2.30.2.1.7.2-Finegoldia	154	168	114	67	126	116	108	107	112	136	133	120	140	108	111	103	112	134	130	119	129	100	76	106	100	151	86	67	128	104	126	110	114	90
0.2.21.6.16.2.22-unclassified	155	57	114	138	126	116	108	107	112	136	133	77	140	85	111	103	112	74	130	119	151	100	76	106	100	151	86	128	128	104	126	110	114	154
0.2.2.1.2.2.2-Actinomyces	156	168	114	138	103	84	83	107	112	89	133	120	140	108	111	103	112	134	130	119	62	100	76	106	100	94	86	128	128	104	94	110	114	112
0.2.2.1.4.1.3-Atopobium	157	168	114	138	84	116	108	107	112	136	133	120	140	108	111	103	83	134	130	119	80	100	76	106	100	151	86	128	78	104	126	110	114	154
0.2.9.5.1.3.1-unclassified	158	168	71	138	126	116	108	107	112	67	133	120	115	108	111	103	112	134	85	119	151	100	76	106	100	86	86	128	128	104	126	110	114	95
0.2.21.2.6.8.2-Methylobacterium	159	140	114	138	71	116	108	107	112	136	133	120	140	108	111	103	112	134	130	119	71	100	76	106	100	151	86	128	128	104	126	110	114	154
0.2.21.6.16.2.17-Stenotrophomonas	160	119	71	138	126	116	108	107	112	136	133	120	140	108	111	103	112	134	130	119	151	100	76	106	100	151	86	59	128	104	126	110	114	154
0.2.21.2.3.1.2-Brevundimonas	161	168	114	74	126	116	108	107	112	136	133	120	140	108	111	103	112	134	130	119	151	100	76	106	100	151	86	73	128	104	82	110	114	95
0.2.24.1.2.1.1-Anaeroplasma	162	168	71	138	126	65	69	81	112	89	133	120	140	108	92	85	112	134	130	119	151	80	61	89	87	114	86	128	128	77	126	110	114	154
0.2.21.6.1.1.7-Citrobacter	163	140	114	138	126	116	108	107	75	111	106	120	140	73	79	85	112	74	130	119	151	100	76	74	100	151	86	128	115	77	126	110	96	78
0.2.2.1.4.1.9-Enterorhabdus	164	168	114	118	126	73	83	107	75	136	133	70	140	85	111	103	112	109	79	119	151	100	76	106	100	151	86	128	128	104	126	110	96	154
0.2.5.3.1.8.1-unclassified	165	140	87	138	126	84	108	107	112	136	133	120	140	108	111	103	112	134	97	119	71	100	76	106	100	151	86	128	128	104	126	110	114	82
0.2.21.3.1.2.10-unclassified	166	75	114	138	126	116	108	107	112	81	133	120	109	108	111	103	112	134	130	119	151	100	76	106	100	151	86	128	128	104	126	110	96	78
0.2.21.3.1.4.1-Acidovorax	167	168	114	138	126	116	108	107	112	136	133	120	96	108	111	85	112	74	130	119	151	100	76	106	100	151	86	79	115	104	126	110	114	154
0.2.30.1.1.2.3-Anoxybacillus	168	168	114	138	126	116	108	81	112	136	133	120	71	108	111	103	112	134	130	119	151	100	76	106	100	62	86	128	128	104	126	85	114	154
0.2.30.1.1.17.1-unclassified	169	119	114	138	126	116	108	107	112	136	133	86	140	108	111	103	83	134	130	80	151	100	76	89	100	151	86	128	96	104	126	110	114	154
0.2.30.1.2.6.1-Lactococcus	170	168	114	138	93	116	108	73	112	136	87	120	101	108	111	85	83	134	130	119	151	100	76	106	100	151	86	128	128	104	126	85	96	154
0.2.4.3.1.1.1-Armatimonadetes_gp5	171	168	114	138	126	116	108	107	112	101	133	57	140	108	111	103	112	134	130	119	151	100	76	106	100	151	86	128	128	104	126	110	114	154
0.2.5.3.1.7.5-Pedobacter	172	168	114	138	126	116	108	107	112	136	133	120	61	108	111	103	112	134	130	119	151	100	76	106	100	94	86	128	128	104	126	85	114	154
0.2.21.3.7.1.1-unclassified	173	119	114	118	126	84	108	107	112	136	133	120	92	108	111	103	112	134	97	119	129	100	76	106	100	151	86	128	128	104	94	85	114	95
0.2.30.2.1.26.12-Hydrogenoanaerobacterium	174	168	114	138	126	84	108	107	112	136	133	120	140	108	111	85	112	134	130	119	151	80	76	89	100	151	86	90	88	104	126	78	114	154
0.2.21.6.1.1.12-Enterobacter	175	104	87	138	126	116	108	107	112	136	106	107	140	85	92	103	112	134	130	119	129	68	76	106	100	114	86	128	128	77	82	85	114	154
0.2.21.6.7.1.1-Cardiobacterium	176	168	114	60	126	116	108	107	112	136	133	120	140	108	111	103	112	134	130	119	151	100	76	106	100	151	86	128	128	104	126	110	114	154
0.2.24.1.2.1.2-Asteroleplasma	177	168	114	138	126	84	83	107	82	136	106	120	140	85	79	103	112	134	97	119	151	80	61	74	100	94	86	128	128	86	126	110	83	154
0.2.21.2.6.10.5-Mesorhizobium	178	168	114	138	68	116	108	107	112	136	133	120	140	108	111	103	112	89	114	119	151	100	76	106	100	151	86	128	128	104	126	110	114	154
0.2.30.1.2.7.1-unclassified	179	168	114	138	126	84	83	107	96	136	133	120	140	85	111	75	112	134	130	119	151	72	61	106	72	151	86	128	115	104	126	78	76	154
0.2.21.2.2.1.4-Rhizomicrobium	180	168	87	138	126	84	108	107	112	136	133	120	140	108	111	103	112	134	59	86	151	100	76	106	100	151	86	128	128	104	126	110	114	154
0.2.30.4.1.3.1-unclassified	181	168	114	138	126	116	108	73	96	136	133	120	140	108	79	85	83	134	130	119	151	100	61	74	78	151	86	128	128	68	94	85	96	154
0.2.20.3.1.1.1-unclassified	182	168	114	138	126	116	108	107	112	136	133	120	140	108	111	103	112	134	63	86	151	100	76	106	100	70	86	128	128	104	126	110	114	154
0.2.30.1.2.4.3-Pediococcus	183	168	54	138	126	116	108	81	112	136	133	120	140	108	71	85	112	134	130	119	151	80	76	74	100	151	86	128	128	86	126	110	114	154
0.2.21.2.6.7.7-Hyphomicrobium	184	104	114	138	126	116	108	107	112	111	133	120	140	108	111	103	112	134	130	104	151	100	76	106	100	151	86	128	69	104	126	110	114	154
0.2.21.3.1.3.1-Aquabacterium	185	168	114	106	126	116	108	107	112	136	133	120	140	108	111	103	83	134	130	119	151	100	76	106	100	151	86	79	106	104	126	110	114	154
0.2.21.3.1.4.33-unclassified	186	140	114	138	126	116	108	107	112	136	133	120	140	108	111	103	112	89	130	119	129	100	76	106	100	94	86	128	74	104	126	110	114	154
0.2.21.6.1.1.32-Raoultella	187	168	114	138	126	116	108	107	112	136	133	80	140	108	111	103	112	134	130	119	151	100	76	106	100	151	86	79	128	104	126	110	114	154
0.2.27.3.1.1.1-3_genus_incertae_sedis	188	75	87	138	126	116	108	107	112	136	106	120	140	108	111	103	112	89	130	119	151	100	76	106	100	151	86	128	128	104	126	110	114	95
0.2.21.6.6.1.10-Marinobacter	189	168	114	138	126	116	108	107	112	136	133	120	140	108	111	103	112	134	130	57	151	100	76	106	100	151	86	128	128	104	126	110	114	154
0.2.31.1.1.1.1-OD1_genus_incertae_sedis	190	168	114	138	126	116	108	107	112	136	106	120	140	108	111	103	112	134	130	119	151	100	76	106	100	94	86	128	65	104	126	110	114	154
0.2.21.2.3.1.4-Phenylobacterium	191	168	114	138	126	116	108	107	96	136	56	120	140	108	111	103	112	134	130	119	151	100	76	106	100	151	86	128	128	104	126	110	114	112
0.2.21.3.4.1.11-Deefgea	192	168	114	106	126	116	108	107	112	89	133	120	140	108	111	103	112	134	130	119	80	100	76	106	100	151	86	128	128	104	126	110	114	154
0.2.30.2.1.7.5-Parvimonas	193	168	114	138	115	84	83	107	112	136	133	120	140	85	64	75	83	134	130	119	114	100	76	106	100	151	86	128	128	77	126	110	114	154
0.2.2.1.2.17.1-Dietzia	194	168	114	138	126	116	108	107	112	136	133	80	140	108	111	103	112	134	130	119	114	100	76	106	100	151	86	128	106	104	126	110	114	112
0.2.21.2.6.7.4-Devosia	195	104	114	138	103	116	108	107	112	136	133	120	140	108	111	103	112	134	130	119	151	100	76	106	100	94	54	128	128	104	126	110	114	154
0.2.2.1.2.20.6-Janibacter	196	168	114	138	103	116	108	107	112	101	133	120	109	108	111	103	112	134	114	119	151	80	76	106	100	151	86	115	128	104	126	110	114	154
0.2.30.1.1.4.1-Thermicanus	197	119	114	138	126	116	108	107	112	136	133	120	81	108	111	103	112	134	130	119	151	100	76	89	100	151	86	128	128	104	126	110	114	154
0.2.30.4.1.1.3-Succiniclasticum	198	168	114	96	126	116	108	107	112	136	133	120	132	108	111	103	112	134	130	86	151	100	76	106	100	86	86	128	128	104	126	110	114	154
0.2.2.1.2.43.6-unclassified	199	168	114	118	126	116	108	107	112	136	106	120	140	108	111	103	112	134	97	119	92	100	76	106	100	94	86	128	128	104	126	110	114	154
0.2.21.2.7.1.88-unclassified	200	168	114	74	126	116	108	107	112	136	87	120	140	108	111	103	112	134	130	119	151	100	76	106	100	151	86	128	128	104	126	110	114	154
0.2.21.4.8.6.1-Phaselicystis	201	168	71	81	126	116	108	107	112	136	133	120	140	108	111	103	112	134	130	119	151	100	76	106	100	151	86	128	128	104	126	110	114	154
0.2.21.2.6.14.7-Xanthobacter	202	168	114	138	126	116	108	107	112	136	133	120	140	108	111	103	112	74	130	119	80	100	76	106	100	151	86	128	128	104	126	110	114	154
0.2.21.6.16.2.15-Rudaea	203	168	114	138	126	116	108	107	112	136	133	120	74	108	111	103	112	134	130	119	151	100	76	106	100	151	86	128	128	104	126	110	114	154
0.2.21.3.1.3.13-Tepidimonas	204	168	114	138	126	116	108	107	96	111	133	120	101	108	111	103	112	134	130	119	104	100	76	106	100	151	86	128	128	104	126	110	114	154
0.2.1.23.1.1.1-Gp6	205	168	114	138	126	116	108	107	112	136	133	120	140	108	111	103	112	109	130	119	151	100	76	106	100	151	54	128	96	104	94	110	114	154
0.2.21.2.11.1.6-unclassified	206	168	114	138	75	116	108	81	112	136	133	120	140	108	111	103	112	134	130	119	151	100	76	106	100	151	86	128	128	104	126	110	114	154
0.2.5.4.1.3.1-unclassified	207	168	114	138	126	116	108	107	112	136	78	120	140	108	111	103	112	134	130	119	92	100	76	106	100	151	86	128	128	104	126	110	114	154
0.2.30.2.1.25.7-Sporacetigenium	208	168	114	138	126	116	108	81	96	136	106	120	132	108	92	103	83	134	130	119	151	72	76	89	100	151	86	128	128	68	126	110	96	154
0.2.2.1.1.4.1-unclassified	209	88	114	138	126	116	108	107	112	136	133	120	140	108	111	103	112	109	130	86	151	100	76	106	100	151	86	128	115	104	126	110	114	154
0.2.20.1.1.1.9-unclassified	210	168	114	138	126	116	108	107	112	136	133	120	140	108	111	103	112	134	97	119	151	100	76	106	100	77	86	128	115	104	94	110	114	95
0.2.2.1.2.30.5-Rhodococcus	211	168	114	138	126	116	108	107	112	136	133	120	140	108	111	103	112	134	130	119	151	100	76	106	100	151	86	128	69	104	126	110	114	154
0.2.30.2.1.1.1-Anaerobacter	212	168	114	74	126	84	108	107	112	136	133	120	140	108	111	103	112	134	130	119	151	100	76	106	100	151	86	128	128	104	126	110	114	130
0.2.9.7.1.1.1-unclassified	213	119	114	138	126	116	108	107	112	136	133	107	140	108	111	103	112	134	130	119	151	100	76	106	100	94	86	102	115	104	126	110	114	154
0.2.2.1.2.28.2-Mycobacterium	214	168	114	138	126	116	108	107	112	136	106	120	140	108	111	103	112	134	130	119	151	100	76	106	100	86	86	128	88	104	126	110	114	130
0.2.30.1.1.13.2-Sporolactobacillus	215	140	114	138	126	116	108	107	112	136	133	120	140	108	111	103	112	109	130	119	80	100	76	106	100	151	86	128	128	104	126	110	114	154
0.2.21.4.5.5.1-unclassified	216	168	114	118	126	116	108	107	96	136	133	120	109	108	111	103	112	109	130	119	129	100	76	106	100	151	86	128	128	104	126	85	114	154
0.2.30.2.1.26.19-Subdoligranulum	217	168	114	138	126	84	108	107	82	136	133	120	140	85	71	103	112	109	130	119	151	80	76	106	100	151	86	128	128	86	126	85	83	154
0.2.21.3.4.1.30-unclassified	218	168	114	81	126	116	108	107	112	136	133	120	120	108	111	103	112	134	130	119	151	100	76	106	100	151	86	128	128	104	126	110	114	154
0.2.20.1.1.1.7-Singulisphaera	219	168	114	138	126	116	108	107	112	136	133	120	140	108	111	103	112	134	114	104	151	100	76	106	100	94	86	128	128	104	126	110	114	82
0.2.30.4.1.2.22-Selenomonas	220	168	114	118	126	116	108	107	112	136	133	120	140	108	111	103	112	134	130	119	92	100	76	106	100	151	86	115	128	104	126	110	114	154
0.2.2.1.2.35.27-unclassified	221	104	114	138	126	116	108	107	112	111	133	120	120	108	111	103	112	134	85	119	151	100	76	106	100	151	86	128	128	104	126	110	114	154
0.2.21.5.1.2.1-Arcobacter	222	168	114	138	126	116	108	107	112	136	133	120	140	108	111	103	112	134	130	119	151	100	76	106	100	151	86	79	128	104	126	110	114	154
0.2.21.6.13.1.2-Aggregatibacter	223	168	114	138	84	116	108	107	112	136	133	120	140	108	111	103	83	134	130	119	151	100	76	106	100	151	86	128	128	104	126	110	114	154
0.2.21.3.1.5.5-Janthinobacterium	224	168	114	138	126	116	108	107	112	136	133	120	140	108	111	103	112	134	130	72	151	100	76	106	100	151	86	128	128	104	126	110	114	154
0.2.2.1.2.20.20-unclassified	225	168	114	106	126	116	108	107	112	136	133	120	140	108	111	103	112	134	130	119	151	100	76	106	100	151	54	128	128	104	126	110	114	154
0.2.30.4.1.1.5-unclassified	226	168	114	138	126	84	83	107	112	136	106	120	140	108	111	103	112	134	130	119	151	100	76	106	100	151	86	107	128	86	94	85	96	154
0.2.21.4.1.2.2-Vampirovibrio	227	168	87	138	126	116	108	107	96	81	133	120	140	108	111	103	112	134	130	119	151	100	76	106	100	114	86	128	128	104	126	110	114	154
0.2.30.1.2.5.2-Leuconostoc	228	168	114	138	126	116	108	107	112	136	133	120	96	108	111	103	112	134	130	119	151	100	76	106	100	114	86	128	128	104	126	78	114	154
0.2.30.2.1.25.3-Filifactor	229	168	114	138	126	116	108	107	112	136	133	120	140	108	111	103	112	134	130	119	80	100	76	106	100	151	86	128	128	104	126	110	114	154
0.2.30.3.1.1.2-Bulleidia	229	168	114	138	126	116	108	107	112	136	133	120	140	108	111	103	112	134	130	119	80	100	76	106	100	151	86	128	128	104	126	110	114	154
0.2.30.3.1.1.8-Holdemania	231	168	114	138	126	73	74	81	82	136	133	120	140	108	111	103	83	134	130	119	151	80	76	89	100	151	86	128	128	104	126	110	114	154
0.2.2.1.2.30.1-Gordonia	232	168	87	138	126	116	108	107	112	111	133	101	140	108	111	103	112	134	130	119	151	100	76	106	100	114	86	128	128	104	126	110	114	130
0.2.21.2.8.2.23-Telmatospirillum	233	119	114	138	126	116	108	107	112	136	71	120	140	108	111	103	112	134	130	119	151	100	76	106	100	151	86	128	128	104	126	110	114	154
0.2.21.6.8.1.9-Rheinheimera	234	168	114	106	103	116	108	107	112	136	133	120	140	108	111	103	112	134	130	119	151	100	76	106	100	151	86	128	128	104	126	110	114	154
0.2.21.2.8.1.22-Roseomonas	235	168	114	138	103	116	108	107	112	136	133	120	140	108	111	103	112	134	130	119	151	100	76	106	100	151	86	107	128	104	126	110	114	130
0.2.2.1.2.25.5-Kocuria	236	168	114	138	126	116	108	107	112	136	133	120	140	108	111	103	112	134	130	86	129	100	76	106	100	151	86	128	115	104	126	110	114	154
0.2.5.3.1.6.11-Hymenobacter	237	168	114	138	126	116	108	107	112	136	133	120	140	108	111	103	112	134	130	119	151	100	76	106	100	151	86	128	128	104	126	110	114	70
0.2.21.2.6.7.13-Rhodoplanes	238	168	114	81	126	116	108	107	112	136	133	120	140	108	111	103	112	134	130	119	151	100	76	106	100	151	86	128	128	104	126	110	114	154
0.2.12.1.1.1.2-Deinococcus	239	168	87	138	126	116	108	107	112	136	106	120	140	108	111	103	112	134	130	119	151	100	76	106	100	151	86	128	128	104	126	110	114	90
0.2.29.1.1.1.1-Bacillariophyta	240	168	114	138	126	116	108	107	112	136	78	120	140	108	111	103	112	134	130	119	151	100	76	106	100	151	86	128	128	104	75	110	114	154
0.2.30.2.1.26.2-Acetivibrio	241	168	114	138	126	116	108	107	112	136	133	120	140	108	92	75	112	134	130	119	129	100	61	106	100	151	86	128	128	104	126	110	114	154
0.2.9.5.1.2.1-Thermosporothrix	242	168	114	138	126	116	108	107	112	111	94	120	140	108	111	103	112	109	130	104	151	100	76	106	100	151	86	128	128	104	126	110	114	154
0.2.21.6.16.2.20-Xanthomonas	243	168	114	138	115	116	108	107	112	111	133	120	140	108	111	103	83	134	130	119	151	100	76	106	100	151	86	128	128	104	126	110	114	95
0.2.21.6.16.1.6-Steroidobacter	244	75	114	138	126	116	108	107	112	136	133	120	140	108	111	103	112	134	130	119	151	100	76	106	100	151	86	128	128	104	126	110	114	154
0.2.21.3.1.5.7-Naxibacter	245	168	114	138	126	116	108	107	112	136	94	120	140	108	92	103	112	134	130	119	151	100	76	106	100	114	86	128	128	104	126	110	114	95
0.2.30.1.3.1.1-unclassified	246	168	114	138	126	116	108	81	112	136	133	120	140	108	111	103	112	134	130	119	151	100	76	106	100	151	54	128	128	104	126	110	96	154
0.2.5.2.1.5.3-unclassified	247	168	114	118	126	116	108	81	112	101	133	120	140	108	111	103	112	134	130	119	151	100	76	106	100	151	86	128	128	104	94	110	96	154
0.2.21.3.6.1.19-unclassified	248	168	114	138	126	116	108	107	112	101	133	120	140	108	111	103	112	109	114	119	151	100	76	106	100	94	86	128	128	104	126	110	114	154
0.2.30.1.2.2.10-Dolosigranulum	249	168	114	138	93	116	108	107	112	136	133	120	140	108	111	103	112	134	130	119	151	100	76	106	100	151	86	128	128	104	126	110	114	154
0.2.26.1.1.3.1-unclassified	250	168	114	138	126	116	108	107	112	136	133	86	140	108	111	103	112	134	130	119	151	100	76	106	100	151	86	128	128	104	126	110	114	154
0.2.2.1.2.41.4-unclassified	251	168	71	138	126	116	108	107	112	136	133	120	140	108	111	103	112	134	130	119	151	100	76	106	100	114	86	128	128	104	126	110	114	154
0.2.5.3.1.7.8-Sphingobacterium	252	168	114	138	126	116	108	107	112	136	133	120	96	108	111	103	112	134	130	119	151	100	76	106	100	151	86	128	128	104	126	110	114	154
0.2.21.3.1.3.17-unclassified	253	168	114	138	126	116	108	107	112	136	133	120	140	108	111	103	112	134	130	119	151	100	76	106	100	86	86	128	128	104	94	110	114	112
0.2.21.3.6.1.3-Azospira	254	168	114	138	126	116	108	107	112	136	133	120	140	108	111	103	112	134	130	119	151	100	76	106	100	151	86	128	88	104	126	110	114	154
0.2.30.2.1.1.2-Anaerosporobacter	255	88	114	138	126	84	108	107	96	136	133	120	140	108	111	103	112	134	130	119	151	100	76	106	100	151	86	128	128	104	126	110	114	154
0.2.2.1.2.4.1-Actinospica	256	140	114	138	126	116	108	107	112	136	133	120	140	108	111	103	112	109	97	119	151	100	76	106	100	114	86	128	128	104	126	110	114	154
0.2.19.1.1.1.2-Nitrospira	257	168	114	138	126	116	108	107	112	101	133	120	140	108	111	103	112	134	85	119	151	100	76	106	100	151	86	128	128	104	126	110	114	154
0.2.21.3.1.5.12-unclassified	258	168	114	138	126	116	108	107	112	136	133	120	140	108	79	103	83	134	130	119	151	100	76	106	100	151	86	128	128	104	94	110	114	112
0.2.21.6.1.1.18-Kluyvera	259	168	114	138	126	116	108	107	112	136	133	120	140	108	111	103	112	134	130	119	114	100	76	106	100	151	86	128	128	104	126	110	114	112
0.2.21.3.4.1.17-Kingella	260	168	114	138	126	116	108	107	112	136	133	120	140	108	111	103	112	134	130	119	151	100	76	106	100	151	54	128	128	104	126	110	114	154
0.2.21.4.1.1.2-Peredibacter	260	168	114	138	126	116	108	107	112	136	133	120	140	108	111	103	112	134	130	119	151	100	76	106	100	151	54	128	128	104	126	110	114	154
0.2.21.6.3.1.10-Vibrio	260	168	114	138	126	116	108	107	112	136	133	120	140	108	111	103	112	134	130	119	151	100	76	106	100	151	54	128	128	104	126	110	114	154
0.2.30.4.1.2.4-Allisonella	263	168	71	138	126	116	108	107	112	136	133	120	140	108	111	103	112	134	130	119	151	100	76	106	100	151	86	128	128	104	126	110	114	154
0.2.21.2.6.13.7-unclassified	264	168	114	138	126	116	108	107	112	136	133	120	140	108	111	103	112	134	130	119	104	100	76	106	100	151	86	128	128	104	126	110	114	154
0.2.21.6.10.1.1-Aquicella	265	168	114	106	126	116	108	107	112	136	106	120	140	108	111	103	112	134	130	119	151	100	76	106	100	151	86	128	128	104	126	110	114	154
0.2.5.3.1.6.6-Emticicia	266	168	114	138	126	116	108	107	112	136	78	120	140	108	111	103	112	134	130	119	151	100	76	106	100	151	86	128	128	104	126	110	114	154
0.2.21.4.9.3.1-unclassified	267	168	114	138	126	116	108	107	112	136	133	120	140	108	111	103	112	134	97	119	129	100	76	106	100	114	86	128	128	104	126	110	114	154
0.2.30.4.1.2.13-Megamonas	268	168	114	138	126	116	108	107	112	136	133	120	140	108	111	103	112	134	130	119	151	100	76	106	100	151	86	128	128	104	126	110	114	82
0.2.9.6.1.1.1-Sphaerobacter	269	140	114	138	126	116	108	107	112	111	133	120	120	108	111	103	112	134	130	119	151	100	76	106	100	151	86	128	128	104	126	110	114	154
0.2.30.2.1.21.15-Lachnospira	270	168	114	138	126	116	108	107	112	136	133	107	140	108	111	103	112	89	130	119	151	100	76	106	100	151	86	128	128	86	126	110	114	154
0.2.21.2.6.10.9-unclassified	271	168	114	138	126	116	108	107	112	136	133	120	140	108	111	103	112	134	130	86	151	100	76	106	100	151	86	128	128	104	126	110	114	154
0.2.21.3.1.4.30-Variovorax	272	168	114	138	126	116	108	107	112	136	106	120	140	108	111	103	112	134	130	119	114	100	76	106	100	151	86	128	128	104	126	110	114	154
0.1.2.4.1.1.2-Methanobrevibacter	273	168	114	106	126	116	108	107	112	136	133	120	140	108	92	103	112	134	130	119	151	100	76	106	100	151	86	128	128	104	126	110	114	154
0.2.21.2.6.4.5-Bosea	274	168	114	138	126	116	108	107	112	136	133	120	140	108	111	103	112	134	130	119	129	100	76	106	100	151	86	107	128	104	126	110	114	154
0.2.21.4.8.8.1-unclassified	275	140	114	138	126	116	108	107	112	136	106	120	140	108	111	103	112	109	130	119	151	100	76	106	100	151	86	128	128	86	126	110	114	154
0.2.22.1.1.3.3-Turneriella	276	168	114	138	126	116	108	107	112	136	133	120	109	108	111	103	112	134	130	119	151	100	76	106	100	151	86	128	128	104	126	110	114	154
0.2.21.2.6.4.2-Agromonas	277	168	114	138	103	116	108	107	112	136	133	120	140	108	111	103	112	134	130	119	151	100	76	106	100	151	86	128	128	104	126	110	114	154
0.2.21.2.6.14.4-Pseudolabrys	277	168	114	138	103	116	108	107	112	136	133	120	140	108	111	103	112	134	130	119	151	100	76	106	100	151	86	128	128	104	126	110	114	154
0.2.21.2.6.5.7-Pseudochrobactrum	279	168	114	138	126	116	108	107	112	136	133	120	140	108	111	103	112	134	130	119	151	100	76	106	100	151	86	128	96	104	126	110	114	154
0.2.21.4.8.5.2-Nannocystis	279	168	114	138	126	116	108	107	112	136	133	120	140	108	111	103	112	134	130	119	151	100	76	106	100	151	86	128	96	104	126	110	114	154
0.2.21.2.7.1.5-Amaricoccus	281	168	114	138	126	116	108	107	112	111	133	120	140	108	111	85	112	134	97	119	151	100	76	106	100	151	86	128	128	104	126	110	114	154
0.2.20.1.1.1.2-Gemmata	282	168	114	138	126	116	108	107	112	136	133	120	140	108	111	103	112	134	79	119	151	100	76	106	100	151	86	128	128	104	126	110	114	154
0.2.30.2.1.1.8-Sarcina	283	168	114	138	126	116	108	81	112	136	133	120	140	108	111	103	112	134	85	119	151	100	76	106	100	151	86	128	128	104	126	110	114	154
0.2.21.6.16.2.5-Dyella	284	168	114	138	126	116	108	107	112	136	133	120	140	108	111	103	112	134	130	119	151	100	76	106	100	77	86	128	128	104	126	110	114	154
0.2.2.1.2.24.20-Microbacterium	285	88	114	138	126	116	108	107	112	136	133	120	140	108	111	103	112	134	130	119	151	100	76	106	100	151	86	128	128	104	126	110	114	154
0.2.21.2.8.2.3-Defluviicoccus	285	88	114	138	126	116	108	107	112	136	133	120	140	108	111	103	112	134	130	119	151	100	76	106	100	151	86	128	128	104	126	110	114	154
0.2.30.1.1.2.8-unclassified	285	88	114	138	126	116	108	107	112	136	133	120	140	108	111	103	112	134	130	119	151	100	76	106	100	151	86	128	128	104	126	110	114	154
0.2.30.1.1.9.4-Paenibacillus	285	88	114	138	126	116	108	107	112	136	133	120	140	108	111	103	112	134	130	119	151	100	76	106	100	151	86	128	128	104	126	110	114	154
0.2.24.1.3.1.3-unclassified	289	168	114	138	126	116	108	107	112	136	133	120	140	108	111	103	112	134	130	104	129	100	76	106	100	151	86	128	128	104	126	110	114	154
0.2.30.1.2.4.4-unclassified	290	168	114	138	126	116	83	107	112	136	133	120	140	108	79	103	112	134	130	119	151	100	76	106	100	151	86	128	128	104	126	85	96	154
0.2.2.1.2.34.15-unclassified	291	104	114	138	126	116	108	107	112	136	133	120	140	108	111	103	112	134	130	119	151	100	76	106	100	151	86	128	128	104	126	85	114	154
0.2.30.2.1.21.18-Marvinbryantia	292	168	114	138	126	116	108	81	112	136	133	120	140	85	92	103	112	109	130	119	151	100	76	106	100	151	86	128	128	104	126	110	114	154
0.2.2.1.2.20.16-Serinicoccus	293	168	114	106	126	116	108	107	112	136	133	120	140	108	111	103	112	134	130	119	151	100	76	106	100	151	86	128	128	104	126	110	114	154
0.2.21.3.1.4.20-Pelomonas	293	168	114	106	126	116	108	107	112	136	133	120	140	108	111	103	112	134	130	119	151	100	76	106	100	151	86	128	128	104	126	110	114	154
0.2.30.2.1.26.8-Ethanoligenens	295	140	114	138	126	116	108	107	112	136	133	120	140	108	111	103	112	134	130	119	129	100	76	106	100	114	86	128	128	104	126	110	114	154
0.2.21.3.1.5.6-Massilia	296	168	114	138	126	116	108	107	112	136	133	120	140	108	111	103	112	89	130	119	151	100	76	106	100	114	86	128	128	104	126	110	114	154
0.2.21.4.7.2.2-Geobacter	297	168	114	138	126	116	108	107	112	136	133	120	140	108	111	103	112	109	130	104	151	100	76	106	100	151	86	128	128	104	126	110	114	154
0.2.16.1.1.2.5-unclassified	298	168	114	118	126	116	108	107	112	136	133	120	140	108	111	103	112	134	130	119	129	100	76	106	100	151	86	128	128	104	126	110	114	154
0.2.5.3.1.6.4-Dyadobacter	299	168	114	138	126	116	108	107	112	136	133	120	115	108	111	103	112	134	130	119	151	100	76	106	100	151	86	128	128	104	126	110	114	154
0.2.24.1.3.1.2-Mesoplasma	300	168	114	138	126	116	108	107	112	136	133	120	140	108	111	103	112	134	130	119	114	100	76	106	100	151	86	128	128	104	126	110	114	154
0.2.30.2.1.21.4-Butyrivibrio	300	168	114	138	126	116	108	107	112	136	133	120	140	108	111	103	112	134	130	119	114	100	76	106	100	151	86	128	128	104	126	110	114	154
0.2.30.2.1.21.19-Moryella	300	168	114	138	126	116	108	107	112	136	133	120	140	108	111	103	112	134	130	119	114	100	76	106	100	151	86	128	128	104	126	110	114	154
0.2.27.2.1.1.3-unclassified	303	168	114	138	115	116	108	107	112	136	133	120	140	108	111	103	112	134	130	119	151	100	76	106	100	114	86	128	128	104	126	110	114	154
0.2.1.21.1.1.1-Gp4	304	168	114	138	115	116	108	107	112	136	133	120	140	108	111	103	83	134	130	119	151	100	76	106	100	151	86	128	128	104	126	110	114	154
0.2.21.2.6.4.10-Rhodopseudomonas	305	168	114	138	126	116	108	107	112	136	133	120	140	108	111	103	112	134	85	119	151	100	76	106	100	151	86	128	128	104	126	110	114	154
0.2.21.3.6.1.5-Dechloromonas	306	119	114	138	126	116	108	107	112	136	133	120	140	108	111	103	112	134	114	119	151	100	76	106	100	151	86	128	128	104	126	110	114	154
0.2.2.1.2.35.17-Pseudonocardia	307	104	114	138	126	116	108	107	112	136	133	120	140	108	111	103	112	134	130	119	151	100	76	106	100	151	86	128	128	104	126	110	114	154
0.2.21.2.6.14.3-Labrys	307	104	114	138	126	116	108	107	112	136	133	120	140	108	111	103	112	134	130	119	151	100	76	106	100	151	86	128	128	104	126	110	114	154
0.2.30.2.1.9.1-Anaerovorax	307	104	114	138	126	116	108	107	112	136	133	120	140	108	111	103	112	134	130	119	151	100	76	106	100	151	86	128	128	104	126	110	114	154
0.2.30.1.1.9.7-unclassified	310	168	114	138	126	116	108	107	112	136	133	120	140	108	111	103	112	134	130	119	151	100	76	67	100	151	86	128	128	104	126	110	114	154
0.2.2.1.4.1.1-Adlercreutzia	311	119	114	138	126	116	108	107	112	136	133	120	140	108	111	103	112	134	130	119	151	80	76	106	100	151	86	128	128	104	126	110	114	154
0.2.30.4.1.2.15-Mitsuokella	312	168	114	138	126	116	108	107	112	136	133	120	140	108	111	103	112	134	130	119	151	100	76	106	100	151	86	107	128	104	126	110	114	154
0.2.22.1.1.4.3-Treponema	313	168	114	118	126	116	108	107	112	136	133	120	140	85	111	103	112	134	130	119	151	100	76	106	100	151	86	128	128	104	126	110	114	154
0.2.21.2.11.2.5-Sphingobium	314	168	114	138	126	116	108	107	112	136	133	120	140	108	111	103	112	89	130	119	151	100	76	106	100	151	86	128	128	104	126	110	114	154
0.2.30.2.1.22.6-Peptococcus	315	168	114	138	126	116	108	107	112	136	133	120	140	73	111	103	112	134	130	119	151	100	76	106	100	114	86	128	128	104	126	110	114	154
0.2.2.1.1.2.4-Ilumatobacter	316	168	114	138	126	116	108	107	112	136	133	120	140	108	111	103	112	134	130	119	151	100	76	106	100	151	86	128	128	104	75	110	114	154
0.2.5.3.1.6.7-Fibrella	317	168	114	138	126	116	108	107	112	136	133	120	120	108	111	103	112	134	130	119	151	100	76	106	100	151	86	128	128	104	126	110	114	154
0.2.20.1.1.1.6-Schlesneria	317	168	114	138	126	116	108	107	112	136	133	120	120	108	111	103	112	134	130	119	151	100	76	106	100	151	86	128	128	104	126	110	114	154
0.2.30.1.2.2.6-Atopostipes	319	168	114	138	126	116	108	107	112	136	133	120	140	108	111	103	112	134	130	119	151	100	76	106	100	151	86	128	128	104	126	110	83	130
0.2.21.2.7.1.64-Rubellimicrobium	320	168	87	138	126	116	108	107	112	136	133	120	140	108	111	103	112	134	130	119	151	100	76	106	100	151	86	128	128	104	126	110	114	154
0.2.30.3.1.1.5-Coprobacillus	321	168	114	138	126	116	108	107	96	136	133	120	140	108	111	103	112	134	130	119	151	72	76	106	100	151	86	128	128	104	126	110	114	154
0.2.8.1.1.1.5-unclassified	322	168	114	138	126	116	108	107	112	136	133	101	140	108	111	103	112	134	130	119	151	100	76	106	100	151	86	128	128	104	126	110	114	154
0.2.5.3.1.4.2-Haliscomenobacter	323	168	114	138	126	116	108	107	112	136	94	120	140	108	111	103	112	134	130	119	151	100	76	106	100	151	86	128	128	104	126	110	114	154
0.2.21.2.6.9.8-unclassified	323	168	114	138	126	116	108	107	112	136	94	120	140	108	111	103	112	134	130	119	151	100	76	106	100	151	86	128	128	104	126	110	114	154
0.2.21.3.1.1.1-Achromobacter	323	168	114	138	126	116	108	107	112	136	94	120	140	108	111	103	112	134	130	119	151	100	76	106	100	151	86	128	128	104	126	110	114	154
0.2.27.6.1.1.1-unclassified	326	168	114	138	126	116	108	107	112	111	133	107	140	108	111	103	112	134	130	119	151	100	76	106	100	151	86	128	128	104	126	110	114	154
0.2.2.1.2.15.7-unclassified	327	140	114	138	126	116	108	107	112	136	133	120	140	108	111	103	112	109	130	119	151	100	76	106	100	151	86	128	128	104	126	110	114	154
0.2.30.2.1.21.13-Johnsonella	328	168	114	138	126	116	108	107	96	136	133	120	140	108	111	103	112	134	130	119	151	100	76	106	100	151	86	128	128	104	126	78	114	154
0.1.2.9.1.1.1-unclassified	329	168	114	138	126	116	108	107	112	101	133	120	140	108	111	103	112	134	130	119	151	100	76	106	100	151	86	128	128	104	126	110	114	154
0.2.27.1.1.1.2-Opitutus	330	168	114	138	126	116	108	107	112	136	133	120	140	108	111	103	112	134	130	104	151	100	76	106	100	151	86	128	128	104	126	110	114	154
0.2.2.1.2.34.4-Friedmanniella	331	168	114	138	115	116	108	107	112	136	133	120	140	108	111	103	112	134	130	119	151	100	76	106	100	151	86	128	128	104	126	110	114	154
0.2.30.4.1.2.10-Centipeda	331	168	114	138	115	116	108	107	112	136	133	120	140	108	111	103	112	134	130	119	151	100	76	106	100	151	86	128	128	104	126	110	114	154
0.2.21.2.6.7.12-Rhodomicrobium	333	168	114	138	126	116	108	107	112	136	133	120	140	108	111	103	112	134	97	119	151	100	76	106	100	151	86	128	128	104	126	110	114	154
0.2.2.1.2.14.1-Brachybacterium	334	168	114	138	126	116	108	107	112	111	133	120	140	108	111	103	112	134	130	119	151	100	76	106	100	151	86	128	128	104	94	110	114	154
0.2.21.3.1.4.10-Diaphorobacter	335	168	114	138	126	116	108	107	112	136	133	120	140	108	111	103	83	134	130	119	151	100	76	106	100	114	86	128	128	104	126	110	114	154
0.2.2.1.2.33.8-unclassified	336	119	114	138	126	116	108	107	112	136	133	120	140	108	111	103	112	134	130	119	151	100	76	106	100	151	86	128	128	104	126	110	114	154
0.2.21.2.6.7.10-Pedomicrobium	336	119	114	138	126	116	108	107	112	136	133	120	140	108	111	103	112	134	130	119	151	100	76	106	100	151	86	128	128	104	126	110	114	154
0.2.21.3.2.1.1-Hydrogenophilus	336	119	114	138	126	116	108	107	112	136	133	120	140	108	111	103	112	134	130	119	151	100	76	106	100	151	86	128	128	104	126	110	114	154
0.2.21.6.14.2.9-unclassified	339	168	114	138	126	116	108	107	112	136	133	120	140	108	111	103	112	134	130	119	151	100	76	106	100	114	86	128	128	104	126	110	114	130
0.2.2.1.3.1.2-Alloscardovia	340	168	114	138	126	116	108	107	112	136	133	120	140	108	111	103	112	134	130	119	151	100	76	106	100	151	86	128	128	104	126	110	114	112
0.2.21.2.11.1.3-Erythrobacter	340	168	114	138	126	116	108	107	112	136	133	120	140	108	111	103	112	134	130	119	151	100	76	106	100	151	86	128	128	104	126	110	114	112
0.2.29.2.1.1.1-GpI	340	168	114	138	126	116	108	107	112	136	133	120	140	108	111	103	112	134	130	119	151	100	76	106	100	151	86	128	128	104	126	110	114	112
0.2.21.2.7.1.7-Catellibacterium	343	168	114	118	126	116	108	107	112	136	133	120	140	108	111	103	112	134	130	119	151	100	76	106	100	151	86	128	128	104	126	110	114	154
0.2.21.6.14.1.7-unclassified	344	168	114	138	126	116	108	107	112	136	133	120	140	108	111	103	112	134	130	119	151	100	76	106	100	151	86	128	128	104	94	110	114	130
0.2.29.2.1.2.1-GpIIa	345	168	114	138	126	116	108	107	112	136	133	120	140	108	111	103	112	134	130	119	151	100	76	106	100	151	86	128	128	104	82	110	114	154
0.2.30.2.1.9.2-Mogibacterium	346	168	114	138	126	116	83	107	112	136	133	120	140	108	111	103	112	134	130	119	151	100	76	106	100	151	86	128	128	104	94	110	114	154
0.2.29.3.1.1.1-unclassified	347	168	114	138	126	116	108	107	112	136	133	120	127	108	111	103	112	134	130	119	151	100	76	106	100	151	86	128	128	104	126	110	114	154
0.2.27.1.2.1.5-unclassified	348	168	114	138	126	116	83	107	112	136	133	120	140	108	111	103	112	134	130	119	151	100	76	106	100	151	86	128	128	86	126	110	114	154
0.2.5.3.1.4.5-unclassified	349	168	114	138	126	116	108	107	112	136	133	120	140	108	111	103	112	134	130	119	129	100	76	106	100	151	86	128	128	104	126	110	114	154
0.2.20.1.1.1.4-Planctomyces	349	168	114	138	126	116	108	107	112	136	133	120	140	108	111	103	112	134	130	119	129	100	76	106	100	151	86	128	128	104	126	110	114	154
0.2.30.2.1.21.5-Catonella	349	168	114	138	126	116	108	107	112	136	133	120	140	108	111	103	112	134	130	119	129	100	76	106	100	151	86	128	128	104	126	110	114	154
0.2.29.1.1.1.4-Chlorophyta	352	168	114	138	126	116	108	107	112	136	133	120	140	73	111	103	112	134	130	119	151	100	76	106	100	151	86	128	128	104	126	110	114	154
0.2.5.2.1.2.2-Anaerophaga	353	168	114	138	126	116	108	107	112	136	133	120	140	108	92	103	112	134	130	119	151	100	76	106	100	151	86	128	128	104	94	110	114	154
0.2.30.2.1.21.11-Hespellia	354	168	114	138	126	116	108	107	112	136	133	120	140	108	92	103	112	134	130	119	151	100	76	106	100	151	86	128	128	104	126	85	114	154
0.2.21.2.3.1.3-Caulobacter	355	168	114	138	126	116	108	107	96	136	133	120	140	108	111	103	112	134	130	119	151	100	76	106	100	151	86	128	128	104	94	110	114	154
0.2.16.1.1.1.7-unclassified	356	168	114	138	126	116	108	107	112	136	133	120	140	108	79	103	112	134	130	119	151	100	76	106	100	151	86	128	128	104	126	110	114	154
0.2.2.1.2.41.2-Streptacidiphilus	357	168	114	138	126	116	108	107	112	136	133	120	140	108	111	103	112	134	130	119	151	100	76	106	100	151	86	128	115	104	126	110	114	154
0.2.2.1.2.43.3-Actinomadura	358	168	114	138	126	116	108	107	112	136	133	120	140	108	111	103	112	109	130	119	151	100	76	106	100	151	86	128	128	104	126	110	114	154
0.2.21.2.2.1.3-Geminicoccus	358	168	114	138	126	116	108	107	112	136	133	120	140	108	111	103	112	109	130	119	151	100	76	106	100	151	86	128	128	104	126	110	114	154
0.2.21.3.1.4.21-Polaromonas	358	168	114	138	126	116	108	107	112	136	133	120	140	108	111	103	112	109	130	119	151	100	76	106	100	151	86	128	128	104	126	110	114	154
0.2.21.4.8.7.4-unclassified	358	168	114	138	126	116	108	107	112	136	133	120	140	108	111	103	112	109	130	119	151	100	76	106	100	151	86	128	128	104	126	110	114	154
0.2.21.6.16.2.11-Lysobacter	358	168	114	138	126	116	108	107	112	136	133	120	140	108	111	103	112	109	130	119	151	100	76	106	100	151	86	128	128	104	126	110	114	154
0.2.30.2.1.5.3-Thermoanaerobacterium	363	168	114	138	126	116	108	107	112	136	133	107	140	108	111	103	112	134	130	119	151	100	76	106	100	151	86	128	128	104	126	110	114	154
0.2.1.20.2.1.1-Bryobacter	364	168	114	138	126	116	108	107	112	136	106	120	140	108	111	103	112	134	130	119	151	100	76	106	100	151	86	128	128	104	126	110	114	154
0.2.2.1.2.35.8-Amycolatopsis	364	168	114	138	126	116	108	107	112	136	106	120	140	108	111	103	112	134	130	119	151	100	76	106	100	151	86	128	128	104	126	110	114	154
0.2.21.6.1.1.33-Salmonella	364	168	114	138	126	116	108	107	112	136	106	120	140	108	111	103	112	134	130	119	151	100	76	106	100	151	86	128	128	104	126	110	114	154
0.2.2.1.2.18.1-Blastococcus	367	168	114	138	126	116	108	107	112	111	133	120	140	108	111	103	112	134	130	119	151	100	76	106	100	151	86	128	128	104	126	110	114	154
0.2.7.1.1.5.1-unclassified	367	168	114	138	126	116	108	107	112	111	133	120	140	108	111	103	112	134	130	119	151	100	76	106	100	151	86	128	128	104	126	110	114	154
0.2.24.1.6.1.1-unclassified	367	168	114	138	126	116	108	107	112	111	133	120	140	108	111	103	112	134	130	119	151	100	76	106	100	151	86	128	128	104	126	110	114	154
0.2.2.1.2.28.3-unclassified	370	168	114	138	126	116	108	107	112	136	133	120	140	108	111	103	112	134	114	119	151	100	76	106	100	151	86	128	128	104	126	110	114	154
0.2.2.1.2.31.3-Kribbella	370	168	114	138	126	116	108	107	112	136	133	120	140	108	111	103	112	134	114	119	151	100	76	106	100	151	86	128	128	104	126	110	114	154
0.2.21.3.1.1.2-Advenella	370	168	114	138	126	116	108	107	112	136	133	120	140	108	111	103	112	134	114	119	151	100	76	106	100	151	86	128	128	104	126	110	114	154
0.2.1.15.1.1.1-Gp22	373	168	114	138	126	116	108	107	112	136	133	120	140	108	111	103	112	134	130	119	151	100	76	106	100	114	86	128	128	104	126	110	114	154
0.2.2.1.2.24.14-Humibacter	373	168	114	138	126	116	108	107	112	136	133	120	140	108	111	103	112	134	130	119	151	100	76	106	100	114	86	128	128	104	126	110	114	154
0.2.21.2.6.5.3-Daeguia	373	168	114	138	126	116	108	107	112	136	133	120	140	108	111	103	112	134	130	119	151	100	76	106	100	114	86	128	128	104	126	110	114	154
0.2.21.2.6.7.2-Blastochloris	373	168	114	138	126	116	108	107	112	136	133	120	140	108	111	103	112	134	130	119	151	100	76	106	100	114	86	128	128	104	126	110	114	154
0.2.21.2.6.11.2-Kaistia	373	168	114	138	126	116	108	107	112	136	133	120	140	108	111	103	112	134	130	119	151	100	76	106	100	114	86	128	128	104	126	110	114	154
0.2.21.3.1.4.2-Albidiferax	373	168	114	138	126	116	108	107	112	136	133	120	140	108	111	103	112	134	130	119	151	100	76	106	100	114	86	128	128	104	126	110	114	154
0.2.1.24.1.1.1-Gp7	379	140	114	138	126	116	108	107	112	136	133	120	140	108	111	103	112	134	130	119	151	100	76	106	100	151	86	128	128	104	126	110	114	154
0.2.2.1.2.41.3-Streptomyces	379	140	114	138	126	116	108	107	112	136	133	120	140	108	111	103	112	134	130	119	151	100	76	106	100	151	86	128	128	104	126	110	114	154
0.2.5.2.1.3.5-Paludibacter	379	140	114	138	126	116	108	107	112	136	133	120	140	108	111	103	112	134	130	119	151	100	76	106	100	151	86	128	128	104	126	110	114	154
0.2.20.1.1.1.5-Rhodopirellula	379	140	114	138	126	116	108	107	112	136	133	120	140	108	111	103	112	134	130	119	151	100	76	106	100	151	86	128	128	104	126	110	114	154
0.2.21.3.1.5.1-Collimonas	379	140	114	138	126	116	108	107	112	136	133	120	140	108	111	103	112	134	130	119	151	100	76	106	100	151	86	128	128	104	126	110	114	154
0.2.21.6.16.2.13-Pseudoxanthomonas	379	140	114	138	126	116	108	107	112	136	133	120	140	108	111	103	112	134	130	119	151	100	76	106	100	151	86	128	128	104	126	110	114	154
0.2.21.6.16.2.14-Rhodanobacter	379	140	114	138	126	116	108	107	112	136	133	120	140	108	111	103	112	134	130	119	151	100	76	106	100	151	86	128	128	104	126	110	114	154
0.2.30.1.2.2.16-Trichococcus	379	140	114	138	126	116	108	107	112	136	133	120	140	108	111	103	112	134	130	119	151	100	76	106	100	151	86	128	128	104	126	110	114	154
0.2.21.3.1.5.8-Oxalicibacterium	387	168	114	138	126	116	108	107	112	136	133	120	140	108	111	103	83	134	130	119	151	100	76	106	100	151	86	128	128	104	126	110	114	154
0.2.5.3.1.5.3-Ferruginibacter	388	168	114	138	126	116	108	107	112	136	133	120	140	108	111	103	112	134	130	119	151	100	76	89	100	151	86	128	128	104	126	110	114	154
0.2.35.1.1.1.1-WS3_genus_incertae_sedis	389	168	114	138	126	116	108	107	112	136	133	120	140	108	111	85	112	134	130	119	151	100	76	106	100	151	86	128	128	104	126	110	114	154
0.2.1.2.1.1.1-Gp10	390	168	114	138	126	116	108	107	112	136	133	120	140	108	111	103	112	134	130	119	151	100	76	106	100	151	86	128	128	104	126	110	114	130
0.2.2.1.2.25.2-Arthrobacter	390	168	114	138	126	116	108	107	112	136	133	120	140	108	111	103	112	134	130	119	151	100	76	106	100	151	86	128	128	104	126	110	114	130
0.2.2.1.2.43.2-Actinocorallia	390	168	114	138	126	116	108	107	112	136	133	120	140	108	111	103	112	134	130	119	151	100	76	106	100	151	86	128	128	104	126	110	114	130
0.2.21.2.3.1.5-unclassified	390	168	114	138	126	116	108	107	112	136	133	120	140	108	111	103	112	134	130	119	151	100	76	106	100	151	86	128	128	104	126	110	114	130
0.2.27.5.1.2.7-Verrucomicrobium	390	168	114	138	126	116	108	107	112	136	133	120	140	108	111	103	112	134	130	119	151	100	76	106	100	151	86	128	128	104	126	110	114	130
0.2.2.1.2.25.13-unclassified	395	168	114	138	126	116	108	107	112	136	133	120	140	108	111	103	112	134	130	119	151	100	76	106	100	151	86	128	128	104	94	110	114	154
0.2.7.1.1.2.3-unclassified	395	168	114	138	126	116	108	107	112	136	133	120	140	108	111	103	112	134	130	119	151	100	76	106	100	151	86	128	128	104	94	110	114	154
0.2.21.3.1.2.7-Polynucleobacter	395	168	114	138	126	116	108	107	112	136	133	120	140	108	111	103	112	134	130	119	151	100	76	106	100	151	86	128	128	104	94	110	114	154
0.2.27.5.1.2.5-Prosthecobacter	395	168	114	138	126	116	108	107	112	136	133	120	140	108	111	103	112	134	130	119	151	100	76	106	100	151	86	128	128	104	94	110	114	154
0.2.21.6.1.1.13-Erwinia	399	168	114	138	126	116	83	107	112	136	133	120	140	108	111	103	112	134	130	119	151	100	76	106	100	151	86	128	128	104	126	110	114	154
0.2.21.6.1.1.42-Yersinia	400	168	114	138	126	116	108	107	112	136	133	120	140	108	111	103	112	134	130	119	151	100	76	106	100	151	86	128	128	104	126	85	114	154
0.2.5.2.1.2.4-unclassified	401	168	114	138	126	116	108	107	112	136	133	120	140	85	111	103	112	134	130	119	151	100	76	106	100	151	86	128	128	104	126	110	114	154
0.2.21.2.6.3.3-Chelatococcus	401	168	114	138	126	116	108	107	112	136	133	120	140	85	111	103	112	134	130	119	151	100	76	106	100	151	86	128	128	104	126	110	114	154
0.2.21.6.1.1.16-Hafnia	403	168	114	138	126	116	108	107	112	136	133	120	140	108	111	103	112	134	130	119	151	100	76	106	100	151	86	128	128	104	126	110	96	154
0.2.30.2.1.15.8-unclassified	403	168	114	138	126	116	108	107	112	136	133	120	140	108	111	103	112	134	130	119	151	100	76	106	100	151	86	128	128	104	126	110	96	154
0.2.2.1.2.20.19-Tetrasphaera	405	168	114	138	126	84	108	107	112	136	133	120	140	108	111	103	112	134	130	119	151	100	76	106	100	151	86	128	128	104	126	110	114	154
0.2.5.3.1.7.2-Nubsella	405	168	114	138	126	84	108	107	112	136	133	120	140	108	111	103	112	134	130	119	151	100	76	106	100	151	86	128	128	104	126	110	114	154
0.2.21.3.1.2.3-Cupriavidus	405	168	114	138	126	84	108	107	112	136	133	120	140	108	111	103	112	134	130	119	151	100	76	106	100	151	86	128	128	104	126	110	114	154
0.2.30.2.1.21.14-Lachnobacterium	405	168	114	138	126	84	108	107	112	136	133	120	140	108	111	103	112	134	130	119	151	100	76	106	100	151	86	128	128	104	126	110	114	154
