# Supplementary material for: Pancreatic cyst fluid harbors a unique microbiome
Source: Microbiome. 2017 Nov 9;5:147. doi: 10.1186/s40168-017-0363-6 (PMC5680603; doi:10.1186/s40168-017-0363-6)
Supplement: Supplementary file 3 — SRA numbers of Human Microbiome Project used for comparisons. (XLSX 93 kb) [file 40168_2017_363_MOESM3_ESM.xlsx]

## Sheet: Additional file 3
SRA numbers of Human Microbiome project used for comparison
SRR040576
SRR040577
SRR040578
SRR040579
SRR040580
SRR040581
SRR040582
SRR040583
SRR040584
SRR040585
SRR040586
SRR040587
SRR040588
SRR040589
SRR040590
SRR040591
SRR040592
SRR040593
SRR040594
SRR040595
SRR040596
SRR040597
SRR040598
SRR040599
SRR040600
SRR040601
SRR040602
SRR040603
SRR040604
SRR040605
SRR040606
SRR040607
SRR040608
SRR040609
SRR040610
SRR040611
SRR040612
SRR040613
SRR040614
SRR040615
SRR040616
SRR040617
SRR040618
SRR040619
SRR040620
SRR040621
SRR040622
SRR040623
SRR040624
SRR040625
SRR040626
SRR040627
SRR040628
SRR040629
SRR040630
SRR040631
SRR040632
SRR040633
SRR040634
SRR040635
SRR040636
SRR040637
SRR040638
SRR040639
SRR040640
SRR040641
SRR040642
SRR040643
SRR040644
SRR040645
SRR040646
SRR040647
SRR040648
SRR040649
SRR040650
SRR040651
SRR040652
SRR040653
SRR040654
SRR040655
SRR040656
SRR040657
SRR040658
SRR040659
SRR040660
SRR040661
SRR040662
SRR040663
SRR040664
SRR040665
SRR040666
SRR040667
SRR040668
SRR040669
SRR040670
SRR040671
SRR040672
SRR040673
SRR040674
SRR040675
SRR040676
SRR040677
SRR040678
SRR040679
SRR040680
SRR040681
SRR040682
SRR040683
SRR040684
SRR040685
SRR040686
SRR040687
SRR040688
SRR040689
SRR040692
SRR040693
SRR040694
SRR040695
SRR040696
SRR040697
SRR040698
SRR040699
SRR040700
SRR040701
SRR040702
SRR040703
SRR040704
SRR040705
SRR040706
SRR040707
SRR040708
SRR040709
SRR040710
SRR040711
SRR040712
SRR040713
SRR040714
SRR040715
SRR040716
SRR040717
SRR040718
SRR040719
SRR040720
SRR040721
SRR040722
SRR040723
SRR040724
SRR040725
SRR040726
SRR040727
SRR040728
SRR040729
SRR040730
SRR040731
SRR040732
SRR040733
SRR040734
SRR040735
SRR040736
SRR040737
SRR040738
SRR040739
SRR040740
SRR040741
SRR040742
SRR040743
SRR040744
SRR040745
SRR040746
SRR040747
SRR040748
SRR040749
SRR040750
SRR040751
SRR040752
SRR040753
SRR040754
SRR040755
SRR040756
SRR040757
SRR040758
SRR040759
SRR040760
SRR040761
SRR040762
SRR040763
SRR040764
SRR040765
SRR040766
SRR040767
SRR040768
SRR040769
SRR040770
SRR040771
SRR040772
SRR040773
SRR040774
SRR040775
SRR040776
SRR040777
SRR040778
SRR040779
SRR040780
SRR040781
SRR040782
SRR040783
SRR040784
SRR040785
SRR040786
SRR040787
SRR040788
SRR040789
SRR040790
SRR040791
SRR040792
SRR040793
SRR040794
SRR040795
SRR040796
SRR040797
SRR041007
SRR041028
SRR041031
SRR041033
SRR041057
SRR041062
SRR041064
SRR041076
SRR041165
SRR041177
SRR041191
SRR040843
SRR040844
SRR040845
SRR040850
SRR040851
SRR040856
SRR040857
SRR040854
SRR040860
SRR040863
SRR040867
SRR040874
SRR040877
SRR040881
SRR040882
SRR040879
SRR040887
SRR040889
SRR040890
SRR040896
SRR040897
SRR040898
SRR040894
SRR040902
SRR040906
SRR040907
SRR040908
SRR040909
SRR040904
SRR040912
SRR040915
SRR040916
SRR040917
SRR040920
SRR040927
SRR040928
SRR040930
SRR040932
SRR040933
SRR040934
SRR040938
SRR040939
SRR040940
SRR040941
SRR040944
SRR040945
SRR040946
SRR040953
SRR040954
SRR040955
SRR040956
SRR040959
SRR040960
SRR040961
SRR040962
SRR040963
SRR040965
SRR040966
SRR040967
SRR040950
SRR040969
SRR040971
SRR040973
SRR040974
SRR040976
SRR040977
SRR040979
SRR040984
SRR040985
SRR040986
SRR040987
SRR040981
SRR040982
SRR040990
SRR040993
SRR040995
SRR040998
SRR040999
SRR041000
SRR041001
SRR041002
SRR040996
SRR040997
SRR040994
SRR040991
SRR040992
SRR040983
SRR040988
SRR040989
SRR040980
SRR040978
SRR040975
SRR040972
SRR040970
SRR040951
SRR040952
SRR040968
SRR040964
SRR040957
SRR040958
SRR040947
SRR040948
SRR040949
SRR040942
SRR040943
SRR040935
SRR040936
SRR040937
SRR040931
SRR040929
SRR040921
SRR040922
SRR040923
SRR040924
SRR040925
SRR040926
SRR040918
SRR040919
SRR040913
SRR040914
SRR040905
SRR040910
SRR040911
SRR040903
SRR040895
SRR040899
SRR040900
SRR040901
SRR040891
SRR040892
SRR040893
SRR040888
SRR040880
SRR040883
SRR040884
SRR040885
SRR040886
SRR040878
SRR040875
SRR040876
SRR040868
SRR040869
SRR040870
SRR040871
SRR040872
SRR040873
SRR040864
SRR040865
SRR040866
SRR040861
SRR040862
SRR040855
SRR040858
SRR040859
SRR040852
SRR040853
SRR040846
SRR040847
SRR040848
SRR040849
SRR041003
SRR041004
SRR041077
SRR041074
SRR041070
SRR041071
SRR041072
SRR041067
SRR041063
SRR041054
SRR041055
SRR041056
SRR041058
SRR041050
SRR041051
SRR041043
SRR041044
SRR041046
SRR041048
SRR041006
SRR041030
SRR041025
SRR041026
SRR041027
SRR041035
SRR041036
SRR041037
SRR041038
SRR041039
SRR041010
SRR041013
SRR041015
SRR041019
SRR041005
SRR041008
SRR041009
SRR041011
SRR041012
SRR041014
SRR041016
SRR041017
SRR041018
SRR041020
SRR041021
SRR041022
SRR041023
SRR041024
SRR041029
SRR041032
SRR041034
SRR041040
SRR041041
SRR041042
SRR041045
SRR041047
SRR041049
SRR041052
SRR041053
SRR041059
SRR041060
SRR041061
SRR041065
SRR041066
SRR041068
SRR041069
SRR041073
SRR041075
SRR041078
SRR041079
SRR041080
SRR041081
SRR041082
SRR041083
SRR041084
SRR041085
SRR041086
SRR041087
SRR041088
SRR041089
SRR041090
SRR041091
SRR041092
SRR041093
SRR041094
SRR041095
SRR041096
SRR041097
SRR041098
SRR041099
SRR041100
SRR041101
SRR041102
SRR041103
SRR041104
SRR041105
SRR041106
SRR041107
SRR041108
SRR041109
SRR041110
SRR041111
SRR041112
SRR041113
SRR041114
SRR041115
SRR041116
SRR041117
SRR041118
SRR041119
SRR041120
SRR041121
SRR041122
SRR041123
SRR041124
SRR041125
SRR041126
SRR041127
SRR041128
SRR041129
SRR041130
SRR041131
SRR041132
SRR041133
SRR041134
SRR041135
SRR041136
SRR041137
SRR041138
SRR041139
SRR041140
SRR041141
SRR041142
SRR041143
SRR041144
SRR041145
SRR041146
SRR041147
SRR041148
SRR041149
SRR041150
SRR041151
SRR041152
SRR041153
SRR041154
SRR041155
SRR041156
SRR041157
SRR041158
SRR041159
SRR041160
SRR041161
SRR041162
SRR041163
SRR041164
SRR041166
SRR041167
SRR041168
SRR041169
SRR041170
SRR041171
SRR041172
SRR041173
SRR041174
SRR041175
SRR041176
SRR041178
SRR041179
SRR041180
SRR041181
SRR041182
SRR041183
SRR041184
SRR041185
SRR041186
SRR041187
SRR041188
SRR041189
SRR041190
SRR041192
SRR041193
SRR041194
SRR041195
SRR041196
SRR041197
SRR041198
SRR041199
SRR041200
SRR041201
SRR041202
SRR041203
SRR041204
SRR041205
SRR041206
SRR041207
SRR041208
SRR041209
SRR041210
SRR041211
SRR041212
SRR041213
SRR041214
SRR041215
SRR041216
SRR041217
SRR041218
SRR041219
SRR041220
SRR041221
SRR041222
SRR041223
SRR041224
SRR041225
SRR041226
SRR041227
SRR041228
SRR041229
SRR041230
SRR041231
SRR041232
SRR041233
SRR041234
SRR041235
SRR041236
SRR041237
SRR041238
SRR041239
SRR041240
SRR041241
SRR041242
SRR041243
SRR041244
SRR041245
SRR041246
SRR041247
SRR041248
SRR041249
SRR041250
SRR041251
SRR041252
SRR041253
SRR041254
SRR041255
SRR041256
SRR041257
SRR041258
SRR041259
SRR041260
SRR041261
SRR041262
SRR041263
SRR041264
SRR041265
SRR041266
SRR041267
SRR041268
SRR041269
SRR041270
SRR041271
SRR041272
SRR041273
SRR041274
SRR041275
SRR041276
SRR041277
SRR041278
SRR041279
SRR041280
SRR041281
SRR041282
SRR041283
SRR041284
SRR041285
SRR041286
SRR041287
SRR041288
SRR041289
SRR041290
SRR041291
SRR041292
SRR041293
SRR041294
SRR041295
SRR041296
SRR041297
SRR041298
SRR041299
SRR041300
SRR041301
SRR041302
SRR041303
SRR041304
SRR041305
SRR041306
SRR041307
SRR041308
SRR041309
SRR041310
SRR041311
SRR041312
SRR041313
SRR041314
SRR041315
SRR041316
SRR041317
SRR041318
SRR041319
SRR041320
SRR041321
SRR041322
SRR041323
SRR041324
SRR041325
SRR041326
SRR041327
SRR041328
SRR041329
SRR041330
SRR041331
SRR041332
SRR041333
SRR041334
SRR041335
SRR041336
SRR041337
SRR041338
SRR041339
SRR041340
SRR041341
SRR041342
SRR041343
SRR041344
SRR041345
SRR041346
SRR041347
SRR041348
SRR041349
SRR041350
SRR041351
SRR041352
SRR041353
SRR041354
SRR041355
SRR041356
SRR041357
SRR041358
SRR041359
SRR041360
SRR041361
SRR041362
SRR041363
SRR041364
SRR041365
SRR041366
SRR041367
SRR041368
SRR041369
SRR041370
SRR041371
SRR041372
SRR041373
SRR041374
SRR041375
SRR041376
SRR041377
SRR041378
SRR041379
SRR041380
SRR041381
SRR041382
SRR041383
SRR041384
SRR041385
SRR041386
SRR041387
SRR041388
SRR041389
SRR041390
SRR041391
SRR041392
SRR041393
SRR041394
SRR041395
SRR041396
SRR041397
SRR041398
SRR041399
SRR041400
SRR041401
SRR041402
SRR041403
SRR041404
SRR041405
SRR041406
SRR041407
SRR041408
SRR041409
SRR041410
SRR041411
SRR041412
SRR041413
SRR041414
SRR041415
SRR041416
SRR041417
SRR041418
SRR041419
SRR041420
SRR041421
SRR041422
SRR041423
SRR041424
SRR041425
SRR041426
SRR041427
SRR041428
SRR041429
SRR041430
SRR041431
SRR041432
SRR041433
SRR041434
SRR041435
SRR041436
SRR041437
SRR041438
SRR041439
SRR041440
SRR041441
SRR041442
SRR041443
SRR041444
SRR041445
SRR041446
SRR041447
SRR041448
SRR041449
SRR041450
SRR041451
SRR041452
SRR041453
SRR041454
SRR041455
SRR041456
SRR041457
SRR041458
SRR041459
SRR041460
SRR041461
SRR041462
SRR041463
SRR041464
SRR041465
SRR041466
SRR041467
SRR041468
SRR041469
SRR041470
SRR041471
SRR041472
SRR041473
SRR041474
SRR041475
SRR041476
SRR041477
SRR041478
SRR041479
SRR041480
SRR041481
SRR041482
SRR041483
SRR041484
SRR041485
SRR041486
SRR041487
SRR041488
SRR041489
SRR041490
SRR041491
SRR041492
SRR041493
SRR041494
SRR041495
SRR041496
SRR041497
SRR041498
SRR041499
SRR041500
SRR041501
SRR041502
SRR041503
SRR041504
SRR041505
SRR041506
SRR041507
SRR041508
SRR041509
SRR041510
SRR041511
SRR041512
SRR041513
SRR041514
SRR041515
SRR041516
SRR041517
SRR041518
SRR041519
SRR041520
SRR041521
SRR041522
SRR041523
SRR041524
SRR041525
SRR041526
SRR041527
SRR041528
SRR041529
SRR041530
SRR041531
SRR041532
SRR041533
SRR041534
SRR041535
SRR041536
SRR041537
SRR041538
SRR041539
SRR041540
SRR041541
SRR041542
SRR041543
SRR041544
SRR041545
SRR041546
SRR041547
SRR041548
SRR041549
SRR041550
SRR041551
SRR041552
SRR041553
SRR041554
SRR041555
SRR041556
SRR041557
SRR041558
SRR041559
SRR041560
SRR041561
SRR041562
SRR041563
SRR041564
SRR041565
SRR041566
SRR041567
SRR041568
SRR041569
SRR041570
SRR041571
SRR041572
SRR041573
SRR041574
SRR041575
SRR041576
SRR041577
SRR041578
SRR041579
SRR041580
SRR041581
SRR041582
SRR041583
SRR041584
SRR041585
SRR041586
SRR041587
SRR041588
SRR041589
SRR041590
SRR041591
SRR041592
SRR041593
SRR041594
SRR041595
SRR041596
SRR041597
SRR041598
SRR041599
SRR041600
SRR041601
SRR041602
SRR041603
SRR041604
SRR041605
SRR041606
SRR041607
SRR041608
SRR041609
SRR041610
SRR041611
SRR041612
SRR041613
SRR041614
SRR041615
SRR041616
SRR041617
SRR041618
SRR041619
SRR041620
SRR041621
SRR041622
SRR041623
SRR041624
SRR041625
SRR041626
SRR041627
SRR041628
SRR041629
SRR041630
SRR041631
SRR041632
SRR041633
SRR041634
SRR041635
SRR041636
SRR041637
SRR041638
SRR041639
SRR041640
SRR041641
SRR041642
SRR041643
SRR041644
SRR041645
SRR041646
SRR041647
SRR041648
SRR041649
SRR041650
SRR041651
SRR041652
SRR041653
SRR041668
SRR041669
SRR041670
SRR041671
SRR041672
SRR041673
SRR041674
SRR041675
SRR041676
SRR041677
SRR041678
SRR041679
SRR041680
SRR041681
SRR041682
SRR041683
SRR041684
SRR041685
SRR041686
SRR041687
SRR041688
SRR041689
SRR041690
SRR041691
SRR041692
SRR041693
SRR041694
SRR041695
SRR041696
SRR041697
SRR041698
SRR041699
SRR041700
SRR041701
SRR041702
SRR041703
SRR041704
SRR041705
SRR041706
SRR041707
SRR041708
SRR041709
SRR041710
SRR041711
SRR041712
SRR041713
SRR041714
SRR041715
SRR041716
SRR041717
SRR041718
SRR041719
SRR041720
SRR041721
SRR041722
SRR041723
SRR041724
SRR041725
SRR041726
SRR041727
SRR041728
SRR041729
SRR041730
SRR041731
SRR041732
SRR041733
SRR041734
SRR041735
SRR041736
SRR041737
SRR041738
SRR041739
SRR041740
SRR041741
SRR041742
SRR041743
SRR041744
SRR041745
SRR041746
SRR041747
SRR041748
SRR041749
SRR041750
SRR041751
SRR041752
SRR041753
SRR041754
SRR041755
SRR041756
SRR041757
SRR041758
SRR041759
SRR041760
SRR041761
SRR041762
SRR041763
SRR041764
SRR041765
SRR041766
SRR041767
SRR041768
SRR041769
SRR041770
SRR041771
SRR041772
SRR041773
SRR041774
SRR041775
SRR041776
SRR041777
SRR041778
SRR041779
SRR041780
SRR041781
SRR041782
SRR041783
SRR041784
SRR041785
SRR041786
SRR041787
SRR041788
SRR041789
SRR041790
SRR041791
SRR041792
SRR041793
SRR041794
SRR041795
SRR041796
SRR041797
SRR041798
SRR041799
SRR041800
SRR041801
SRR041802
SRR041803
SRR041804
SRR041805
SRR041806
SRR041807
SRR041808
SRR041809
SRR041810
SRR041811
SRR041812
SRR041813
SRR041814
SRR041815
SRR041816
SRR041817
SRR041818
SRR041819
SRR041820
SRR041821
SRR041822
SRR041823
SRR041824
SRR041986
SRR041992
SRR041993
SRR041994
SRR042008
SRR042019
SRR042020
SRR042024
SRR042803
SRR042804
SRR042813
SRR042816
SRR042819
SRR042823
SRR042828
SRR042831
SRR042833
SRR042839
SRR042841
SRR042845
SRR042846
SRR042847
SRR042851
SRR042852
SRR042855
SRR042856
SRR042862
SRR042866
SRR042876
SRR042880
SRR042883
SRR042885
SRR042892
SRR042894
SRR042896
SRR042899
SRR042900
SRR042905
SRR042906
SRR042912
SRR042913
SRR042926
SRR042927
SRR042929
SRR042932
SRR042938
SRR042939
SRR042941
SRR042942
SRR042943
SRR042944
SRR042946
SRR042947
SRR042952
SRR042954
SRR042964
SRR042969
SRR042971
SRR042982
SRR042983
SRR042986
SRR042990
SRR042994
SRR043002
SRR043003
SRR043007
SRR043022
SRR043028
SRR043031
SRR043032
SRR043033
SRR043036
SRR043047
SRR043050
SRR043053
SRR043056
SRR043059
SRR041825
SRR041826
SRR041827
SRR041828
SRR041829
SRR041830
SRR041831
SRR041832
SRR041833
SRR041834
SRR041835
SRR041836
SRR041837
SRR041838
SRR041839
SRR041840
SRR041841
SRR041842
SRR041843
SRR041844
SRR041845
SRR041846
SRR041847
SRR041848
SRR041849
SRR041850
SRR041851
SRR041852
SRR041853
SRR041854
SRR041855
SRR041856
SRR041857
SRR041858
SRR041859
SRR041860
SRR041861
SRR041862
SRR041863
SRR041864
SRR041865
SRR041866
SRR041867
SRR041868
SRR041869
SRR041870
SRR041871
SRR041872
SRR041873
SRR041874
SRR041875
SRR041876
SRR041877
SRR041878
SRR041879
SRR041880
SRR041881
SRR041882
SRR041883
SRR041884
SRR041885
SRR041886
SRR041887
SRR041888
SRR041889
SRR041890
SRR041891
SRR041892
SRR041893
SRR041894
SRR041895
SRR041896
SRR041897
SRR041898
SRR041899
SRR041900
SRR041901
SRR041902
SRR041903
SRR041904
SRR041905
SRR041906
SRR041907
SRR041908
SRR041909
SRR041910
SRR041911
SRR041912
SRR041913
SRR041914
SRR041915
SRR041916
SRR041917
SRR041918
SRR041919
SRR041920
SRR041921
SRR041922
SRR041923
SRR041924
SRR041925
SRR041926
SRR041927
SRR041928
SRR041929
SRR041930
SRR041931
SRR041932
SRR041933
SRR041934
SRR041935
SRR041936
SRR041937
SRR041938
SRR041939
SRR041940
SRR041941
SRR041942
SRR041943
SRR041944
SRR041945
SRR041946
SRR041947
SRR041948
SRR041949
SRR041950
SRR041951
SRR041952
SRR041953
SRR041954
SRR041955
SRR041956
SRR041957
SRR041958
SRR041959
SRR041960
SRR041961
SRR041962
SRR041963
SRR041964
SRR041965
SRR041966
SRR041967
SRR041968
SRR041969
SRR041970
SRR041971
SRR041972
SRR041973
SRR041974
SRR041975
SRR041976
SRR041977
SRR041978
SRR041979
SRR041980
SRR041981
SRR041982
SRR041983
SRR041984
SRR041985
SRR041987
SRR041988
SRR041989
SRR041990
SRR041991
SRR041995
SRR041996
SRR041997
SRR041998
SRR041999
SRR042000
SRR042001
SRR042002
SRR042003
SRR042004
SRR042005
SRR042006
SRR042007
SRR042009
SRR042010
SRR042011
SRR042012
SRR042013
SRR042014
SRR042015
SRR042016
SRR042017
SRR042018
SRR042021
SRR042022
SRR042023
SRR042025
SRR042026
SRR042792
SRR042793
SRR042794
SRR042795
SRR042797
SRR042798
SRR042799
SRR042800
SRR042801
SRR042802
SRR042805
SRR042806
SRR042807
SRR042808
SRR042809
SRR042810
SRR042811
SRR042812
SRR042814
SRR042817
SRR042818
SRR042820
SRR042821
SRR042822
SRR042824
SRR042825
SRR042826
SRR042827
SRR042829
SRR042830
SRR042832
SRR042834
SRR042835
SRR042836
SRR042837
SRR042838
SRR042840
SRR042842
SRR042843
SRR042844
SRR042848
SRR042849
SRR042850
SRR042853
SRR042854
SRR042857
SRR042858
SRR042859
SRR042860
SRR042861
SRR042863
SRR042864
SRR042865
SRR042867
SRR042868
SRR042869
SRR042870
SRR042871
SRR042872
SRR042873
SRR042874
SRR042875
SRR042877
SRR042878
SRR042879
SRR042881
SRR042882
SRR042884
SRR042886
SRR042887
SRR042888
SRR042889
SRR042890
SRR042891
SRR042893
SRR042895
SRR042897
SRR042898
SRR042901
SRR042902
SRR042903
SRR042904
SRR042907
SRR042908
SRR042909
SRR042910
SRR042911
SRR042914
SRR042915
SRR042916
SRR042917
SRR042918
SRR042919
SRR042920
SRR042921
SRR042922
SRR042923
SRR042924
SRR042925
SRR042928
SRR042930
SRR042931
SRR042933
SRR042934
SRR042935
SRR042936
SRR042937
SRR042940
SRR042945
SRR042948
SRR042949
SRR042950
SRR042951
SRR042953
SRR042955
SRR042956
SRR042957
SRR042958
SRR042959
SRR042960
SRR042961
SRR042962
SRR042963
SRR042965
SRR042966
SRR042967
SRR042968
SRR042970
SRR042972
SRR042973
SRR042974
SRR042975
SRR042976
SRR042977
SRR042978
SRR042979
SRR042980
SRR042981
SRR042984
SRR042985
SRR042987
SRR042988
SRR042989
SRR042991
SRR042992
SRR042993
SRR042995
SRR042996
SRR042997
SRR042998
SRR042999
SRR043000
SRR043001
SRR043004
SRR043005
SRR043006
SRR043008
SRR043009
SRR043010
SRR043011
SRR043012
SRR043013
SRR043014
SRR043015
SRR043016
SRR043017
SRR043018
SRR043019
SRR043020
SRR043021
SRR043023
SRR043024
SRR043025
SRR043026
SRR043027
SRR043029
SRR043030
SRR043034
SRR043035
SRR043037
SRR043038
SRR043039
SRR043040
SRR043041
SRR043042
SRR043043
SRR043044
SRR043045
SRR043046
SRR043048
SRR043049
SRR043051
SRR043052
SRR043054
SRR043055
SRR043057
SRR043058
SRR043060
SRR043061
SRR043071
SRR043072
SRR043073
SRR043074
SRR043075
SRR043076
SRR043077
SRR043078
SRR043079
SRR043080
SRR043081
SRR043082
SRR043083
SRR043084
SRR043085
SRR043086
SRR043087
SRR043088
SRR043220
SRR043221
SRR043222
SRR043223
SRR043224
SRR043225
SRR043226
SRR043227
SRR043228
SRR043229
SRR043230
SRR043231
SRR043232
SRR043233
SRR043234
SRR043235
SRR043236
SRR043237
SRR043238
SRR043239
SRR043240
SRR043241
SRR043242
SRR043243
SRR043244
SRR043245
SRR043246
SRR043247
SRR043248
SRR043249
SRR043250
SRR043251
SRR043252
SRR043253
SRR043254
SRR043255
SRR043256
SRR043257
SRR043258
SRR043259
SRR043260
SRR043261
SRR043262
SRR043263
SRR043264
SRR043265
SRR043266
SRR043267
SRR043268
SRR043269
SRR043270
SRR043271
SRR043272
SRR043273
SRR043274
SRR043275
SRR043276
SRR043277
SRR043278
SRR043279
SRR043280
SRR043281
SRR043282
SRR043283
SRR043284
SRR043285
SRR043286
SRR043287
SRR043288
SRR043289
SRR043290
SRR043291
SRR043292
SRR043293
SRR043294
SRR043295
SRR043296
SRR043297
SRR043588
SRR043589
SRR043590
SRR043591
SRR043592
SRR043593
SRR043595
SRR043596
SRR043597
SRR043598
SRR043599
SRR043600
SRR043601
SRR043602
SRR043603
SRR043604
SRR043605
SRR043606
SRR043607
SRR043608
SRR043609
SRR043610
SRR043611
SRR043612
SRR043613
SRR043614
SRR043615
SRR043616
SRR043617
SRR043618
SRR043619
SRR043620
SRR043621
SRR043622
SRR043623
SRR043624
SRR043625
SRR043626
SRR043627
SRR043628
SRR043629
SRR043630
SRR043631
SRR043632
SRR043633
SRR043634
SRR043635
SRR043636
SRR043637
SRR043638
SRR043639
SRR043640
SRR043641
SRR043642
SRR043643
SRR043644
SRR043645
SRR043646
SRR043647
SRR043648
SRR043649
SRR043650
SRR043651
SRR043652
SRR043653
SRR043654
SRR043655
SRR043656
SRR043657
SRR043658
SRR043659
SRR043660
SRR043661
SRR043662
SRR043663
SRR043664
SRR043665
SRR043666
SRR043667
SRR043668
SRR043669
SRR043670
SRR043671
SRR043672
SRR043673
SRR043674
SRR043675
SRR043676
SRR043677
SRR043678
SRR043679
SRR043680
SRR043681
SRR043682
SRR043683
SRR043684
SRR043685
SRR043686
SRR043687
SRR043688
SRR043689
SRR043690
SRR043691
SRR043692
SRR043693
SRR043694
SRR043695
SRR043696
SRR043697
SRR043698
SRR043699
SRR043700
SRR043701
SRR043702
SRR043703
SRR043704
SRR043705
SRR043706
SRR043707
SRR043708
SRR043709
SRR043710
SRR043711
SRR043712
SRR043713
SRR043714
SRR043715
SRR043716
SRR043717
SRR043718
SRR043719
SRR043720
SRR043721
SRR043722
SRR043723
SRR043724
SRR043725
SRR043726
SRR043727
SRR043728
SRR043729
SRR043730
SRR043731
SRR043732
SRR043733
SRR043734
SRR043735
SRR043736
SRR043737
SRR043738
SRR043739
SRR043740
SRR043741
SRR043742
SRR043743
SRR043744
SRR043745
SRR043746
SRR043747
SRR043748
SRR043749
SRR043750
SRR043751
SRR043752
SRR043753
SRR043754
SRR043755
SRR043756
SRR043757
SRR043758
SRR043759
SRR043760
SRR043761
SRR043762
SRR043763
SRR043764
SRR043765
SRR043766
SRR043767
SRR043768
SRR043769
SRR043770
SRR043771
SRR043772
SRR043773
SRR043774
SRR043775
SRR043776
SRR043777
SRR043785
SRR043786
SRR043787
SRR043788
SRR043789
SRR043790
SRR043791
SRR043792
SRR043793
SRR043794
SRR043795
SRR043796
SRR043797
SRR043798
SRR043799
SRR043800
SRR043801
SRR043802
SRR043803
SRR043804
SRR043805
SRR043806
SRR043807
SRR043808
SRR043809
SRR043810
SRR043811
SRR043812
SRR043813
SRR043814
SRR043815
SRR043816
SRR043817
SRR043818
SRR043819
SRR043820
SRR043821
SRR043822
SRR043823
SRR043824
SRR043825
SRR043826
SRR043827
SRR043828
SRR043829
SRR043830
SRR043831
SRR043832
SRR043833
SRR043834
SRR043835
SRR043836
SRR043837
SRR043838
SRR043839
SRR043840
[truncated: 5,528 more rows]
