# Supplementary material for: Pancreatic cyst fluid harbors a unique microbiome
Source: Microbiome. 2017 Nov 9;5:147. doi: 10.1186/s40168-017-0363-6 (PMC5680603; doi:10.1186/s40168-017-0363-6)
Supplement: Supplementary file 4 — Selected Bacterial counts of the PCF and selected body sites used for the binomial pairwise comparison. (XLSX 69 kb) [file 40168_2017_363_MOESM4_ESM.xlsx]

## Sheet: AF
id	baseMean	baseMeanA	baseMeanB	foldChange	log2FoldChange	pval	padj
Acidaminococcus	15.1607	633.285	1.0346	0.0016337	-9.25764	2.82274292808705e-74	5.30675670480366e-72
Akkermansia	1.68649	29.7563	1.04501	0.0351189	-4.83161	7.65587687987753e-29	3.92537687295539e-27
Alistipes	9.47212	214.399	4.78888	0.0223363	-5.48447	2.84456782587393e-18	5.01355079310279e-17
Allobaculum	1.83084	37.3421	1.01929	0.0272961	-5.19516	6.07609029598382e-25	1.90384162607493e-23
Anaerostipes	2.61694	55.5675	1.40685	0.0253179	-5.3037	2.6447566816343e-09	2.6169171376171e-08
Bacteroides	100.04	1785.91	61.5126	0.0344433	-4.85963	3.85806558771397e-17	6.21699711848765e-16
Barnesiella	3.82018	81.1924	2.05197	0.025273	-5.30626	1.77747217820898e-08	1.69914289577943e-07
Bifidobacterium	11.381	429.286	1.83049	0.00426404	-7.87356	1.92733760175676e-50	2.71754601847704e-48
Blautia	9.46944	309.808	2.60574	0.00841083	-6.89354	4.10527519836838e-34	3.85895868646628e-32
Butyricicoccus	3.70968	115.08	1.16452	0.0101192	-6.62676	1.6697748047756e-14	2.2422690235558e-13
Catenibacterium	1.445	18.9775	1.04433	0.0550297	-4.18364	1.87647257450488e-21	5.03966920009883e-20
Clostridium_IV	2.04261	47.4889	1.00401	0.021142	-5.56374	3.84977994727626e-19	7.23758630087938e-18
Clostridium_sensu_stricto	2.24409	56.5068	1.00401	0.017768	-5.81458	3.46949210752352e-15	5.01741935549555e-14
Clostridium_XI	4.58462	161.263	1.00401	0.00622591	-7.3275	2.4289823312808e-21	6.22702743110168e-20
Clostridium_XlVb	1.90696	41.4179	1.00401	0.024241	-5.36641	1.91655749378227e-25	6.35846133231295e-24
Clostridium_XVIII	1.48496	22.5302	1.00401	0.0445629	-4.48801	1.08708523382616e-25	4.07240319191807e-24
Collinsella	3.51898	109.889	1.08809	0.00990173	-6.6581	2.26066059947602e-14	2.96514553047553e-13
Coprococcus	4.68459	96.4376	2.58774	0.0268334	-5.21983	3.77026381066586e-09	3.66625653313025e-08
Dialister	11.4416	74.1189	10.0093	0.135044	-2.8885	0.000314483	0.00231995
Dorea	5.32957	172.318	1.51335	0.00878233	-6.83118	2.22543749017407e-19	4.48266694449349e-18
Erysipelotrichaceae_incertae_sedis	2.71224	77.4603	1.00401	0.0129616	-6.26961	1.24489802571888e-13	1.52635323153359e-12
Escherichia_Shigella	24.2973	1043.56	1.00401	0.000962107	-10.0215	1.88562790280244e-93	1.06349413718057e-90
Faecalibacterium	17.9872	761.037	1.0061	0.00132201	-9.56306	3.02562268712585e-80	8.53225597769489e-78
Flavonifractor	1.33774	15.9411	1.00401	0.0629827	-3.9889	3.27082335409932e-19	6.36118748866213e-18
Gemmiger	4.62398	163.025	1.00401	0.00615863	-7.34317	1.46769053426456e-21	4.13888730662606e-20
Klebsiella	1.24884	11.9617	1.00401	0.0839352	-3.57458	1.14053604969051e-16	1.73854684331202e-15
Lachnospiracea_incertae_sedis	7.16263	276.649	1.00401	0.00362919	-8.10614	9.57662924301089e-40	1.08024377861163e-37
Odoribacter	1.79149	16.7304	1.45009	0.0866742	-3.52825	5.7438181397359e-11	6.35198711923735e-10
Oscillibacter	3.05376	42.2972	2.15692	0.0509944	-4.29352	3.79876215593381e-05	0.000306072
Parabacteroides	11.7493	191.777	7.63513	0.0398126	-4.65063	2.8545889097006e-12	3.28569009198192e-11
Parasutterella	1.78622	16.0021	1.46134	0.0913218	-3.4529	1.69372110759001e-10	1.80237491449201e-09
Phascolarctobacterium	2.07044	48.7346	1.00401	0.0206016	-5.6011	3.46916829212071e-18	5.92912399016993e-17
Roseburia	3.8372	65.252	2.43367	0.0372965	-4.74481	1.54996044931758e-06	1.32451165668957e-05
Ruminococcus	4.18295	122.824	1.47162	0.0119815	-6.38304	3.28653306304414e-14	4.11912143901532e-13
Serratia	1.5216	24.1701	1.00401	0.0415394	-4.58938	1.45364500615038e-26	5.85611273906298e-25
Sphingomonas	12.3794	398.825	3.5479	0.00889588	-6.81265	5.04985581748662e-21	1.18671611710936e-19

## Sheet: AN
id	baseMean	baseMeanA	baseMeanB	foldChange	log2FoldChange	pval	padj
Acidaminococcus	21.638	632.667	1.02046	0.00161296	-9.27608	4.24014088644136e-70	7.97146486650975e-68
Akkermansia	1.94361	29.7272	1.00612	0.0338451	-4.88491	1.18815166846594e-18	2.09411731567121e-17
Alistipes	9.48381	214.189	2.57656	0.0120294	-6.3773	4.3319130068485e-24	1.51852068168503e-22
Allobaculum	2.18693	37.3034	1.00202	0.0268615	-5.21832	2.10649710399358e-15	2.64014303700528e-14
Anaerostipes	2.8586	55.5127	1.08193	0.0194898	-5.68114	2.75687270787814e-15	3.30824724945377e-14
Bacteroides	82.9294	1784.17	25.5257	0.0143068	-6.12716	1.45577336519917e-40	1.17293739710333e-38
Barnesiella	3.96673	81.113	1.36363	0.0168115	-5.89441	1.05835155940866e-16	1.53053917822176e-15
Bifidobacterium	15.1295	428.867	1.16903	0.00272585	-8.51908	6.20138448169828e-54	8.74395211919457e-52
Blautia	11.3374	309.503	1.27658	0.00412462	-7.92152	2.1051534159073e-43	2.37461305314343e-41
Butyricicoccus	4.77146	114.966	1.05325	0.00916137	-6.77022	5.12413369974227e-22	1.31364154847938e-20
Catenibacterium	1.59906	18.9591	1.01329	0.0534464	-4.22576	6.45073585933201e-17	9.5742500649033e-16
Clostridium_IV	2.51788	47.4424	1.00202	0.0211208	-5.56519	6.97852351006989e-15	8.03242297893759e-14
Clostridium_sensu_stricto	2.8119	56.4502	1.00202	0.0177506	-5.81599	3.65304806438291e-16	5.02516855685844e-15
Clostridium_XI	6.22794	161.105	1.00202	0.00621969	-7.32894	1.42944162996291e-26	7.67995063234122e-25
Clostridium_XlVb	2.31992	41.3775	1.00202	0.0242166	-5.36786	9.58103969525802e-15	1.0807412776251e-13
Clostridium_XVIII	1.70401	22.5084	1.00202	0.0445178	-4.48948	3.29744917532768e-19	6.41297012029245e-18
Collinsella	4.57551	109.782	1.02559	0.00934199	-6.74205	4.64891864094365e-22	1.24856672071058e-20
Coprococcus	4.342	96.3435	1.23765	0.0128462	-6.28251	5.90244250189693e-19	1.07386373260318e-17
Dialister	14.1518	74.047	12.1308	0.163825	-2.60977	0.00109332	0.00655991
Dorea	6.7321	172.149	1.15056	0.0066835	-7.22518	1.49786271198144e-26	7.67995063234122e-25
Erysipelotrichaceae_incertae_sedis	3.49527	77.3861	1.00202	0.0129484	-6.27109	6.14416681504493e-20	1.38612403347414e-18
Escherichia_Shigella	34.9987	1042.54	1.00202	0.000961141	-10.023	6.62239886439538e-97	3.73503295951899e-94
Faecalibacterium	25.7861	760.296	1.00202	0.00131794	-9.5675	1.01654294034718e-78	2.86665109177903e-76
Flavonifractor	1.48914	15.9254	1.00202	0.06292	-3.99034	9.10172698882127e-16	1.22223190992743e-14
Gemmiger	6.28539	162.865	1.00202	0.00615248	-7.34462	8.73767101523121e-27	5.47560716954489e-25
Klebsiella	1.35935	11.9491	1.00202	0.0838573	-3.57592	5.56722231877604e-13	5.5086199785784e-12
Lachnospiracea_incertae_sedis	9.99055	276.378	1.00202	0.00362556	-8.10758	2.8745171017433e-43	2.7020460756387e-41
Odoribacter	1.69027	16.7137	1.18334	0.0708009	-3.82009	7.98589818136684e-13	7.76559754188086e-12
Oscillibacter	2.54677	42.2553	1.20691	0.0285622	-5.12975	3.96840454089662e-12	3.79352569672151e-11
Parabacteroides	9.84032	191.589	3.70771	0.0193525	-5.69134	1.57926305310758e-18	2.69910412712932e-17
Parasutterella	1.77556	15.9867	1.29604	0.0810699	-3.62469	6.74835609398944e-11	6.0413854555715e-10
Phascolarctobacterium	2.55852	48.6874	1.00202	0.0205808	-5.60256	5.31903397337595e-15	6.24986491871675e-14
Roseburia	3.4043	65.1873	1.3196	0.0202432	-5.62642	2.47199647215665e-15	3.03088263107902e-14
Ruminococcus	5.04981	122.704	1.07988	0.00880071	-6.82817	3.50860028131752e-22	9.89425279331542e-21
Serratia	1.75749	24.1467	1.00202	0.0414974	-4.59084	6.77923397195863e-20	1.47057229237872e-18
Sphingomonas	14.6702	398.401	1.72227	0.00432297	-7.85376	9.62324023519657e-24	3.01528194036159e-22

## Sheet: BM
id	baseMean	baseMeanA	baseMeanB	foldChange	log2FoldChange	pval	padj
Acidaminococcus	12.5205	633.075	1.02874	0.00162499	-9.26535	9.12838858346008e-73	1.7161370536905e-70
Akkermansia	1.55972	29.7469	1.03774	0.0348855	-4.84123	2.99970470982195e-31	1.69183345633958e-29
Alistipes	8.02278	214.33	4.20227	0.0196065	-5.67252	5.07620772672498e-18	7.73778691316997e-17
Allobaculum	1.67608	37.3322	1.01578	0.0272094	-5.19975	4.07773626155996e-27	1.64274517965701e-25
Anaerostipes	2.32159	55.5491	1.3359	0.024049	-5.37788	1.09932396888934e-09	1.06899779043722e-08
Bacteroides	82.9577	1785.32	51.4324	0.0288085	-5.11736	7.99002472548749e-18	1.1858878803092e-16
Barnesiella	3.32848	81.1665	1.88704	0.023249	-5.42669	4.65331566917163e-09	4.37411672902133e-08
Bifidobacterium	9.46598	429.146	1.69413	0.00394768	-7.98478	7.24891211002568e-49	1.02209660751362e-46
Blautia	7.91085	309.707	2.32204	0.00749757	-7.05936	2.35173071662976e-33	1.65797015522398e-31
Butyricicoccus	3.21221	115.042	1.14128	0.00992054	-6.65536	2.36900048592293e-15	3.18122922395365e-14
Catenibacterium	1.36436	18.9713	1.03831	0.0547304	-4.19151	1.71595908178761e-22	4.03250384220089e-21
Clostridium_IV	1.84832	47.4738	1.00341	0.021136	-5.56415	8.34327725897415e-21	1.62262357726256e-19
Clostridium_sensu_stricto	2.01223	56.4886	1.00341	0.017763	-5.81498	1.01899255624135e-16	1.4367795043003e-15
Clostridium_XI	3.91627	161.211	1.00341	0.00622418	-7.3279	1.10798420351251e-21	2.31445589178168e-20
Clostridium_XlVb	1.73796	41.404	1.00341	0.0242345	-5.36679	2.04348633289866e-25	5.76263145877422e-24
Clostridium_XVIII	1.39467	22.5229	1.00341	0.0445506	-4.48841	2.69775724853802e-26	8.95020640103202e-25
Collinsella	3.04933	109.852	1.0715	0.00975401	-6.67979	2.23447276215536e-15	3.07376253135518e-14
Coprococcus	4.04101	96.4058	2.33055	0.0241743	-5.37038	7.65701453955877e-10	7.85192036420209e-09
Dialister	9.79739	74.0947	8.6067	0.116158	-3.10584	0.000225425	0.00169519
Dorea	4.52995	172.261	1.42381	0.0082654	-6.9187	6.05861775282547e-23	1.48567844025807e-21
Erysipelotrichaceae_incertae_sedis	2.39306	77.4345	1.00341	0.0129581	-6.27	4.49375102755835e-14	5.39250123307002e-13
Escherichia_Shigella	19.9527	1043.21	1.00341	0.000961842	-10.0219	5.7898088107523e-89	3.2654521692643e-86
Faecalibacterium	14.8192	760.784	1.00509	0.00132113	-9.56401	2.98211490413917e-78	8.40956402967247e-76
Flavonifractor	1.27491	15.9359	1.00341	0.062965	-3.98931	1.00804733924017e-20	1.89512899777152e-19
Gemmiger	3.94829	162.972	1.00341	0.00615693	-7.34357	5.14720743660664e-22	1.12475135710604e-20
Klebsiella	1.20259	11.9584	1.00341	0.0839081	-3.57505	2.1271061826265e-19	3.4276796771467e-18
Lachnospiracea_incertae_sedis	6.0135	276.558	1.00341	0.00362819	-8.10653	6.83029935944683e-44	7.70457767745602e-42
Odoribacter	1.66609	16.7251	1.38722	0.0829423	-3.59175	2.26641065552898e-10	2.41180303720442e-09
Oscillibacter	2.71383	42.2836	1.98105	0.0468516	-4.41576	1.64135510732145e-05	0.000134163
Parabacteroides	9.91435	191.716	6.54766	0.034153	-4.87184	2.06584115452937e-12	2.42736335657201e-11
Parasutterella	1.66122	15.9968	1.39574	0.087251	-3.51868	5.496259062991e-10	5.74053724356838e-09
Phascolarctobacterium	1.87096	48.7187	1.00341	0.0205959	-5.6015	4.55396401902862e-20	7.55422266685924e-19
Roseburia	3.34389	65.2308	2.19784	0.0336933	-4.89139	5.09727077030977e-07	4.49196986633548e-06
Ruminococcus	3.59608	122.784	1.38889	0.0113117	-6.46604	1.47249729232002e-14	1.84552993970776e-13
Serratia	1.42448	24.1622	1.00341	0.041528	-4.58977	2.8568934495062e-28	1.34273992126791e-26
Sphingomonas	10.3139	398.72	3.12118	0.00782801	-6.99714	2.37120954150122e-21	4.77629350502388e-20

## Sheet: GI
id	baseMean	baseMeanA	baseMeanB	foldChange	log2FoldChange	pval	padj
Acidaminococcus	12.5205	633.075	1.02874	0.00162499	-9.26535	9.12838858346008e-73	1.7161370536905e-70
Akkermansia	1.55972	29.7469	1.03774	0.0348855	-4.84123	2.99970470982195e-31	1.69183345633958e-29
Alistipes	8.02278	214.33	4.20227	0.0196065	-5.67252	5.07620772672498e-18	7.73778691316997e-17
Allobaculum	1.67608	37.3322	1.01578	0.0272094	-5.19975	4.07773626155996e-27	1.64274517965701e-25
Anaerostipes	2.32159	55.5491	1.3359	0.024049	-5.37788	1.09932396888934e-09	1.06899779043722e-08
Bacteroides	82.9577	1785.32	51.4324	0.0288085	-5.11736	7.99002472548749e-18	1.1858878803092e-16
Barnesiella	3.32848	81.1665	1.88704	0.023249	-5.42669	4.65331566917163e-09	4.37411672902133e-08
Bifidobacterium	9.46598	429.146	1.69413	0.00394768	-7.98478	7.24891211002568e-49	1.02209660751362e-46
Blautia	7.91085	309.707	2.32204	0.00749757	-7.05936	2.35173071662976e-33	1.65797015522398e-31
Butyricicoccus	3.21221	115.042	1.14128	0.00992054	-6.65536	2.36900048592293e-15	3.18122922395365e-14
Catenibacterium	1.36436	18.9713	1.03831	0.0547304	-4.19151	1.71595908178761e-22	4.03250384220089e-21
Clostridium_IV	1.84832	47.4738	1.00341	0.021136	-5.56415	8.34327725897415e-21	1.62262357726256e-19
Clostridium_sensu_stricto	2.01223	56.4886	1.00341	0.017763	-5.81498	1.01899255624135e-16	1.4367795043003e-15
Clostridium_XI	3.91627	161.211	1.00341	0.00622418	-7.3279	1.10798420351251e-21	2.31445589178168e-20
Clostridium_XlVb	1.73796	41.404	1.00341	0.0242345	-5.36679	2.04348633289866e-25	5.76263145877422e-24
Clostridium_XVIII	1.39467	22.5229	1.00341	0.0445506	-4.48841	2.69775724853802e-26	8.95020640103202e-25
Collinsella	3.04933	109.852	1.0715	0.00975401	-6.67979	2.23447276215536e-15	3.07376253135518e-14
Coprococcus	4.04101	96.4058	2.33055	0.0241743	-5.37038	7.65701453955877e-10	7.85192036420209e-09
Dialister	9.79739	74.0947	8.6067	0.116158	-3.10584	0.000225425	0.00169519
Dorea	4.52995	172.261	1.42381	0.0082654	-6.9187	6.05861775282547e-23	1.48567844025807e-21
Erysipelotrichaceae_incertae_sedis	2.39306	77.4345	1.00341	0.0129581	-6.27	4.49375102755835e-14	5.39250123307002e-13
Escherichia_Shigella	19.9527	1043.21	1.00341	0.000961842	-10.0219	5.7898088107523e-89	3.2654521692643e-86
Faecalibacterium	14.8192	760.784	1.00509	0.00132113	-9.56401	2.98211490413917e-78	8.40956402967247e-76
Flavonifractor	1.27491	15.9359	1.00341	0.062965	-3.98931	1.00804733924017e-20	1.89512899777152e-19
Gemmiger	3.94829	162.972	1.00341	0.00615693	-7.34357	5.14720743660664e-22	1.12475135710604e-20
Klebsiella	1.20259	11.9584	1.00341	0.0839081	-3.57505	2.1271061826265e-19	3.4276796771467e-18
Lachnospiracea_incertae_sedis	6.0135	276.558	1.00341	0.00362819	-8.10653	6.83029935944683e-44	7.70457767745602e-42
Odoribacter	1.66609	16.7251	1.38722	0.0829423	-3.59175	2.26641065552898e-10	2.41180303720442e-09
Oscillibacter	2.71383	42.2836	1.98105	0.0468516	-4.41576	1.64135510732145e-05	0.000134163
Parabacteroides	9.91435	191.716	6.54766	0.034153	-4.87184	2.06584115452937e-12	2.42736335657201e-11
Parasutterella	1.66122	15.9968	1.39574	0.087251	-3.51868	5.496259062991e-10	5.74053724356838e-09
Phascolarctobacterium	1.87096	48.7187	1.00341	0.0205959	-5.6015	4.55396401902862e-20	7.55422266685924e-19
Roseburia	3.34389	65.2308	2.19784	0.0336933	-4.89139	5.09727077030977e-07	4.49196986633548e-06
Ruminococcus	3.59608	122.784	1.38889	0.0113117	-6.46604	1.47249729232002e-14	1.84552993970776e-13
Serratia	1.42448	24.1622	1.00341	0.041528	-4.58977	2.8568934495062e-28	1.34273992126791e-26
Sphingomonas	10.3139	398.72	3.12118	0.00782801	-6.99714	2.37120954150122e-21	4.77629350502388e-20

## Sheet: HP
id	baseMean	baseMeanA	baseMeanB	foldChange	log2FoldChange	pval	padj
Acidaminococcus	10.7537	632.923	1.02768	0.0016237	-9.2665	9.740856766415e-70	1.83128107208602e-67
Akkermansia	1.47568	29.7398	1.03384	0.0347628	-4.84631	2.18470285198838e-34	1.23217240852144e-32
Alistipes	7.12911	214.279	3.89086	0.0181579	-5.78326	1.23714624317069e-18	1.83618547670596e-17
Allobaculum	1.5723	37.3238	1.01342	0.027152	-5.2028	2.8006696855065e-29	8.77543168125369e-28
Anaerostipes	2.12795	55.5357	1.29306	0.0232834	-5.42455	1.16915771217484e-10	1.22112027716039e-09
Bacteroides	73.5124	1784.89	46.7594	0.0261973	-5.25444	2.19932479118571e-18	3.18056200571472e-17
Barnesiella	3.00625	81.1472	1.78472	0.0219936	-5.50678	2.97282784155301e-09	2.70431435909016e-08
Bifidobacterium	8.2213	429.044	1.64284	0.00382907	-8.02879	2.22365939459693e-48	2.50828779710534e-46
Blautia	6.87745	309.632	2.14467	0.00692651	-7.17366	5.20778694830859e-35	3.67148979855755e-33
Butyricicoccus	2.87845	115.015	1.12549	0.00978564	-6.67512	1.81369173893442e-15	2.32482304717958e-14
Catenibacterium	1.30986	18.9667	1.03385	0.0545084	-4.19738	2.37978590776776e-25	5.59249688325423e-24
Clostridium_IV	1.71807	47.4624	1.00297	0.0211319	-5.56443	6.30047672532287e-25	1.42138754923284e-23
Clostridium_sensu_stricto	1.85679	56.4752	1.00297	0.0177595	-5.81526	4.76607559223414e-18	6.72016658505013e-17
Clostridium_XI	3.46826	161.172	1.00297	0.00622298	-7.32818	3.25516743418709e-21	5.39974833200447e-20
Clostridium_XlVb	1.62466	41.394	1.00297	0.0242299	-5.36707	2.08005621033492e-32	9.77626418857411e-31
Clostridium_XVIII	1.33412	22.5175	1.00297	0.044542	-4.48869	5.76461251347966e-30	2.03202591100158e-28
Collinsella	2.73594	109.826	1.06186	0.00966857	-6.69248	1.44469532233578e-15	1.89490270185437e-14
Coprococcus	3.62187	96.3826	2.17179	0.022533	-5.47181	1.20135495229358e-09	1.12927365515597e-08
Dialister	8.61256	74.077	7.58919	0.10245	-3.28701	0.00014954	0.00113974
Dorea	3.99602	172.22	1.36628	0.00793334	-6.97786	6.25269747248389e-20	9.53113884994842e-19
Erysipelotrichaceae_incertae_sedis	2.1791	77.4159	1.00297	0.0129556	-6.27028	2.07011700913162e-15	2.59454665144497e-14
Escherichia_Shigella	17.0406	1042.96	1.00297	0.000961656	-10.0222	1.90988074576989e-85	1.07717274061422e-82
Faecalibacterium	12.6959	760.601	1.0044	0.00132053	-9.56467	4.30224063434378e-75	1.21323185888495e-72
Flavonifractor	1.23276	15.9321	1.00297	0.0629528	-3.98959	1.99394535527505e-25	4.88950078423969e-24
Gemmiger	3.49536	162.933	1.00297	0.00615574	-7.34385	2.12461961263843e-21	3.74464206727524e-20
Klebsiella	1.17156	11.9558	1.00297	0.0838901	-3.57536	4.00057727153274e-23	7.52108527048155e-22
Lachnospiracea_incertae_sedis	5.24324	276.492	1.00297	0.00362749	-8.10681	3.74583819037903e-45	3.52108789895629e-43
Odoribacter	1.58577	16.721	1.34917	0.0806872	-3.63152	3.10989825914633e-12	3.50796523631706e-11
Oscillibacter	2.52904	42.2735	1.90774	0.0451285	-4.46982	1.23505364374647e-05	0.000102437
Parabacteroides	8.84191	191.67	5.98387	0.0312197	-5.0014	2.39382251967475e-12	2.75533857366645e-11
Parasutterella	1.58445	15.993	1.35921	0.084988	-3.5566	1.20318601206998e-11	1.30499405924513e-10
Phascolarctobacterium	1.73722	48.707	1.00297	0.0205919	-5.60178	1.22564276866668e-23	2.46879471974288e-22
Roseburia	3.02718	65.2152	2.05503	0.0315115	-4.98798	3.30609400469347e-07	2.91349534163612e-06
Ruminococcus	3.21127	122.755	1.34252	0.0109366	-6.51469	6.83813519610048e-15	8.38414837087103e-14
Serratia	1.35934	24.1564	1.00297	0.04152	-4.59005	4.25201780427387e-31	1.71295574400747e-29
Sphingomonas	8.94829	398.633	2.85658	0.00716593	-7.12463	1.29330772295823e-21	2.35298566370466e-20

## Sheet: MV
id	baseMean	baseMeanA	baseMeanB	foldChange	log2FoldChange	pval	padj
Acidaminococcus	10.1204	632.883	1.02696	0.00162268	-9.26741	3.51929548436275e-69	6.61627551060197e-67
Akkermansia	1.4454	29.7379	1.03228	0.0347126	-4.8484	1.6292546444039e-17	2.62542748412515e-16
Alistipes	6.75969	214.266	3.72973	0.0174071	-5.84418	5.51914348631897e-17	8.19157085864184e-16
Allobaculum	1.53529	37.3211	1.01276	0.0271364	-5.20363	2.34204038578046e-18	4.12784617993807e-17
Anaerostipes	2.05963	55.5323	1.27884	0.0230287	-5.44042	1.58661185695019e-09	1.56991067950861e-08
Bacteroides	69.1635	1784.78	44.1124	0.0247158	-5.33842	1.3691435927403e-18	2.49095802034042e-17
Barnesiella	2.88652	81.1421	1.74385	0.0214913	-5.5401	1.24609195649688e-09	1.27781066084407e-08
Bifidobacterium	10.0675	429.017	3.95007	0.00920726	-6.76301	6.6637181685298e-10	7.22757124432848e-09
Blautia	6.5099	309.613	2.08406	0.00673117	-7.21493	2.60996541404094e-31	1.33820044865372e-29
Butyricicoccus	2.7587	115.008	1.11966	0.00973553	-6.68253	6.58946489657172e-16	9.29114550416613e-15
Catenibacterium	1.28994	18.9656	1.03184	0.054406	-4.20009	2.4723902340518e-17	3.87341136668116e-16
Clostridium_IV	1.67159	47.4594	1.003	0.0211339	-5.5643	5.52604871824582e-16	7.99151660792473e-15
Clostridium_sensu_stricto	1.80129	56.4718	1.003	0.0177611	-5.81513	2.936348412205e-14	3.68022334329694e-13
Clostridium_XI	3.30796	161.162	1.003	0.00622355	-7.32805	1.77223602818697e-22	4.34583095607588e-21
Clostridium_XlVb	1.58426	41.3914	1.003	0.0242321	-5.36694	1.10225025328726e-17	1.82843865545299e-16
Clostridium_XVIII	1.31261	22.5161	1.003	0.0445461	-4.48856	1.01107555337924e-18	1.96636762795135e-17
Collinsella	2.62413	109.819	1.05889	0.00964215	-6.69643	7.74383938106496e-16	1.06525010022455e-14
Coprococcus	3.46168	96.3767	2.10496	0.021841	-5.51682	2.57118581368034e-10	2.84342901748179e-09
Dialister	9.34228	74.0724	8.39711	0.113364	-3.14097	0.000533131	0.00406332
Dorea	3.80709	172.209	1.34812	0.00782837	-6.99707	1.1154734435268e-20	2.33010008203377e-19
Erysipelotrichaceae_incertae_sedis	2.10264	77.4112	1.003	0.0129568	-6.27015	6.21415759904657e-14	7.61909757796145e-13
Escherichia_Shigella	15.9976	1042.9	1.003	0.000961744	-10.0221	1.82243544459134e-92	1.02785359074952e-89
Faecalibacterium	11.9355	760.554	1.00433	0.00132053	-9.56467	1.57341951498712e-77	4.43704303226368e-75
Flavonifractor	1.21784	15.9311	1.003	0.0629587	-3.98945	2.19326210311985e-24	6.18499913079797e-23
Gemmiger	3.3333	162.923	1.003	0.00615629	-7.34372	1.07210569864013e-22	2.74848915469562e-21
Klebsiella	1.16062	11.9549	1.003	0.0838987	-3.57521	5.64427191466814e-26	1.8725702116899e-24
Lachnospiracea_incertae_sedis	4.96749	276.475	1.003	0.00362782	-8.10668	9.87468279257396e-39	9.28220182501952e-37
Odoribacter	1.5501	16.7199	1.32859	0.0794616	-3.6536	6.61755792721795e-07	6.11852896877201e-06
Oscillibacter	2.43685	42.2707	1.8552	0.0438886	-4.51001	1.08787017595756e-05	9.43936583446251e-05
Parabacteroides	8.37041	191.658	5.69409	0.0297097	-5.07292	6.58127542825325e-12	7.57518232966293e-11
Parasutterella	1.54887	15.992	1.33797	0.0836652	-3.57923	1.32210616666576e-06	1.20269012580562e-05
Phascolarctobacterium	1.6895	48.704	1.003	0.0205939	-5.60164	1.09586933377836e-15	1.47159596250236e-14
Roseburia	2.90698	65.2111	1.99723	0.0306271	-5.02905	1.63353525655841e-07	1.56154895711685e-06
Ruminococcus	3.07818	122.747	1.33081	0.0108419	-6.52724	1.26669182089082e-15	1.66142834181958e-14
Serratia	1.33619	24.1548	1.003	0.0415238	-4.58992	3.40326653960766e-18	5.81649190405673e-17
Sphingomonas	8.49717	398.604	2.80092	0.00702684	-7.15291	1.00625874740031e-21	2.18280743666837e-20

## Sheet: PF
id	baseMean	baseMeanA	baseMeanB	foldChange	log2FoldChange	pval	padj
Acidaminococcus	8.506	632.744	1.0233	0.00161724	-9.27225	8.32132525404966e-71	1.56440914776134e-68
Akkermansia	1.36694	29.7314	1.02693	0.0345404	-4.85557	1.37675253175627e-23	2.98649395350206e-22
Alistipes	5.80387	214.219	3.30562	0.015431	-6.01802	4.64782450672597e-19	7.28159172720402e-18
Allobaculum	1.44055	37.313	1.01055	0.0270831	-5.20646	1.25700649038342e-22	2.62574689102315e-21
Anaerostipes	1.87522	55.52	1.23218	0.0221934	-5.49372	9.13505935389305e-10	9.72108202942582e-09
Bacteroides	58.107	1784.39	37.4142	0.0209675	-5.5757	3.42868778084016e-19	5.52508545255385e-18
Barnesiella	2.59153	81.1243	1.65017	0.0203412	-5.61945	1.54784226190688e-09	1.58724188311906e-08
Bifidobacterium	10.724	428.924	5.71103	0.0133148	-6.23083	8.64386424974566e-07	7.99203186369926e-06
Blautia	5.54965	309.545	1.90568	0.00615639	-7.3437	4.5514148514482e-35	2.8522199735742e-33
Butyricicoccus	2.45227	114.983	1.10337	0.00959601	-6.70335	1.12780485247115e-15	1.55141935803348e-14
Catenibacterium	1.23973	18.9614	1.0273	0.0541785	-4.20614	1.97514995508696e-22	3.71328191556348e-21
Clostridium_IV	1.5527	47.449	1.00255	0.0211289	-5.56464	5.08740998154148e-19	7.75486278267405e-18
Clostridium_sensu_stricto	1.65943	56.4594	1.00255	0.0177569	-5.81548	3.04186826393884e-16	4.39900948938847e-15
Clostridium_XI	2.89921	161.127	1.00255	0.00622207	-7.32839	3.6306571503015e-22	6.60545365409692e-21
Clostridium_XlVb	1.48084	41.3823	1.00255	0.0242264	-5.36728	1.46361580248036e-21	2.50145246242097e-20
Clostridium_XVIII	1.25731	22.5111	1.00255	0.0445355	-4.4889	1.37892199172245e-24	3.38135653622376e-23
Collinsella	2.33903	109.795	1.05096	0.00957197	-6.70697	6.2983481014241e-16	8.88067082300798e-15
Coprococcus	3.03849	96.3555	1.91991	0.0199252	-5.64926	8.46068552547123e-11	9.73842170686892e-10
Dialister	9.48534	74.0561	8.71134	0.117632	-3.08765	0.000943132	0.00690813
Dorea	3.31563	172.171	1.29157	0.00750168	-7.05857	1.61829404844734e-22	3.25970658330107e-21
Erysipelotrichaceae_incertae_sedis	1.9074	77.3943	1.00255	0.0129537	-6.27049	6.86434585836524e-14	8.41628492199565e-13
Escherichia_Shigella	13.3411	1042.67	1.00255	0.000961515	-10.0224	6.01492534439917e-90	3.39241789424113e-87
Faecalibacterium	9.99883	760.386	1.004	0.00132038	-9.56483	1.46529763994451e-77	4.13213934464352e-75
Flavonifractor	1.17933	15.9276	1.00255	0.0629439	-3.98979	2.64726605017221e-28	9.33161282685702e-27
Gemmiger	2.92006	162.887	1.00255	0.00615483	-7.34406	1.86449373470826e-22	3.62611884957054e-21
Klebsiella	1.13225	11.9524	1.00255	0.0838784	-3.57556	2.36893488039049e-27	7.58708145395318e-26
Lachnospiracea_incertae_sedis	4.26478	276.414	1.00255	0.00362697	-8.10702	2.47928368142827e-39	1.74789499540693e-37
Odoribacter	1.4642	16.7163	1.28137	0.0766543	-3.70549	4.41022172457408e-08	4.36379833799962e-07
Oscillibacter	2.2017	42.2614	1.72151	0.0407349	-4.61759	7.76722314244168e-06	6.73955977282632e-05
Parabacteroides	7.19188	191.616	4.9812	0.0259957	-5.26558	5.42056789748921e-13	6.50468147698705e-12
Parasutterella	1.45922	15.9885	1.28506	0.080374	-3.63713	7.66870334062696e-08	7.45715290364415e-07
Phascolarctobacterium	1.56744	48.6933	1.00255	0.020589	-5.60198	1.45720914953332e-18	2.16280515878104e-17
Roseburia	2.58746	65.1969	1.83697	0.0281757	-5.14941	1.49304271259853e-07	1.42724761000944e-06
Ruminococcus	2.71908	122.72	1.28064	0.0104355	-6.58236	2.39805092109041e-15	3.14535051045347e-14
Serratia	1.27672	24.1496	1.00255	0.041514	-4.59026	2.76651193921819e-24	6.50130305716274e-23
Sphingomonas	7.228	398.518	2.53764	0.00636768	-7.29502	4.5686833432006e-22	8.05230439239106e-21

## Sheet: PT
id	baseMean	baseMeanA	baseMeanB	foldChange	log2FoldChange	pval	padj
Acidaminococcus	8.93053	632.779	1.02462	0.00161924	-9.27047	1.34200408216842e-71	2.52296767447663e-69
Akkermansia	1.3873	29.733	1.02808	0.0345769	-4.85405	1.42570929538525e-20	2.68033347532427e-19
Alistipes	6.06359	214.231	3.42553	0.0159899	-5.96669	5.95512515625919e-18	9.3296960781394e-17
Allobaculum	1.46546	37.3153	1.01114	0.0270972	-5.20571	1.13913754449423e-20	2.29454848248124e-19
Anaerostipes	1.9213	55.5231	1.24201	0.0223693	-5.48234	8.98193427788023e-10	9.38113135689713e-09
Bacteroides	61.1454	1784.49	39.3058	0.0220263	-5.50463	4.8937136286079e-19	8.11780731333781e-18
Barnesiella	2.65155	81.1288	1.65703	0.0204246	-5.61355	2.21987900274534e-09	2.23573528133638e-08
Bifidobacterium	9.03004	428.948	3.70851	0.0086456	-6.85382	4.5094996756171e-10	4.98697611185891e-09
Blautia	5.80057	309.562	1.95106	0.00630265	-7.30983	6.40170583304853e-33	3.28232917258125e-31
Butyricicoccus	2.53212	114.989	1.10698	0.00962679	-6.69873	2.67237527337768e-15	3.67614549801222e-14
Catenibacterium	1.25252	18.9625	1.02808	0.0542166	-4.20512	2.43482885508604e-17	3.61379861649612e-16
Clostridium_IV	1.58395	47.4516	1.00267	0.0211304	-5.56453	2.69097222926623e-18	4.33630953516043e-17
Clostridium_sensu_stricto	1.69671	56.4626	1.00267	0.0177582	-5.81537	6.90386570702985e-16	9.98405194555087e-15
Clostridium_XI	3.00662	161.136	1.00267	0.00622253	-7.32828	1.07948072722899e-21	2.34164280829673e-20
Clostridium_XlVb	1.50802	41.3846	1.00267	0.0242282	-5.36717	2.90085834688455e-20	5.27769066981577e-19
Clostridium_XVIII	1.27185	22.5124	1.00267	0.0445388	-4.48879	2.58637272722826e-19	4.42034611562647e-18
Collinsella	2.41361	109.801	1.05271	0.0095874	-6.70465	1.86231363626655e-15	2.62586222713584e-14
Coprococcus	3.14776	96.3608	1.96649	0.0204076	-5.61475	1.97434252741905e-10	2.22705837092869e-09
Dialister	9.35372	74.0602	8.53371	0.115227	-3.11745	0.000640445	0.00481615
Dorea	3.4451	172.181	1.30674	0.00758935	-7.04181	1.97870808396377e-21	4.13330133094655e-20
Erysipelotrichaceae_incertae_sedis	1.95871	77.3985	1.00267	0.0129547	-6.27038	6.06240628237456e-14	7.59821587390945e-13
Escherichia_Shigella	14.0391	1042.73	1.00267	0.000961585	-10.0223	9.43262956265008e-96	5.32000307333465e-93
Faecalibacterium	10.5078	760.427	1.00421	0.00132059	-9.5646	2.01551802092675e-80	5.68376081901343e-78
Flavonifractor	1.18946	15.9285	1.00267	0.0629483	-3.98969	6.28619546643942e-25	1.68829249670087e-23
Gemmiger	3.02865	162.896	1.00267	0.00615528	-7.34396	5.84981237829069e-22	1.31971767254238e-20
Klebsiella	1.13971	11.9531	1.00267	0.083884	-3.57546	3.53205053040729e-26	1.10670916619428e-24
Lachnospiracea_incertae_sedis	4.44942	276.429	1.00267	0.00362723	-8.10691	3.55795002982471e-37	2.50835477102642e-35
Odoribacter	1.48818	16.7172	1.29518	0.0774759	-3.69011	1.36275896307634e-07	1.32516561237078e-06
Oscillibacter	2.26402	42.2638	1.75711	0.0415748	-4.58815	9.7722778866407e-06	8.35085564858387e-05
Parabacteroides	7.50859	191.627	5.1753	0.0270072	-5.21051	1.23379999023355e-12	1.48055998828026e-11
Parasutterella	1.48216	15.9893	1.29831	0.0811986	-3.6224	2.30892093709778e-07	2.13480558774286e-06
Phascolarctobacterium	1.59952	48.6959	1.00267	0.0205905	-5.60188	6.58127360765562e-18	1.00319954451832e-16
Roseburia	2.67007	65.2005	1.87764	0.0287979	-5.11789	2.26047428025141e-07	2.12484582343633e-06
Ruminococcus	2.81328	122.726	1.29364	0.0105408	-6.56787	4.97382725044143e-15	6.67913945059278e-14
Serratia	1.29235	24.1508	1.00267	0.0415171	-4.59015	1.27179123580224e-19	2.24153205310146e-18
Sphingomonas	7.53782	398.544	2.58268	0.00648028	-7.26973	5.76790460663951e-22	1.31971767254238e-20

## Sheet: RC
id	baseMean	baseMeanA	baseMeanB	foldChange	log2FoldChange	pval	padj
Acidaminococcus	7.1375	632.724	1.02065	0.00161311	-9.27594	1.289467916647e-65	1.81814976247227e-63
Akkermansia	1.31865	29.7303	1.04084	0.0350096	-4.83611	7.96948304428321e-25	1.60528158463419e-23
Alistipes	5.22002	214.211	3.17655	0.0148291	-6.07543	5.99024218759383e-18	8.04403950905458e-17
Allobaculum	1.36117	37.3108	1.00966	0.0270607	-5.20765	7.64376905814572e-28	1.95958443127008e-26
Anaerostipes	1.73619	55.5183	1.21032	0.0218004	-5.5195	1.16029283413827e-11	1.36334408011247e-10
Bacteroides	55.4556	1784.33	38.551	0.0216053	-5.53247	4.30145417682661e-18	5.91712233104929e-17
Barnesiella	2.3838	81.1213	1.61392	0.0198951	-5.65144	1.01139403569979e-10	1.11848281595035e-09
Bifidobacterium	9.06863	428.908	4.96353	0.0115725	-6.43316	5.29470784602967e-07	4.89543479534546e-06
Blautia	4.9296	309.534	1.95124	0.0063038	-7.30956	3.58654627265882e-32	1.1898894692821e-30
Butyricicoccus	2.21879	114.979	1.11625	0.00970837	-6.68656	2.22409801554241e-18	3.21638789939979e-17
Catenibacterium	1.21936	18.9607	1.04589	0.0551606	-4.18022	4.41064459455358e-22	7.10743871808062e-21
Clostridium_IV	1.45226	47.4474	1.00253	0.0211294	-5.5646	3.79592721252628e-23	6.83583719816451e-22
Clostridium_sensu_stricto	1.53951	56.4572	1.00253	0.0177574	-5.81543	1.08104698001758e-19	1.60450130718398e-18
Clostridium_XI	2.55298	161.122	1.00253	0.00622222	-7.32835	9.69907288528142e-24	1.82342570243291e-22
Clostridium_XlVb	1.39352	41.381	1.00253	0.0242269	-5.36725	1.39907547836563e-26	3.15631427919287e-25
Clostridium_XVIII	1.2108	22.5103	1.00253	0.0445366	-4.48886	7.39487464627139e-29	2.08535465024853e-27
Collinsella	2.12093	109.791	1.06816	0.00972895	-6.6835	2.42087646828902e-18	3.41343582028752e-17
Coprococcus	2.96359	96.3523	2.05046	0.0212808	-5.5543	4.04159199634882e-11	4.55891577188147e-10
Dialister	8.29995	74.0535	7.65702	0.103398	-3.27371	0.00101506	0.00763321
Dorea	2.94868	172.166	1.29411	0.00751666	-7.05569	3.87848919044795e-23	6.83583719816451e-22
Erysipelotrichaceae_incertae_sedis	1.74222	77.3917	1.00253	0.012954	-6.27045	4.35582584263476e-17	5.58337676192274e-16
Escherichia_Shigella	11.0888	1042.64	1.00253	0.000961539	-10.0224	2.05711442066015e-81	1.16021253325233e-78
Faecalibacterium	8.35696	760.362	1.00402	0.00132045	-9.56476	5.69084746350335e-71	1.06987932313863e-68
Flavonifractor	1.14705	15.927	1.00253	0.0629456	-3.98975	3.45576764940821e-33	1.2181580964164e-31
Gemmiger	2.57003	162.882	1.00253	0.00615499	-7.34403	6.00142835224195e-24	1.16717434160844e-22
Klebsiella	1.10856	11.9516	1.00253	0.0838828	-3.57548	2.0159066146866e-36	8.745933312948e-35
Lachnospiracea_incertae_sedis	3.66928	276.405	1.00253	0.00362705	-8.10699	1.13776083832612e-39	5.34747594013276e-38
Odoribacter	1.4202	16.7157	1.27065	0.0760154	-3.71756	3.08001461485348e-08	3.04759340838134e-07
Oscillibacter	2.15923	42.2598	1.76713	0.0418159	-4.5798	2.87027216727247e-06	2.52942734740886e-05
Parabacteroides	6.90326	191.609	5.09725	0.0266023	-5.2323	3.00523422597055e-11	3.45908592540284e-10
Parasutterella	1.4179	15.9879	1.27544	0.0797754	-3.64791	6.25297490865608e-08	5.97742008217293e-07
Phascolarctobacterium	1.46431	48.6916	1.00253	0.0205895	-5.60195	1.5464858601335e-22	2.56534713269205e-21
Roseburia	2.49399	65.1945	1.88092	0.0288509	-5.11524	4.43125302132021e-08	4.3090115586631e-07
Ruminococcus	2.50601	122.715	1.33062	0.0108432	-6.52707	1.74036963197946e-16	2.18126327208092e-15
Serratia	1.22666	24.1488	1.00253	0.041515	-4.59023	3.38500264099778e-28	9.09114995010832e-27
Sphingomonas	6.37945	398.491	2.54547	0.00638777	-7.29047	1.23846685347366e-22	2.11665244048226e-21

## Sheet: ST
id	baseMean	baseMeanA	baseMeanB	foldChange	log2FoldChange	pval	padj
Acidaminococcus	6.69789	632.646	1.58748	0.00250927	-8.63852	2.28716419206878e-54	1.84280086332399e-52
Allobaculum	1.30248	37.3063	1.00853	0.0270338	-5.20909	3.42429997273673e-28	1.01647641295975e-26
Anaerostipes	2.37815	55.5113	1.94436	0.0350263	-4.83542	8.29657985475154e-06	8.66531673718495e-05
Bifidobacterium	8.16646	428.855	4.73184	0.0110337	-6.50194	2.67803324754219e-07	3.14668906586207e-06
Blautia	6.47912	309.496	4.00521	0.0129411	-6.2719	4.97374028623456e-19	9.04899845624611e-18
Butyricicoccus	2.5737	114.964	1.65611	0.0144055	-6.11724	1.58041830963725e-11	2.28552801701387e-10
Catenibacterium	1.48979	18.9584	1.34717	0.0710596	-3.81483	1.14735664704584e-05	0.000117656
Clostridium_IV	1.37841	47.4414	1.00234	0.0211279	-5.56471	1.36318048834715e-26	3.34275563229475e-25
Clostridium_sensu_stricto	1.45136	56.4502	1.00234	0.0177561	-5.81554	1.8275591219571e-21	3.68122623137072e-20
Clostridium_XI	2.29884	161.101	1.00234	0.00622177	-7.32846	2.07663409008779e-19	3.90407208936505e-18
Clostridium_XlVb	1.32929	41.3758	1.00234	0.0242251	-5.36735	4.99657680740578e-29	1.65768783492756e-27
Clostridium_XVIII	1.17649	22.5075	1.00234	0.0445334	-4.48897	1.94727642253319e-28	6.10146612393732e-27
Collinsella	2.24297	109.778	1.36503	0.0124345	-6.32951	2.2761096532689e-12	3.46952930930719e-11
Coprococcus	6.03075	96.3403	5.29343	0.0549452	-4.18586	5.6199325256873e-06	5.98045649903328e-05
Dorea	3.71323	172.144	2.33811	0.0135823	-6.20213	2.83924419930931e-16	4.70980508356014e-15
Erysipelotrichaceae_incertae_sedis	1.62087	77.382	1.00234	0.0129531	-6.27056	1.58421601866675e-16	2.70756919553953e-15
Escherichia_Shigella	9.4366	1042.51	1.00234	0.000961467	-10.0225	2.28517083839617e-85	4.2961211761848e-83
Faecalibacterium	7.18564	760.265	1.0373	0.00136439	-9.51753	1.35277500379397e-72	1.9074127553495e-70
Flavonifractor	1.12318	15.9251	1.00234	0.0629406	-3.98986	2.27615143734262e-34	9.16963864758026e-33
Gemmiger	2.3131	162.861	1.00234	0.00615453	-7.34414	1.64994041829129e-19	3.20884964109065e-18
Klebsiella	1.09099	11.9502	1.00234	0.0838761	-3.5756	6.63523115052107e-43	4.15807818765987e-41
Lachnospiracea_incertae_sedis	3.23231	276.37	1.00234	0.00362679	-8.10709	3.16754957736162e-37	1.48874830135996e-35
Phascolarctobacterium	1.3966	48.6855	1.01052	0.020756	-5.59033	1.32581526402327e-24	2.87599926503509e-23
Ruminococcus	6.88698	122.7	5.94145	0.0484224	-4.36818	4.36320296563347e-06	4.73239706272553e-05
Serratia	1.18975	24.1457	1.00234	0.0415119	-4.59033	5.60203270963322e-28	1.57977322411657e-26
Sphingomonas	5.54011	398.444	2.33233	0.00585359	-7.41646	4.24598568935181e-23	8.86939232886823e-22

[truncated: 4 more sheets: SV, TD, TH, Table legends]
