# Supplementary material for: Pancreatic cyst fluid harbors a unique microbiome
Source: Microbiome. 2017 Nov 9;5:147. doi: 10.1186/s40168-017-0363-6 (PMC5680603; doi:10.1186/s40168-017-0363-6)
Supplement: Supplementary file 5 — ANOVA analysis statistics table for the PCF and selected body sites of bacterial distribution. (XLSX 89 kb) [file 40168_2017_363_MOESM5_ESM.xlsx]

## Sheet: Additional file 5
Bacterial Genotypes (Microbiome)	p-values	p-values (corrected)	Effect size	Antecubital_fossa: mean rel. freq. (%)	Antecubital_fossa: std. dev. (%)	Anterior_nares: mean rel. freq. (%)	Anterior_nares: std. dev. (%)	Buccal_mucosa: mean rel. freq. (%)	Buccal_mucosa: std. dev. (%)	Gingiva: mean rel. freq. (%)	Gingiva: std. dev. (%)	Hard_palate: mean rel. freq. (%)	Hard_palate: std. dev. (%)	Mid_vagina: mean rel. freq. (%)	Mid_vagina: std. dev. (%)	Palatine_Tonsils: mean rel. freq. (%)	Palatine_Tonsils: std. dev. (%)	Pancreas: mean rel. freq. (%)	Pancreas: std. dev. (%)	Posterior_fornix: mean rel. freq. (%)	Posterior_fornix: std. dev. (%)	Retroauricular_crease: mean rel. freq. (%)	Retroauricular_crease: std. dev. (%)	Saliva: mean rel. freq. (%)	Saliva: std. dev. (%)	Stool: mean rel. freq. (%)	Stool: std. dev. (%)	Throat: mean rel. freq. (%)	Throat: std. dev. (%)	Tongue_dorsum: mean rel. freq. (%)	Tongue_dorsum: std. dev. (%)
Cellulomonas	0.00506624	0.00909987	0.00610565	0.0228239	0.275587	0	0	0	0	0	0	0	0	0	0	0	0	0	0	0	0	0.000608021	0.00985354	0	0	0	0	0	0	0	0
Novosphingobium	0.00503606	0.00907457	0.00610934	0.0104641	0.135079	0.00178049	0.0178965	0	0	0	0	0.000221409	0.00406453	0	0	0	0	0.0175412	0.0373536	0	0	0.000731188	0.00731242	0.000185675	0.00335758	0	0	0	0	0	0
Alkanindiges	0.00487873	0.00881924	0.00612894	0.0012746	0.0139093	3.74e-05	0.000653305	0	0	0	0	0	0	0	0	0	0	0	0	0	0	0.000456815	0.00650057	0	0	0	0	2.01e-05	0.000371916	0	0
Fastidiosipila	0.00475621	0.00862542	0.00614462	0.00169809	0.0174011	0.000403627	0.00501603	0	0	0	0	0	0	0.00157567	0.0193437	0	0	0	0	0	0	0.000747886	0.00882574	0	0	0	0	0	0	0	0
Clostridium	0.00452618	0.00823472	0.00617514	0.441952	3.94068	0.0345015	0.328001	0.0873298	1.53822	0.0878763	2.28812	0.00450468	0.0271157	0.138948	0.511113	0.00226437	0.0277876	0	0	0.116724	0.69308	0.0493171	0.561488	0.000980302	0.00607014	0.0167666	0.102277	0.00821862	0.0533397	0	0
Microlunatus	0.00415155	0.00757758	0.00622817	0.00150335	0.0173782	0.00026388	0.00385728	0	0	0	0	0	0	0	0	0	0	0	0	0	0	0.000132641	0.00226543	0	0	0	0	0	0	0	0
Nitrospira	0.0034315	0.00628366	0.00634436	0.000978958	0.0106514	0.000143081	0.00249881	0	0	0	0	0	0	0	0	0	0	0.00185274	0.00739211	0	0	0.000318083	0.00606145	0	0	0	0	0	0	0	0
Sarcina	0.00319083	0.00586197	0.00638846	0.00211808	0.0250382	0	0	0	0	0	0	0	0	0	0	0	0	0.00137489	0.00625772	0	0	3.12e-05	0.000556376	0	0	0.000187491	0.00281279	0	0	0	0
Listeria	0.00295507	0.00544659	0.00643488	0.0335463	0.390372	0.00115098	0.0178517	0.000328946	0.00453909	2.48e-05	0.00065686	0.000165192	0.00303251	0	0	0	0	0	0	0.000261571	0.00323546	0.00213335	0.0265962	0.000135864	0.00245684	0	0	0	0	0	0
Bosea	0.00248987	0.00460421	0.00653792	0.0246719	0.283847	0.000209754	0.0036632	0.00197282	0.0366434	0	0	0	0	0.00175099	0.011044	0	0	0.00159424	0.00647915	0.000859185	0.00478457	0.000601997	0.00658217	0	0	0	0	0	0	0	0
Hydrogenophilus	0.0024414	0.00452944	0.00654971	0.00217498	0.0231777	0.000670284	0.0096214	4.45e-05	0.000827031	0	0	0	0	0	0	0	0	0.000707189	0.00400046	0	0	0.000383214	0.00544635	0	0	0	0	8.91e-05	0.00164518	0	0
Ralstonia	0.00228024	0.0042444	0.00659056	0.00191993	0.0220049	0	0	0	0	0	0	0	0	0	0	0	0	0	0	0	0	7.18e-05	0.00129331	0.000172247	0.00311478	0	0	0	0	0	0
Rubellimicrobium	0.0019592	0.00365891	0.00668097	0.00971502	0.111503	0.000434978	0.00519357	0	0	0	0	5.44e-05	0.000998113	0	0	0	0	0.000852166	0.00482058	0	0	0.000200958	0.00278425	0	0	0	0	0.000232695	0.00429699	0	0
Vibrio	0.00193049	0.00361727	0.00668973	0.00618284	0.0710586	0.000575665	0.00479956	0	0	0	0	0	0	0	0	0	0	0.00181673	0.010277	0	0	2.83e-05	0.000713642	0	0	0	0	0.00013382	0.00247115	0	0
Acetivibrio	0.00157745	0.00296561	0.0068092	0.00216822	0.0298666	0.000166171	0.00206619	0	0	0	0	0	0	0.30908	3.59182	0.000100186	0.00186895	0.000503787	0.00198941	0.183154	2.15881	0.00162681	0.0402826	7.88e-05	0.00142422	0.00802467	0.0449746	0.000181067	0.00236092	0	0
Tepidimonas	0.00139124	0.00262428	0.00688308	0.000320798	0.00405596	0.000835339	0.0104085	0	0	0	0	0	0	0.000108285	0.00134378	0	0	0.00433871	0.0147517	0	0	0.000708627	0.00897423	0.000560266	0.0101314	0	0	0.000284434	0.0052524	0	0
Chitinophaga	0.00133359	0.00252397	0.0069079	0.00161714	0.0183124	0	0	0	0	0	0	0	0	0	0	0	0	0	0	0	0	4.61e-05	0.00116124	0	0	0	0	0	0	0	0
Halomonas	0.00125325	0.00237991	0.00694426	0.00421482	0.0463829	0.000353566	0.00391616	0	0	0	0	0	0	0	0	0	0	0	0	0	0	0.000495398	0.00611261	0	0	0	0	0.000238247	0.00312327	0	0
Rikenella	0.000993987	0.00189395	0.00707927	0	0	0	0	0	0	0	0	0	0	0	0	0	0	0	0	0	0	0	0	0	0	0.000230693	0.00262921	0	0	0	0
Anaeroplasma	0.000920406	0.00175969	0.00712384	0.000714382	0.0154874	0	0	0	0	0	0	0	0	0	0	0	0	0.00390091	0.00760595	0	0	6.26e-05	0.00116837	0	0	0.0272046	0.307712	0	0	0	0
Agrococcus	0.000738276	0.00141628	0.00725104	0.00243004	0.0266434	0	0	0	0	0	0	0	0	0	0	0	0	0	0	0	0	0.00016537	0.00278331	0	0	0	0	0	0	0	0
Lysobacter	0.000728284	0.00140189	0.00725887	0.00202274	0.020591	0.00043895	0.00678857	0	0	0	0	0	0	0	0	0	0	0.00045067	0.00254937	0	0	0.000271139	0.00375643	0	0	0	0	0.000244275	0.00451084	0	0
Aurantimonas	0.000665857	0.00128611	0.0073103	0.0102253	0.111071	0.000297983	0.00373913	0	0	0	0	0	0	0	0	0	0	0	0	0	0	0.000148858	0.00219919	0.00106106	0.0191873	0	0	5.98e-05	0.00110486	0	0
Cupriavidus	0.00065263	0.00126489	0.00732179	0.00545616	0.0609212	0.0041563	0.0552032	0	0	4.66e-05	0.00123268	2.69e-05	0.000492964	0.00821064	0.0511966	0	0	0.000218984	0.00123876	0.000593741	0.00381002	0.000857821	0.0111429	0	0	0	0	0	0	0	0
Pedobacter	0.00052846	0.00102776	0.00744231	0.00427099	0.0402562	0.0048034	0.0448329	0	0	0	0	0	0	0.0017152	0.0212851	0	0	0.00738225	0.036499	0.000207195	0.00256287	0.00222259	0.0281859	0	0	0	0	0	0	0	0
Herminiimonas	0.000482602	0.000941826	0.00749392	0.00258957	0.0275433	0.00033259	0.00484975	0	0	0	0	5.12e-05	0.000940147	0	0	5.01e-05	0.000934476	0	0	0	0	0.000125377	0.00223243	0	0	0	0	0	0	0	0
Sphingobacterium	0.000475895	0.000931961	0.00750186	0.0171127	0.11022	0.0149829	0.232283	0	0	0	0	0	0	0	0	0	0	0.00225421	0.0127517	0	0	0.0011829	0.013382	0.000513214	0.00657626	0	0	0.000265259	0.00362489	0	0
Dysgonomonas	0.00045043	0.000885166	0.00753306	0.0375133	0.399511	0.00524818	0.0493269	0.000246101	0.00324259	0.000422832	0.00894682	0.00140787	0.00909715	0.000139812	0.00122285	0.000155387	0.0028987	0	0	0.000663976	0.00510105	0.00112589	0.00831031	0.000171153	0.00247644	0.000760473	0.00836167	0.000683281	0.00677209	0	0
Helcococcus	0.000425118	0.000838345	0.00756581	0.0018229	0.023183	0.000482358	0.00842402	0	0	0	0	0	0	0.00570863	0.0565686	0	0	0	0	5.42e-05	0.000670005	0.000125815	0.00184769	0	0	0	0	0	0	0	0
Enterococcus	0.000348242	0.000689152	0.00767838	0.0573351	0.598372	0.0262385	0.172905	5.8e-05	0.00107731	5.07e-05	0.00134029	0.000279871	0.00298141	0.00960253	0.051161	0.000573186	0.00480185	0.0142597	0.0401176	0.00942208	0.0939965	0.00366711	0.0415139	0.0010537	0.0113863	0.00452728	0.0689826	0.00259608	0.0289264	0.00015537	0.00146483
Friedmanniella	0.000204907	0.000406928	0.00797488	0.00416046	0.038455	0.00166627	0.0270114	0	0	5.04e-05	0.00133273	0	0	0	0	0	0	0.000759094	0.00429408	0	0	0.00034867	0.0035577	0	0	0	0	0.000172683	0.00235584	0	0
Macrococcus	0.000190002	0.00037866	0.00801679	0.00156613	0.0164605	0	0	0	0	0	0	0	0	0	0	0	0	0	0	0	0	4.04e-05	0.0010175	0	0	0	0	0	0	0	0
Arthrobacter	0.000161413	0.000322826	0.00810703	0.0229936	0.223768	0.004005	0.0523862	0.0011679	0.0184209	0.00110839	0.00634973	0.00165791	0.0242095	0	0	0.00018518	0.00254854	0.000325454	0.00184105	0.000915881	0.00901741	0.00421836	0.0330486	0.000142867	0.00258348	0	0	0.000619464	0.00812361	0.000139758	0.00187268
Exiguobacterium	0.000156144	0.0003134	0.00812535	0.0251315	0.252608	0.00287992	0.0190248	0	0	0	0	9.28e-05	0.00170365	0	0	0	0	0.000274285	0.00155159	0	0	0.00419586	0.0540795	0	0	0	0	0	0	0	0
Eubacterium	0.000110228	0.000222032	0.00831678	0.0127335	0.163736	0.00123354	0.0169254	0.00257823	0.0129145	0.0139931	0.0776597	0.00131392	0.00836207	0	0	0.0231975	0.116818	0.0161901	0.0222588	0	0	0.00138536	0.0129197	0.00962731	0.0359643	0.0211926	0.170359	0.0131879	0.078046	0.00102373	0.00720383
Emticicia	6.42e-05	0.000129804	0.00861104	0.000200171	0.00433959	0	0	0	0	0	0	0	0	0	0	0	0	0.00162157	0.00917297	0	0	0	0	0	0	0	0	0	0	0	0
Rhizobium	6.26e-05	0.000127091	0.00862442	0.172777	1.72938	0.0096526	0.0594357	0	0	0.000205501	0.00543315	3.34e-05	0.000613144	0	0	0	0	0.0269323	0.0458928	0	0	0.014519	0.155429	0.000712339	0.00782732	0	0	0.000130002	0.00170039	0	0
Polynucleobacter	5.47e-05	0.000111403	0.00869759	0.00133808	0.0131818	0	0	0	0	0	0	0	0	0	0	0	0	0.000274285	0.00155159	0	0	0.000200719	0.0023906	0	0	0	0	0	0	0	0
Jonquetella	5.2e-05	0.000106294	0.00872487	0.000868988	0.0172932	0.0033008	0.0498389	0	0	0	0	0	0	0.086527	0.901019	0.00050865	0.00891202	0	0	0.00214199	0.0137596	0.000124001	0.00312472	6.32e-05	0.00114345	0	0	0	0	0	0
Dechloromonas	4.98e-05	0.000102055	0.00874877	0.000989817	0.010183	0.000222172	0.00287829	0.00254801	0.0227709	0.00016906	0.00223863	2.06e-05	0.000377772	0	0	0	0	0.00106517	0.00442698	0	0	0.000213213	0.00320972	0	0	0	0	0.000257666	0.00341453	0	0
Massilia	4.79e-05	9.86e-05	0.00876929	0.0368663	0.361816	0.00242196	0.0267754	0	0	6.39e-05	0.00119495	0.000310238	0.003296	0	0	0.00010027	0.00132235	0.00124612	0.00540182	0.000164852	0.0020391	0.000872706	0.00769968	0.00375429	0.0479779	0.000964506	0.0182748	0.00204447	0.0196438	0	0
Kytococcus	4.6e-05	9.5e-05	0.00879113	0.016389	0.164169	0.000195865	0.00249454	0	0	0	0	0	0	0	0	0	0	0	0	0	0	0.000701333	0.00779749	0	0	0	0	0	0	0	0
Haemophilus	4.51e-05	9.35e-05	0.00880179	0.000382548	0.00829345	0.00619996	0.0709228	0.00160644	0.0168812	0.000143736	0.00309204	0.000173084	0.0031774	0	0	0.0408403	0.278289	0.125505	0.21277	0.000271354	0.00335647	0.000118282	0.00194428	0.0063834	0.0320734	0	0	0.580479	5.9074	0.000111614	0.00151107
Varibaculum	4.01e-05	8.35e-05	0.0088644	0.00115631	0.0124362	0.000198325	0.00245203	0	0	0	0	0	0	0.00171787	0.011259	0	0	0	0	2.88e-05	0.000356061	0.000264821	0.0030847	0	0	9.47e-05	0.00179507	0	0	0	0
Aquicella	3.22e-05	6.72e-05	0.00898292	0.000235643	0.00510862	0	0	0	0	0	0	0	0	0	0	0	0	0.00184565	0.00839465	0	0	0	0	0	0	0	0	0	0	0	0
Rheinheimera	1.98e-05	4.16e-05	0.00923985	0.0013961	0.0137179	0.000277148	0.00456664	0	0	0	0	0	0	0	0	0	0	0.00295845	0.0116517	0	0	0.000424595	0.00526093	0	0	0	0	0	0	0	0
Aeromonas	1.98e-05	4.17e-05	0.0092404	0.0123509	0.119237	0.000516431	0.00770758	0	0	0	0	0	0	0	0	0	0	0	0	0	0	0.00171787	0.0122582	0	0	0	0	3.54e-05	0.000653768	0	0
Dyadobacter	1.4e-05	2.97e-05	0.00942299	0.00458989	0.0437811	0.000481056	0.00432915	0	0	0	0	0	0	0	0	5.34e-05	0.000996496	0.00128812	0.00728671	0	0	0.000315468	0.00392162	0	0	0	0	0	0	0	0
Rhodococcus	1.2e-05	2.53e-05	0.00950754	0.0538293	0.511075	0.0069272	0.0559384	0.00039406	0.00380968	0	0	0.000219127	0.00322583	0	0	0.000242414	0.00452217	0.00411936	0.0233026	0.000604293	0.00576424	0.0030785	0.0330055	0	0	0	0	0.00101942	0.0167148	0	0
Dietzia	8.31e-06	1.77e-05	0.00969838	0.0405389	0.385125	0.000897211	0.00711069	0	0	0	0	7.36e-05	0.00135173	1.69e-05	0.000209566	0.000151525	0.00282665	0.00555891	0.0173909	0	0	0.00183335	0.0253089	0	0	0	0	7.52e-05	0.00138947	0	0
Filifactor	4.86e-06	1.04e-05	0.00997801	0.00108928	0.0173175	0	0	0.000471452	0.0056586	0.00069292	0.00526866	0.00301494	0.0188998	0.000133546	0.00165726	0.00190929	0.00905458	0.00299615	0.0169488	0	0	0.000181545	0.00285504	0.00280573	0.0149401	0	0	0.00240284	0.0136716	0.00184308	0.0114857
Amaricoccus	4e-06	8.57e-06	0.0100786	0.0104777	0.0791825	0.00440484	0.0769273	0	0	0	0	0	0	0	0	0	0	0.00141013	0.00479545	0	0	0.000474249	0.00698114	0	0	0	0	0	0	0	0
Phocaeicola	2.55e-06	5.49e-06	0.0103103	0.00218881	0.0474522	0.000232265	0.00405634	0.000632081	0.00594981	0.0176603	0.149871	0.000214486	0.00288441	0	0	0.000837274	0.00594598	0	0	0	0	4.55e-05	0.000810665	0.00537029	0.0319084	0	0	6.65e-05	0.00122771	5.99e-05	0.000793923
Pseudonocardia	1.92e-06	4.14e-06	0.0104575	0.000928306	0.00872483	0	0	0	0	0	0	0	0	0	0	0	0	0.00106078	0.00600069	0	0	2.62e-05	0.000659642	0	0	0	0	0	0	0	0
Leuconostoc	1.6e-06	3.47e-06	0.0105503	0.00602524	0.0539471	0.000714295	0.0051819	0	0	0	0	0.000504222	0.00516284	0	0	6.25e-05	0.00116631	0.00310316	0.0130526	0	0	0.000418246	0.00416157	0.00013029	0.00235605	0	0	4.61e-05	0.000851651	0	0
Aggregatibacter	1.17e-06	2.56e-06	0.0107072	0.00058127	0.00936098	0	0	0.00177825	0.0205946	0.0218907	0.144139	0.00107613	0.0094072	0	0	0.0258603	0.260477	0.00335552	0.0172148	0	0	3.21e-05	0.000810033	0.00577649	0.0283302	0	0	0.0013724	0.00968965	0.000252079	0.00242337
Azospira	9.05e-07	1.98e-06	0.0108396	0.000126628	0.00209367	4.65e-05	0.00081173	0	0	0	0	0	0	0	0	0	0	0.00205968	0.0116513	0	0	0.000255708	0.00341458	0.000112335	0.00203138	0	0	0	0	0	0
Shewanella	6.92e-07	1.52e-06	0.0109757	0.00321115	0.026762	0.00020423	0.00251889	0	0	0	0	8.62e-05	0.00158161	0	0	0	0	0	0	0	0	0.000375412	0.00833144	0	0	0	0	0	0	0	0
Kineococcus	5.62e-07	1.24e-06	0.0110813	0.00442595	0.0393043	0.000161018	0.00209726	0	0	0	0	0	0	0	0	0	0	0	0	0	0	0.000190584	0.00251526	0	0	0	0	0	0	0	0
Janibacter	5.46e-07	1.21e-06	0.0110957	0.134674	1.1039	0.0334193	0.469622	8.23e-05	0.00152942	0	0	0	0	0	0	0	0	0.00504117	0.0130834	0	0	0.0197922	0.237425	0	0	0	0	6.81e-05	0.00125803	0	0
Phocoenobacter	4.85e-07	1.08e-06	0.0111552	0	0	0	0	0.000497682	0.00425529	0.000556421	0.00412607	0.000362916	0.00347402	0	0	0.00113981	0.00832838	0	0	0	0	0	0	0.000589386	0.00485329	7.41e-05	0.00140313	0.000206199	0.00219629	0.00138505	0.00805781
Wautersiella	4.29e-07	9.55e-07	0.0112178	0.0218162	0.188807	0.00375107	0.0378866	0	0	3.61e-05	0.000953533	0	0	0	0	0	0	0	0	5.91e-05	0.000731015	0.00161552	0.0155717	0	0	0	0	0	0	0.000405177	0.00760179
Hespellia	4.08e-07	9.13e-07	0.0112424	0	0	0	0	0	0	0	0	0	0	0	0	0	0	0.000484969	0.00191092	0	0	0	0	0	0	7.37e-05	0.00139569	0	0	0	0
Mobiluncus	3.91e-07	8.78e-07	0.0112643	0.0205294	0.29961	0.00149155	0.0162793	0.00114573	0.00771618	0.000215695	0.00366084	0.00762712	0.0278108	0.0741641	0.596829	0.00610815	0.0285234	0	0	0.139486	1.41385	0.00125189	0.0122026	0.0835347	0.318194	0.000214847	0.00265001	0.0163351	0.0537662	0.00554726	0.0245378
Hallella	1.91e-07	4.31e-07	0.0116231	0.000118855	0.00257671	0	0	0.00121192	0.00779334	0.0103738	0.0625338	0.000457385	0.00455305	0	0	0.0104472	0.0987817	0.00638373	0.0204288	0	0	4.76e-05	0.00119992	0.0138619	0.0730974	0	0	0.00898145	0.0928005	0.000248525	0.00243439
Craurococcus	1.87e-07	4.23e-07	0.0116337	0.00210991	0.0180869	5.33e-05	0.000930887	0	0	0	0	0	0	0	0	0	0	0	0	0	0	0.000154758	0.00242015	0	0	0	0	0	0	0	0
Acidovorax	1.25e-07	2.84e-07	0.0118341	0.0137913	0.117825	0.00154399	0.0144869	0	0	0	0	0.000129142	0.00167388	0	0	0	0	0.00790844	0.0240314	0	0	0.000965975	0.0103027	0	0	0	0	7.06e-05	0.00112193	0	0
Stenoxybacter	1.06e-07	2.43e-07	0.0119143	0.101201	0.672899	0.152777	0.564703	0	0	0	0	0	0	0.000135339	0.00167951	0	0	0	0	0	0	0.222558	1.92037	0.000138106	0.00183009	0	0	5.23e-05	0.000966434	0	0
Succiniclasticum	9.97e-08	2.29e-07	0.0119466	0.00223501	0.045422	3.14e-05	0.000548091	8.91e-05	0.00165585	7.9e-06	0.00020896	3.89e-05	0.000715012	0.000612151	0.00442169	0	0	0.00521299	0.0161406	0	0	0.000556192	0.00791848	0.000379505	0.00489406	0.110017	0.954242	0.00336387	0.0621178	0	0
Modestobacter	9.36e-08	2.15e-07	0.0119778	0.03914	0.334805	0.00108404	0.0131798	0	0	0	0	0.000284206	0.00521732	0	0	0	0	0	0	0	0	0.00145882	0.0111862	0	0	0	0	5.98e-05	0.00110486	0.000289757	0.00543633
Streptobacillus	8.01e-08	1.85e-07	0.012055	0.00908139	0.0707452	0.00218902	0.0258233	0.0424267	0.405098	0.00160178	0.0172499	0.00804001	0.0678303	0	0	0.186741	1.51652	0.133966	0.3423	0	0	0.000675265	0.008531	0.046257	0.270068	0	0	0.0471971	0.440623	0.00147994	0.00802615
Zimmermannella	7.79e-08	1.81e-07	0.0120691	0.0366572	0.310203	0.00125987	0.0112775	0	0	0	0	0	0	0	0	0	0	0	0	0	0	0.00271217	0.0296644	0	0	0	0	0	0	0	0
Sporacetigenium	7.25e-08	1.69e-07	0.0121041	0.425648	3.42497	0.115181	1.33331	0.00371982	0.0329522	0.00371749	0.0819919	0.0182744	0.120099	0.00526292	0.0317453	0.00240139	0.0224173	0.00446285	0.0108795	0.00598236	0.0372274	0.0156838	0.0957151	0.00355612	0.0215084	0.00266826	0.0186458	0.0314082	0.280606	0.000606217	0.00575769
Marmoricola	5.49e-08	1.28e-07	0.0122419	0.0758963	0.645043	0.00177839	0.0198547	0	0	7.87e-05	0.00207982	0.000518822	0.0095243	0	0	0.000143028	0.00266816	0	0	0	0	0.000873662	0.00836749	0	0	0	0	5.98e-05	0.00110486	0	0
Phycicoccus	5.22e-08	1.23e-07	0.0122667	0.00985486	0.0830146	0.000495317	0.0039563	0	0	0	0	0	0	0	0	0	0	0	0	0.000165841	0.00144577	0.000461585	0.00525386	0	0	0	0	0	0	0	0
Burkholderia	4.54e-08	1.07e-07	0.0123353	0.0714455	0.535408	0.00607317	0.0356947	0.000605615	0.00654956	0.0120929	0.314747	0.00181413	0.0121377	0.399837	3.36608	0.000255449	0.00237586	0.0296525	0.0480815	0.00839761	0.0300269	0.0101457	0.0906637	0.00141132	0.0120306	0	0	0.00475684	0.0459326	0	0
Anoxybacillus	1.49e-08	3.54e-08	0.012881	0.00132354	0.0157116	0.000446597	0.00779948	0.000106531	0.00197872	3.09e-05	0.000816813	0	0	0	0	0	0	0.00779697	0.0301083	0	0	0.000517794	0.00719716	0.000204068	0.00273566	0	0	0	0	0	0
Sharpea	1.45e-08	3.46e-08	0.0128944	0	0	0	0	0.000373785	0.00381035	0.00083045	0.00748053	0.000109455	0.00200933	0	0	0.00776806	0.0569135	0	0	0	0	0.00041377	0.0104267	0.000555539	0.00550368	0	0	0.00310648	0.0285691	0	0
Peptococcus	9.26e-09	2.21e-08	0.0131138	0.000151141	0.00234033	0.00021321	0.00372355	0	0	0	0	0	0	0.00264692	0.0121533	0	0	0.000510066	0.00288537	0.00456122	0.0405069	0.000325417	0.00440205	0	0	7.74e-05	0.00146565	0	0	0	0
Desulfobulbus	3.58e-09	8.6e-09	0.0135739	0	0	0	0	0	0	0.00228711	0.0178703	0	0	0	0	0	0	0	0	0	0	3.78e-05	0.000952208	6.75e-05	0.00121972	0	0	5.41e-05	0.000998238	0	0
Skermanella	3.49e-09	8.41e-09	0.0135869	0.0250379	0.191278	0.00178325	0.0117741	9.13e-05	0.00169667	0	0	3.21e-05	0.00058856	0	0	0	0	0	0	0.000120585	0.00149156	0.00243154	0.0293398	0	0	0	0	0.00309336	0.0495278	0	0
Curtobacterium	3.49e-09	8.44e-09	0.0135871	0.0143508	0.110711	0.00325696	0.0276893	0	0	0	0	0	0	9.24e-05	0.00114604	0	0	0	0	0	0	0.00162577	0.0187147	0	0	0	0	4.43e-05	0.000818598	9.66e-05	0.00181211
Alloiococcus	3.26e-09	7.93e-09	0.0136193	0.000261007	0.00364073	0.0021577	0.0180243	0	0	0	0	0	0	0	0	0	0	0	0	0	0	0.00236877	0.0168397	0	0	0	0	0	0	0	0
Paracoccus	9.15e-10	2.23e-09	0.0142302	0.0507965	0.314032	0.0019379	0.0151018	0.00041486	0.00574124	2.66e-05	0.000702426	0.000836939	0.0153642	0	0	0	0	0.0474368	0.0978716	0	0	0.014553	0.229821	0	0	0	0	9.85e-05	0.00181984	0	0
Holdemania	8.49e-10	2.08e-09	0.0142662	0.112577	0.781834	0.0184714	0.295956	0.000939943	0.00898629	4.68e-05	0.00123794	0.020331	0.230866	0.000218451	0.00192479	8.26e-05	0.00108782	0.00290483	0.00534479	0.00671938	0.0791144	0.0175571	0.142828	0.0044127	0.0476547	0.0438759	0.200581	0.000426197	0.00488932	0	0
Actinobacillus	4.42e-10	1.09e-09	0.0145781	0.0203984	0.150085	0.00112142	0.00909785	0.0482927	0.239907	0.0355508	0.195654	0.0187804	0.122461	0	0	0.0216122	0.151178	0	0	0	0	0.00161802	0.0149459	0.0572586	0.290062	0	0	0.0202094	0.161588	0.00418002	0.0424983
Aerococcus	3.84e-10	9.49e-10	0.0146448	0.0351788	0.434864	0.00437934	0.0279631	9.31e-05	0.00172835	0	0	0.00104846	0.0178328	0.128419	0.788916	0	0	0	0	0.100435	0.697121	0.00604658	0.0840038	0.00634968	0.114822	0	0	0	0	0	0
Microbacterium	9e-11	2.24e-10	0.0153323	0.121584	0.900706	0.00251377	0.0148989	3.24e-05	0.000601688	0	0	0.00077152	0.00801728	4.73e-05	0.000587269	0	0	0.00141438	0.00800093	0.000122058	0.00150978	0.00931938	0.146614	0	0	0	0	0.000742424	0.00949152	0	0
Buttiauxella	8.52e-11	2.13e-10	0.015358	0.0590375	0.337466	0.0237607	0.275551	0.000364251	0.00335458	0.000104073	0.00205498	0.0012284	0.00788295	0.000214839	0.00153012	0.000194734	0.00256521	0	0	0.000714279	0.00622694	0.00941562	0.165067	0.000453855	0.00375516	0.00182575	0.0276964	0.00384001	0.0330625	0	0
Bulleidia	1.79e-11	4.49e-11	0.0160918	0	0	0	0	0	0	0.000174747	0.00251012	0	0	0	0	0.00159597	0.00963794	0.00239692	0.013559	0.000156094	0.00193078	0	0	0.000200391	0.00221293	0.00041425	0.00533297	0.000131786	0.00172191	0.000139426	0.00210295
Sneathia	1.54e-11	3.87e-11	0.016163	0.000475539	0.00821996	0	0	0	0	0	0	0	0	0.0395164	0.29447	0.00889276	0.123028	0.0193765	0.0741563	0.045805	0.287385	0	0	0.00335573	0.0569062	5.13e-05	0.000971776	0.000840558	0.0120992	6.86e-05	0.00128753
Pseudolabrys	1.19e-11	3e-11	0.0162838	0	0	0	0	0	0	0	0	6.49e-05	0.00119054	0	0	0	0	0.000759094	0.00429408	0	0	1.7e-05	0.000428432	0	0	0	0	0	0	0	0
Hymenobacter	1.15e-11	2.93e-11	0.0162965	0.0661531	0.484653	0.00523577	0.0328736	0	0	0	0	7.71e-05	0.00141457	0.000173198	0.00214933	0	0	0.00260363	0.0147284	0	0	0.000609793	0.00439573	0	0	0	0	0.000705302	0.0121821	0	0
Brachybacterium	1.09e-11	2.78e-11	0.0163243	0.0655695	0.453388	0.00112156	0.014105	0	0	0	0	0.000109952	0.00148186	6.35e-05	0.000788016	0	0	0.000663684	0.00265444	0	0	0.00765968	0.132898	0	0	0	0	0	0	0	0
Methylophilus	2.12e-12	5.43e-12	0.0170857	0.0140103	0.0986063	0.000451424	0.00492886	6.91e-05	0.00128396	0	0	0.000751385	0.0137936	0	0	0	0	0	0	0	0	0.000409849	0.00918774	0	0	0	0	0.000122138	0.00225542	0	0
Deinococcus	1.72e-12	4.44e-12	0.0171814	0.0859396	0.568692	0.0201274	0.217449	0.000340057	0.0042499	0.000452056	0.00955626	0.000459982	0.00441491	7.12e-05	0.000883009	0.000377933	0.00372492	0.00255937	0.00887485	5.33e-05	0.000658687	0.0120251	0.110201	0.000727551	0.00690892	0	0	0.00158947	0.0189588	0	0
Afipia	1.51e-12	3.91e-12	0.0172422	0.0973187	0.6847	0.00321635	0.0274341	0.000145363	0.00173548	6.83e-05	0.00128464	0.00141339	0.0129468	0.000383021	0.00336703	0	0	0	0	0	0	0.00466338	0.0517468	0.0012837	0.0161938	0	0	0.00325472	0.0509598	0.00029055	0.0054512
Enhydrobacter	4.82e-13	1.25e-12	0.0177701	0.486469	3.1911	0.0160177	0.0753309	0.00274853	0.0238633	0.000217322	0.00400879	0.228386	1.16086	0	0	0.00139938	0.0116741	0.101566	0.313043	2.95e-05	0.000365507	0.0925662	0.969408	0.00110499	0.00596718	2.76e-05	0.000523331	0.00177839	0.0124389	0.000328758	0.00270379
Moryella	6.93e-14	1.81e-13	0.0186597	0.000597962	0.00973168	0.000131561	0.00229761	0	0	0	0	0	0	0.010333	0.0708983	0	0	0.000608843	0.00249445	0.00389034	0.0263345	0	0	0	0	2.5e-05	0.000474413	0	0	0	0
Catenibacterium	6.32e-14	1.66e-13	0.0187019	0.0178315	0.169122	0.00176543	0.0161178	0.000271058	0.00292341	3.74e-05	0.00098847	0.00022542	0.00234514	0	0	3.75e-05	0.000699725	0.182149	0.102115	0.000293223	0.00265132	0.0025481	0.0219346	8.28e-05	0.00108649	0.0784781	0.635779	0.000690498	0.010182	4.74e-05	0.000888931
Lactococcus	1.11e-14	2.92e-14	0.0194962	0.123794	0.622722	0.0752426	0.457717	0.0035312	0.0267534	0.000654346	0.00490229	0.00128785	0.00789569	0	0	0.00145836	0.0132666	0.00747857	0.0176988	0	0	0.0382502	0.397186	0.0278786	0.191713	0.00173817	0.00734025	0.00447367	0.0418506	0.00246435	0.0185897
Flavobacterium	8.79e-15	2.33e-14	0.0196006	0.0144094	0.0797635	0.00553015	0.0563432	0	0	0.000112841	0.00298337	0	0	0.0065413	0.039457	0.000178536	0.00238898	0.0113348	0.0317462	0.00120063	0.00813775	0.00176744	0.011864	0.00133562	0.018985	0	0	0.000992753	0.0157878	5.25e-05	0.000984062
Blastococcus	1.05e-15	2.8e-15	0.0205603	0.125725	0.800444	0.00179746	0.0191036	3.65e-05	0.000677297	0	0	0.0012431	0.0228203	0.000800117	0.0099292	0	0	0.000389399	0.00220277	0	0	0.00607973	0.0593574	0.0121653	0.159485	0	0	5.87e-05	0.00108445	0	0
Chryseobacterium	1.51e-16	4.04e-16	0.021433	0.0233221	0.143074	0.0072499	0.0513754	0.000104973	0.00194979	0	0	0.000169635	0.00185765	0	0	0	0	0.0148476	0.0446399	2.95e-05	0.000365507	0.00206332	0.0175898	0	0	0	0	0.000347352	0.00307208	0	0
Gemmata	4.87e-17	1.31e-16	0.0219404	0	0	0	0	0	0	0	0	0	0	0	0	0	0	0.00143192	0.00810017	0	0	4.61e-05	0.00116124	0	0	0	0	0	0	0	0
Roseomonas	2.95e-17	7.95e-17	0.0221648	0.0939729	0.571151	0.00966412	0.0947476	0	0	0	0	0	0	0	0	0	0	0.00283865	0.0102064	0	0	0.00896878	0.0627472	0.00381098	0.0689144	0	0	0.000297585	0.00454544	0	0
Anaerofustis	2.77e-17	7.52e-17	0.0221922	0	0	0	0	0	0	0	0	0	0	0	0	0	0	0	0	0	0	0	0	0	0	0.000589048	0.00376275	0	0	0	0
Brevundimonas	1.63e-17	4.43e-17	0.0224297	0.328796	1.8807	0.0139103	0.0864185	0.000134462	0.00196737	0.00159002	0.0355576	0.000377562	0.0038986	0.00317544	0.0310903	0.00075168	0.0128078	0.00910562	0.0301505	0.000219153	0.00271077	0.0775765	0.708715	0.000414518	0.00749579	0	0	0.000715308	0.00684501	0.000659334	0.00733079
Nocardioides	7.82e-18	2.14e-17	0.0227558	0.113511	0.600262	0.00744505	0.0530049	0.000174181	0.0023585	0	0	0.000945814	0.0128539	0	0	0.000227378	0.00362079	0	0	0	0	0.023835	0.310514	0	0	0	0	7.06e-05	0.00130296	0	0
Facklamia	2.05e-18	5.65e-18	0.02335	0.0390295	0.227906	0.00358635	0.0171192	0	0	0	0	9.04e-05	0.00166042	0.00554046	0.0560668	0	0	0	0	0.000456511	0.003395	0.00900329	0.050283	0	0	0	0	0	0	0	0
Ethanoligenens	1.6e-18	4.43e-18	0.0234596	0.00134994	0.0204241	0	0	0	0	0	0	0	0	0	0	0	0	0.000353594	0.00200023	0	0	0	0	0	0	0.00486897	0.0200912	0	0	0	0
Victivallis	2.02e-19	5.61e-19	0.0243758	0.00106233	0.0121418	0	0	0	0	0	0	0.00020503	0.00376385	0	0	4.36e-05	0.000813825	0.000270901	0.00153245	0	0	5.13e-05	0.00105738	0.000595511	0.00784233	0.019381	0.115961	5.7e-05	0.00105335	0	0
Promicromonospora	6.15e-20	1.72e-19	0.0248989	0.000743539	0.0161195	0	0	0	0	0	0	0	0	0	0	0	0	0.010599	0.0296734	0	0	0	0	0	0	0	0	0	0	0	0
Gordonibacter	1.84e-20	5.18e-20	0.025428	0.0019695	0.0380319	0.000127483	0.00189597	0	0	0	0	0	0	0.000113266	0.00140559	0	0	0.0230229	0.025185	0	0	0	0	0	0	0.00097741	0.00660544	0	0	0	0
Sporobacter	3.8e-21	1.07e-20	0.0261199	0.00705298	0.121778	4.82e-05	0.000841284	0	0	0	0	6.87e-05	0.0010436	0	0	0	0	0.000945631	0.00392669	0	0	0.000320199	0.00354053	8.4e-05	0.00151961	0.0352196	0.15347	0.000182749	0.00337467	0	0
Papillibacter	2.68e-23	7.58e-23	0.0282774	0.00814901	0.101235	5.2e-05	0.000908223	0.000157346	0.00210818	0	0	0	0	0.000133546	0.00165726	0	0	0.000218984	0.00123876	6.72e-05	0.000830699	0.000262636	0.00332115	0.000229704	0.0025437	0.035502	0.164354	0.000653709	0.00877313	0	0
Marinobacter	1.11e-24	3.17e-24	0.0296515	0	0	0	0	0	0	0	0	0	0	0	0	0	0	0.00593678	0.0335835	0	0	3.68e-05	0.000928554	0	0	0	0	0	0	0	0
Centipeda	8.22e-25	2.35e-24	0.0297822	0	0	0.000442216	0.00772297	0.000166869	0.00309946	0.00300049	0.0130989	2.72e-05	0.000499056	0	0	0.000385073	0.00362297	0	0	0	0	0	0	0.000811943	0.00734907	0	0	7.15e-05	0.00114793	0.000119615	0.00140706
Bordetella	5.62e-25	1.62e-24	0.0299457	0.0058608	0.0942536	0.000229924	0.00285377	0.000128281	0.00238272	0	0	6.54e-05	0.00119968	0.134791	0.692668	0	0	0	0	0.0077804	0.0387226	0.000460505	0.00669216	0	0	0.0081983	0.155336	0.000249774	0.00381318	0	0
Achromobacter	3.89e-25	1.14e-24	0.0301039	0	0	0	0	0	0	0	0	0	0	0	0	0	0	0.000405392	0.00229324	0	0	0	0	0	0	0	0	0	0	0	0
Advenella	3.89e-25	1.27e-24	0.0301039	0	0	0	0	0	0	0	0	0	0	0	0	0	0	0.00035798	0.00202504	0	0	0	0	0	0	0	0	0	0	0	0
Collimonas	3.89e-25	1.18e-24	0.0301039	0	0	0	0	0	0	0	0	0	0	0	0	0	0	0.000353594	0.00200023	0	0	0	0	0	0	0	0	0	0	0	0
Daeguia	3.89e-25	1.3e-24	0.0301039	0	0	0	0	0	0	0	0	0	0	0	0	0	0	0.000344784	0.00195039	0	0	0	0	0	0	0	0	0	0	0	0
Diaphorobacter	3.89e-25	1.34e-24	0.0301039	0	0	0	0	0	0	0	0	0	0	0	0	0	0	0.000319147	0.00180537	0	0	0	0	0	0	0	0	0	0	0	0
Fibrella	3.89e-25	1.16e-24	0.0301039	0	0	0	0	0	0	0	0	0	0	0	0	0	0	0.00064406	0.00364335	0	0	0	0	0	0	0	0	0	0	0	0
Geminicoccus	3.89e-25	1.28e-24	0.0301039	0	0	0	0	0	0	0	0	0	0	0	0	0	0	0.00045067	0.00254937	0	0	0	0	0	0	0	0	0	0	0	0
Gp22	3.89e-25	1.19e-24	0.0301039	0	0	0	0	0	0	0	0	0	0	0	0	0	0	0.000344784	0.00195039	0	0	0	0	0	0	0	0	0	0	0	0
Gp7	3.89e-25	1.25e-24	0.0301039	0	0	0	0	0	0	0	0	0	0	0	0	0	0	0.000353594	0.00200023	0	0	0	0	0	0	0	0	0	0	0	0
Hafnia	3.89e-25	1.19e-24	0.0301039	0	0	0	0	0	0	0	0	0	0	0	0	0	0	0.000249572	0.00141179	0	0	0	0	0	0	0	0	0	0	0	0
Humibacter	3.89e-25	1.21e-24	0.0301039	0	0	0	0	0	0	0	0	0	0	0	0	0	0	0.000344784	0.00195039	0	0	0	0	0	0	0	0	0	0	0	0
Ilumatobacter	3.89e-25	1.36e-24	0.0301039	0	0	0	0	0	0	0	0	0	0	0	0	0	0	0.000822856	0.00465477	0	0	0	0	0	0	0	0	0	0	0	0
Janthinobacterium	3.89e-25	1.28e-24	0.0301039	0	0	0	0	0	0	0	0	0	0	0	0	0	0	0.00339245	0.0191906	0	0	0	0	0	0	0	0	0	0	0	0
Kribbella	3.89e-25	1.33e-24	0.0301039	0	0	0	0	0	0	0	0	0	0	0	0	0	0	0.00035798	0.00202504	0	0	0	0	0	0	0	0	0	0	0	0
Labrys	3.89e-25	1.44e-24	0.0301039	0	0	0	0	0	0	0	0	0	0	0	0	0	0	0.00106078	0.00600069	0	0	0	0	0	0	0	0	0	0	0	0
Lachnospira	3.89e-25	1.36e-24	0.0301039	0	0	0	0	0	0	0	0	0	0	0	0	0	0	0.00045067	0.00254937	0	0	0	0	0	0	0	0	0	0	0	0
Marvinbryantia	3.89e-25	1.22e-24	0.0301039	0	0	0	0	0	0	0	0	0	0	0	0	0	0	0.000252084	0.001426	0	0	0	0	0	0	0	0	0	0	0	0
Nannocystis	3.89e-25	1.23e-24	0.0301039	0	0	0	0	0	0	0	0	0	0	0	0	0	0	0.00154476	0.00873848	0	0	0	0	0	0	0	0	0	0	0	0
Oxalicibacterium	3.89e-25	1.24e-24	0.0301039	0	0	0	0	0	0	0	0	0	0	0	0	0	0	0.000319147	0.00180537	0	0	0	0	0	0	0	0	0	0	0	0
Pelomonas	3.89e-25	1.13e-24	0.0301039	0	0	0	0	0	0	0	0	0	0	0	0	0	0	0.00144026	0.00814733	0	0	0	0	0	0	0	0	0	0	0	0
Peredibacter	3.89e-25	1.16e-24	0.0301039	0	0	0	0	0	0	0	0	0	0	0	0	0	0	0.00181673	0.010277	0	0	0	0	0	0	0	0	0	0	0	0
Planctomyces	3.89e-25	1.43e-24	0.0301039	0	0	0	0	0	0	0	0	0	0	0	0	0	0	0.000599229	0.00338975	0	0	0	0	0	0	0	0	0	0	0	0
Pseudochrobactrum	3.89e-25	1.31e-24	0.0301039	0	0	0	0	0	0	0	0	0	0	0	0	0	0	0.00051492	0.00291283	0	0	0	0	0	0	0	0	0	0	0	0
Rhizomicrobium	3.89e-25	1.25e-24	0.0301039	0	0	0	0	0	0	0	0	0	0	0	0	0	0	0.0035798	0.0202504	0	0	0	0	0	0	0	0	0	0	0	0
Rhodopirellula	3.89e-25	1.4e-24	0.0301039	0	0	0	0	0	0	0	0	0	0	0	0	0	0	0.000353594	0.00200023	0	0	0	0	0	0	0	0	0	0	0	0
Rudaea	3.89e-25	1.13e-24	0.0301039	0	0	0	0	0	0	0	0	0	0	0	0	0	0	0.00450842	0.0255035	0	0	0	0	0	0	0	0	0	0	0	0
Salmonella	3.89e-25	1.17e-24	0.0301039	0	0	0	0	0	0	0	0	0	0	0	0	0	0	0.000405392	0.00229324	0	0	0	0	0	0	0	0	0	0	0	0
Schlesneria	3.89e-25	1.39e-24	0.0301039	0	0	0	0	0	0	0	0	0	0	0	0	0	0	0.00096609	0.00546503	0	0	0	0	0	0	0	0	0	0	0	0
Stakelama	3.89e-25	1.31e-24	0.0301039	0	0	0	0	0	0	0	0	0	0	0	0	0	0	0.000304767	0.00172402	0	0	0	0	0	0	0	0	0	0	0	0
Streptacidiphilus	3.89e-25	1.37e-24	0.0301039	0	0	0	0	0	0	0	0	0	0	0	0	0	0	0.00051492	0.00291283	0	0	0	0	0	0	0	0	0	0	0	0
Tetrasphaera	3.89e-25	1.35e-24	0.0301039	0	0	0	0	0	0	0	0	0	0	0	0	0	0	0.000218984	0.00123876	0	0	0	0	0	0	0	0	0	0	0	0
Trichococcus	3.89e-25	1.42e-24	0.0301039	0	0	0	0	0	0	0	0	0	0	0	0	0	0	0.000353594	0.00200023	0	0	0	0	0	0	0	0	0	0	0	0
Turneriella	3.89e-25	1.32e-24	0.0301039	0	0	0	0	0	0	0	0	0	0	0	0	0	0	0.00161015	0.00910839	0	0	0	0	0	0	0	0	0	0	0	0
Variovorax	3.89e-25	1.17e-24	0.0301039	0	0	0	0	0	0	0	0	0	0	0	0	0	0	0.000405392	0.00229324	0	0	0	0	0	0	0	0	0	0	0	0
WS3_genus_incertae_sedis	3.89e-25	1.23e-24	0.0301039	0	0	0	0	0	0	0	0	0	0	0	0	0	0	0.000304767	0.00172402	0	0	0	0	0	0	0	0	0	0	0	0
Actinocorallia	3.89e-25	1.29e-24	0.0301039	0	0	0	0	0	0	0	0	0	0	0	0	0	0	0.000325454	0.00184105	0	0	0	0	0	0	0	0	0	0	0	0
Allisonella	3.89e-25	1.21e-24	0.0301039	0	0	0	0	0	0	0	0	0	0	0	0	0	0	0.00170433	0.00964116	0	0	0	0	0	0	0	0	0	0	0	0
Defluviicoccus	3.89e-25	1.14e-24	0.0301039	0	0	0	0	0	0	0	0	0	0	0	0	0	0	0.00141438	0.00800093	0	0	0	0	0	0	0	0	0	0	0	0
Gp10	3.89e-25	1.41e-24	0.0301039	0	0	0	0	0	0	0	0	0	0	0	0	0	0	0.000325454	0.00184105	0	0	0	0	0	0	0	0	0	0	0	0
Haliscomenobacter	3.89e-25	1.15e-24	0.0301039	0	0	0	0	0	0	0	0	0	0	0	0	0	0	0.000810783	0.00458648	0	0	0	0	0	0	0	0	0	0	0	0
Pedomicrobium	3.89e-25	1.38e-24	0.0301039	0	0	0	0	0	0	0	0	0	0	0	0	0	0	0.000707189	0.00400046	0	0	0	0	0	0	0	0	0	0	0	0
Phaselicystis	3.89e-25	1.44e-24	0.0301039	0	0	0	0	0	0	0	0	0	0	0	0	0	0	0.000852166	0.00482058	0	0	0	0	0	0	0	0	0	0	0	0
Rhodoplanes	3.89e-25	1.26e-24	0.0301039	0	0	0	0	0	0	0	0	0	0	0	0	0	0	0.00216039	0.012221	0	0	0	0	0	0	0	0	0	0	0	0
Verrucomicrobium	3.89e-25	1.2e-24	0.0301039	0	0	0	0	0	0	0	0	0	0	0	0	0	0	0.000325454	0.00184105	0	0	0	0	0	0	0	0	0	0	0	0
Akkermansia	2.75e-26	1.03e-25	0.0312414	0.0137167	0.148298	0.000512125	0.00453705	0.000142026	0.00187678	0	0	0.000376305	0.00439644	0.000135339	0.00167951	0	0	0.321192	0.125264	8.4e-05	0.00103894	0.00534817	0.0835704	0.000572461	0.0058273	0.288196	1.59992	0.000200884	0.0023873	0	0
Sutterella	8.48e-27	3.19e-26	0.0317457	0.0120171	0.0921745	0.000526693	0.00613731	0.000458568	0.00563174	5.94e-05	0.0015698	0.00139095	0.01361	0.00687851	0.0370648	0.0004267	0.00534703	0.030573	0.0277208	0.0112327	0.127593	0.00690601	0.0948852	0.000677236	0.011377	0.169829	0.869849	0.000319247	0.00490392	2.12e-05	0.000397169
Finegoldia	2.55e-27	9.67e-27	0.0322588	0.321555	2.12705	0.611641	1.10667	0.00243196	0.0306022	0.000219165	0.00380234	9.82e-05	0.00129259	0.235169	0.607479	0.000452102	0.00517831	0.0111969	0.0370847	0.0360569	0.119869	0.217398	1.69356	0.000224621	0.00300992	0.000784347	0.00992841	7.05e-05	0.00130233	0	0
Turicibacter	9.02e-28	3.44e-27	0.0327031	0.0175806	0.159923	0.00435648	0.0627758	0	0	0	0	0	0	0	0	0	0	0.101538	0.0892792	0	0	0.000584149	0.00786924	4.83e-05	0.00087261	0.0182166	0.0767274	0	0	0	0
Howardella	4.56e-29	1.75e-28	0.0339737	0.00488161	0.0684064	0.000539974	0.00543349	0	0	0	0	0	0	0	0	0.000187203	0.00349223	0.044189	0.0588199	0	0	0.000232834	0.00266943	4.83e-05	0.00087261	0.0140119	0.060783	0.000105521	0.00194856	0	0
Mycobacterium	1.18e-29	4.56e-29	0.0345468	0.0707764	0.312301	0.000897141	0.00744559	0.000154548	0.0017208	0	0	0.000129226	0.00167497	0.101769	0.554099	0.000109741	0.00204719	0.00348009	0.0123489	0.00995104	0.0640536	0.00386553	0.0347746	7.95e-05	0.00143796	0	0	0.000182987	0.00263151	0	0
Atopobium	6.4e-31	2.49e-30	0.0357807	0.080915	0.399815	0.00940297	0.0429504	0.0816013	0.139102	0.0914243	0.309336	0.664082	5.43251	1.81707	7.297	0.436796	0.634876	0.00944119	0.0288045	1.80054	7.80018	0.0107364	0.0763174	0.616733	0.651212	0.000948743	0.00861279	0.671416	0.760923	0.693352	0.785913
Providencia	3.33e-31	1.3e-30	0.0360572	0.514535	2.08628	0.136732	0.866017	0.00248488	0.0170612	0.00183373	0.0269592	0.00791745	0.0382085	0.00114276	0.00650601	0.0106368	0.120603	0	0	0.0190173	0.207517	0.0814963	0.659214	0.0859643	0.885975	0.00182113	0.0174049	0.033562	0.261572	0.0011622	0.0218048
Bradyrhizobium	7.29e-32	2.88e-31	0.0366975	0.298537	1.31785	0.0481691	0.416023	0.00168665	0.0210781	0.000963006	0.0109676	0.0134068	0.105521	0.015989	0.148097	0.000852321	0.0069928	0.0324435	0.0516671	0.00875356	0.0987928	0.0336959	0.259442	0.00739595	0.0729509	0.00868056	0.164473	0.0087975	0.0982291	0	0
Sphingobium	6.08e-32	2.41e-31	0.0367744	0.132611	0.570917	0.00954448	0.0403342	0.000973097	0.0059794	0.000282231	0.00323192	0.00157371	0.00759416	0.0187358	0.0555584	0.000236016	0.00220138	0	0	0.00375967	0.019584	0.0236818	0.217174	0.000976512	0.00632458	0.000106592	0.00201962	0.00929194	0.0813913	0.000631941	0.00719533
Armatimonadetes_gp5	3.46e-32	1.38e-31	0.0370116	0	0	0	0	0	0	0	0	0	0	0	0	0	0	0.00747807	0.038015	0	0	0	0	0	0	0	0	0	0	0	0
Shuttleworthia	3.57e-33	1.44e-32	0.0379668	0.324369	1.18275	0.055008	0.394427	0.0168621	0.133652	0.0128009	0.0671696	0.0100363	0.0467576	0.00133537	0.00715685	0.0258798	0.184144	0	0	0.000409292	0.0024056	0.0974669	0.669094	0.0518146	0.347866	0	0	0.0145443	0.0771846	0.00262808	0.0207145
Brevibacterium	1.52e-33	6.18e-33	0.038324	0.0830605	0.383304	0.00239706	0.0200702	0	0	0	0	0.000102426	0.00188029	0.000866215	0.00630735	7.21e-05	0.00134504	0.0880595	0.422859	0	0	0.00685701	0.0559732	0	0	0	0	0	0	0	0
Xanthobacter	1.21e-33	4.93e-33	0.0384222	0.000127938	0.00201711	0	0	0	0	0	0	0	0	0	0	0	0	0.00389749	0.0175458	0	0	4.73e-05	0.000843033	0	0	0	0	0	0	0	0
OD1_genus_incertae_sedis	4.13e-34	1.7e-33	0.0388709	0	0	0	0	0	0	0	0	0	0	0	0	0	0	0.00532384	0.0263832	0	0	0	0	0	0	0	0	0	0	0	0
Anaerosporobacter	1.76e-34	7.31e-34	0.0392282	0	0	0	0	0	0	0	0	0	0	0	0	0	0	0.00163382	0.00805823	0	0	0	0	0	0	0	0	0	0	0	0
Pasteurella	5.77e-35	2.41e-34	0.0396955	0.000530027	0.00610791	0.00107873	0.00644102	0.0223426	0.0941088	0.00142477	0.00787583	0.0114069	0.0432135	0	0	0.0210354	0.0695379	0	0	0	0	0.000720989	0.00709675	0.0256801	0.0940026	0	0	0.0178528	0.0727734	0.00398594	0.0148172
Phenylobacterium	1.3e-36	5.48e-36	0.0412771	0.485179	1.89274	0.077042	0.727794	0.00236044	0.0162554	0.000487202	0.00613134	0.0117859	0.0892786	0.00191	0.00860437	0.00165255	0.011794	0.00451888	0.0208432	0.0123885	0.13839	0.0847149	0.617489	0.0341737	0.400605	0.00685813	0.127934	0.0401929	0.319585	2.97e-05	0.000558114
Simonsiella	7.88e-37	3.34e-36	0.0414865	0.00387031	0.0827578	0	0	0.00805605	0.112905	0.000396732	0.00399812	0.892738	4.11805	0.000100118	0.00124243	0.00578943	0.0471459	0	0	0	0	0.000127839	0.00166699	0.00611271	0.0387294	0	0	0.0126023	0.180369	0.00305547	0.0316785
Bifidobacterium	2.9e-37	1.24e-36	0.0419021	0.303257	1.14274	0.0400206	0.455218	0.0214597	0.33623	0.0045087	0.109237	0.0108854	0.0591147	0.66406	7.68943	0.0236973	0.260568	4.75902	1.19752	0.962554	8.40511	0.0294387	0.193823	0.0341517	0.317138	0.12069	0.519256	0.0115751	0.0701551	0.00247457	0.0214847
Mitsuokella	1.19e-37	5.12e-37	0.0422724	0.300957	1.15838	0.0683414	0.640807	0.00417605	0.0269519	0.00261787	0.0448798	0.011671	0.105631	0.000855487	0.00524223	0.0037354	0.0284591	0.00099501	0.00562863	0.000728898	0.00511566	0.0392885	0.220471	0.0316965	0.290767	0.00160909	0.0242623	0.00868407	0.0841098	9.66e-05	0.00181211
Gardnerella	3.39e-38	1.47e-37	0.0427933	0	0	0	0	0	0	0	0	0	0	0.0228358	0.10086	0.000202783	0.00378288	0	0	0.0228889	0.108035	0	0	0	0	0	0	0	0	0	0
Agromonas	5.38e-39	2.35e-38	0.0435568	0	0	0	0	0	0	0	0	0	0	0	0	0	0	0.00187617	0.00876188	0	0	0	0	0	0	0	0	0	0	0	0
Desulfovibrio	5.35e-39	2.36e-38	0.0435592	0.00264422	0.0364841	2.61e-05	0.000455889	3.35e-05	0.000622912	0.000180634	0.00242471	0	0	0.000173198	0.00214933	7.51e-05	0.000993304	0.0306344	0.0429876	0	0	1.07e-05	0.000270011	0.000227812	0.00328967	0.00801095	0.0344965	0.000123952	0.00162128	0	0
Olsenella	4.62e-39	2.05e-38	0.0436196	0.0058853	0.0498223	0.000349879	0.00282478	0.00316848	0.0138153	0.0251534	0.0985876	0.00195216	0.0199395	0.00268222	0.0185656	0.00522672	0.0350232	0.0536136	0.0486232	0.000335962	0.00267088	0.000336938	0.00362418	0.00190236	0.00975353	0	0	0.00250144	0.0180704	0.00140096	0.00998478
Soonwooa	2.35e-40	1.05e-39	0.0448527	0	0	0	0	0	0	0	0	0	0	0	0	0	0	0.00690448	0.0317538	0	0	0	0	0	0	0	0	0	0	0	0
Thermicanus	1.51e-40	6.8e-40	0.0450356	0	0	0	0	0	0	0	0	0	0	0	0	0	0	0.00520682	0.0238953	0	0	0	0	0	0	0	0	0	0	0	0
Anaerofilum	1.11e-40	5.05e-40	0.0451613	0	0	0	0	0	0	0	0	0	0	0	0	0	0	0	0	0	0	2.83e-05	0.00050436	0	0	0.00338534	0.0149481	0	0	0	0
Bacillus	7.55e-42	3.46e-41	0.04627	0.13126	0.476885	0.0280122	0.306958	0.000128404	0.00169261	7.85e-05	0.00152783	0.00129593	0.00991636	0.000577893	0.00487923	0.000426555	0.00484842	0.018135	0.0256289	0	0	0.0180763	0.130953	0.000352902	0.0040801	0	0	0.0013635	0.0134816	4.8e-05	0.000900376
Sporolactobacillus	2.46e-42	1.14e-41	0.0467321	0	0	0	0	0	0	0	0	0	0	0	0	0	0	0.00380041	0.0171062	0	0	0	0	0	0	0	0	0	0	0	0
Roseateles	7.06e-43	3.29e-42	0.0472443	1.27113	3.96817	0.144556	1.22589	0.0621287	0.705674	0.00326765	0.0262922	0.033888	0.166191	0.00519075	0.0162223	0.0139924	0.137939	0	0	0.0499948	0.572864	0.361223	2.54593	0.161013	1.18421	0.00567526	0.0927471	0.12256	1.17819	0.000752856	0.00806159
Elizabethkingia	4.81e-43	2.26e-42	0.0474019	0	0	0.000322365	0.00562986	0	0	0	0	0	0	0.00714166	0.0296232	0	0	0	0	0.00132293	0.00762521	0	0	0.00012513	0.00226274	0	0	0	0	0	0
Acinetobacter	1.42e-44	6.72e-44	0.0488476	1.06785	3.51332	0.21658	1.65552	0.00443553	0.0220602	0.00271217	0.0223766	0.0239863	0.213065	0.00185231	0.00941322	0.00225499	0.0170487	0.0453296	0.147561	0.0304833	0.365527	0.174687	1.74787	0.0669231	1.02429	0.00293321	0.054537	0.0318609	0.30267	0.000843839	0.0107337
Mycoplasma	1.24e-45	5.94e-45	0.0498436	0.00154032	0.0231784	0.00141636	0.0200489	0.00417388	0.019395	0.0226568	0.0781183	0.00447698	0.0154834	0.00605917	0.0506605	0.0782455	0.28455	0	0	0.00874446	0.0834168	0.000514979	0.00687207	0.0615775	0.200202	0.000152207	0.00288391	0.023983	0.0975631	0.00285798	0.01055
Methylobacterium	7.23e-47	3.49e-46	0.051005	0.199722	0.600413	0.0236238	0.124489	0.00207215	0.012687	0.000107305	0.00143417	0.00418335	0.0246576	0.00328268	0.0299101	0.000442913	0.00384573	0.00910276	0.0344448	0.000120585	0.00149156	0.0359859	0.343508	0.0363717	0.390413	0.0002775	0.00525788	0.00422556	0.0307453	0.000753185	0.0127629
Gp4	1.59e-47	7.73e-47	0.0516224	0	0	0	0	0	0	0	0	0	0	0	0	0	0	0.00107824	0.00460586	0	0	0	0	0	0	0	0	0	0	0	0
Alloscardovia	4.79e-49	2.35e-48	0.053047	0	0	0	0	0	0	0	0	0	0	0	0	0	0	0.000951862	0.00400804	0	0	0	0	0	0	0	0	0	0	0	0
Micrococcus	3.25e-49	1.61e-48	0.0532043	0.580977	2.26881	0.0192661	0.151524	0.000273289	0.00374593	1.18e-05	0.000311964	0.000633595	0.00802448	8.33e-05	0.00103386	0	0	0.0327523	0.104329	0	0	0.0389443	0.34228	0.000679621	0.0122897	0	0	0.000519281	0.00749405	0.00016197	0.00303883
Anaerotruncus	1.09e-53	5.43e-53	0.0573732	0.000188305	0.00288359	0.000337202	0.00588899	0	0	0.000247693	0.00654867	0	0	0	0	0	0	0.0240203	0.0717458	9.8e-05	0.00121165	0	0	0	0	0.00831361	0.0351059	0	0	0.000193172	0.00362422
Catonella	1.5e-54	7.53e-54	0.0581724	0.165358	2.38712	0.0141725	0.156274	0.0655464	0.109813	0.23664	0.338264	0.237754	0.265483	0	0	0.369405	0.340157	0.000599229	0.00338975	0.000168838	0.00208841	0.00652299	0.0511622	0.726032	0.893669	0.000102511	0.00139519	0.401386	0.439021	0.399361	0.39707
Ureaplasma	7.6e-55	3.86e-54	0.0584449	0.00168402	0.0263409	0	0	4.8e-05	0.000892034	0	0	0.000109455	0.00200933	0.261453	0.923192	0.000339499	0.00482915	0	0	0.160466	0.754424	2.06e-05	0.000519012	0	0	0	0	4.46e-05	0.000824472	0	0
Raoultella	1.12e-55	5.74e-55	0.0592147	0	0	0	0	0	0	0	0	0	0	0	0	0	0	0.00616224	0.024479	0	0	0	0	0	0	0	0	0	0	0	0
Telmatospirillum	2.14e-56	1.1e-55	0.0598801	0	0	0	0	0	0	0	0	0	0	0	0	0	0	0.00263055	0.0103877	0	0	0	0	0	0	0	0	0	0	0	0
Rhodomicrobium	1.63e-56	8.51e-56	0.0599887	0	0	0	0	0	0	0	0	0	0	0	0	0	0	0.00152674	0.00602312	0	0	0	0	0	0	0	0	0	0	0	0
Dialister	3.52e-58	1.86e-57	0.0615249	0.470139	1.58476	0.173523	0.797795	0.0585059	0.34647	0.275518	0.561956	0.0292863	0.0662051	0.388457	1.31946	0.160434	0.365021	0.804462	0.244734	0.31902	1.28508	0.0918766	0.57052	0.274296	0.478644	1.05783	2.78343	0.0926977	0.356326	0.0156361	0.0633475
Megasphaera	2.87e-58	1.53e-57	0.0616071	0.00237748	0.0476025	0.00119502	0.0208701	0	0	7.05e-05	0.00134591	0	0	0	0	0.000117725	0.00155578	0.11116	0.0896943	0	0	0.000503996	0.00693182	0.000593726	0.0107364	0.026556	0.147723	7.93e-05	0.00146506	0	0
Johnsonella	2.09e-59	1.12e-58	0.0626543	0.000703332	0.00820259	0	0	0.00442925	0.0685545	0.0501919	0.16899	0.00167675	0.0115763	0	0	0.000578866	0.00367015	0	0	0	0	0.000161025	0.00255239	0.00292848	0.0131543	0	0	0.000749826	0.00472314	0.00101436	0.00500719
Pediococcus	2.26e-63	1.23e-62	0.066291	3.13e-05	0.000677988	0	0	0	0	0	0	0	0	0	0	0	0	0.00563507	0.0195566	0	0	6.67e-05	0.00168101	0	0	0	0	0	0	0	0
Kocuria	3.68e-65	2.02e-64	0.0679238	0	0	0	0	0	0	0	0	0	0	0	0	0	0	0.00281037	0.0103753	0	0	0	0	0	0	0	0	0	0	0	0
Slackia	3.62e-65	2e-64	0.0679301	0.000564103	0.0122295	9e-05	0.00157139	0.000242559	0.00370636	0.00185438	0.0296689	0.000490049	0.00356893	0	0	0.00371879	0.0180587	0.0545612	0.0422567	0	0	9.52e-05	0.00177839	0.000200879	0.00239534	0.000628712	0.00823976	0.00400477	0.0382775	0.000210946	0.00234984
Cloacibacillus	1.24e-66	6.9e-66	0.0692665	0.000273718	0.00593407	0	0	0	0	0	0	0	0	0	0	0	0	0.0122526	0.0152109	0	0	0	0	0	0	0.00188793	0.0124728	0	0	0	0
Xanthomonas	1.01e-66	5.67e-66	0.0693477	4.74e-05	0.00102834	0	0	0	0	0	0	0	0	0	0	0	0	0.002444	0.00727088	0	0	3.08e-05	0.000776586	0	0	0	0	0	0	0	0
Solobacterium	2.05e-70	1.17e-69	0.0726966	0	0	0	0	1.34e-05	0.000249304	0	0	0	0	0	0	0	0	0.0119428	0.0424984	0	0	0	0	0	0	0	0	0	0	0	0
Enterorhabdus	5.47e-73	3.15e-72	0.0750232	0	0	0	0	0	0	0	0	0	0	0	0	0	0	0.00672108	0.0235196	0	0	0	0	0	0	0	0	0	0	0	0
Moraxella	5.04e-73	2.93e-72	0.0750552	0.0465832	0.240755	4.17205	13.2454	0.0171771	0.276734	0.0342238	0.498092	0.00406813	0.0493997	4.82e-05	0.000598553	0.00434748	0.0494904	0	0	0.000117892	0.00145825	0.00876438	0.0640543	0.00723166	0.0638664	0.000723108	0.00899879	0.48962	4.52505	0.00227039	0.0279706
Deefgea	2.81e-74	1.65e-73	0.0761851	0	0	0	0	0	0	0	0	0	0	0	0	0	0	0.0056046	0.0194503	0	0	0	0	0	0	0	0	0	0	0	0
Acetanaerobacterium	4.76e-75	2.82e-74	0.0768793	0	0	0	0	0	0	0	0	0	0	0	0	0	0	0.00562318	0.0105335	0	0	0	0	0	0	0.00130008	0.00648094	0	0	0	0
Aquabacterium	2.75e-75	1.65e-74	0.0770932	0	0	0	0	0	0	0	0	0	0	0	0	0	0	0.00627178	0.0216265	0	0	0	0	0	0	0	0	0	0	0	0
Naxibacter	1.45e-77	8.81e-77	0.0791382	0	0	0	0	0	0	0	0	0	0	0	0	0	0	0.00213193	0.00724771	0	0	0	0	0	0	0	0	0	0	0	0
Vampirovibrio	8.52e-79	5.22e-78	0.0802418	0	0	0	0	0	0	0	0	0	0	0	0	0	0	0.00297399	0.0100346	0	0	0	0	0	0	0	0	0	0	0	0
Gp6	2.39e-83	1.48e-82	0.0843054	0	0	0	0	0	0	0	0	0	0	0	0	0	0	0.00408644	0.013422	0	0	0	0	0	0	0	0	0	0	0	0
Thermosporothrix	6.05e-84	3.79e-83	0.0848356	0	0	0	0	0	0	0	0	0	0	0	0	0	0	0.00210956	0.00690522	0	0	0	0	0	0	0	0	0	0	0	0
Pseudomonas	2.97e-84	1.89e-83	0.0851098	1.17343	2.83982	0.105753	0.392566	0.0216867	0.25051	0.00558134	0.0576357	0.0586627	0.385052	0.392995	1.41355	0.00412269	0.0179934	0.0163925	0.0390471	0.153011	0.552241	0.216649	1.15798	0.165762	1.45413	0.00368102	0.0640267	0.0775285	0.40145	0.000241591	0.00274692
Asaccharobacter	1.88e-84	1.2e-83	0.0852875	0.00166568	0.0212467	5.2e-05	0.000908223	0	0	0	0	0.00011056	0.00202961	0	0	0	0	0.027316	0.0259885	0	0	0	0	0.000168069	0.00303922	0.00210352	0.0104431	0.000122189	0.00225636	0	0
Paraprevotella	5.88e-85	3.81e-84	0.0857355	0.154488	0.821563	0.0475482	0.527728	0.00191322	0.0161731	0.000454156	0.00576208	0.00367487	0.0368568	0.00111922	0.00698281	0.00287775	0.0447932	0.0223608	0.0550144	0.00222396	0.0136467	0.00706958	0.0464039	0.00884708	0.0558997	0.994396	2.91109	0.00870908	0.0927112	0.000351098	0.00348937
Anaerobacter	1.27e-88	8.3e-88	0.088985	0	0	0	0	0	0	0	0	0	0	0	0	0	0	0.000908079	0.00289569	0	0	0	0	0	0	0	0	0	0	0	0
Rothia	2.53e-89	1.68e-88	0.0896034	0.000519157	0.00808435	0.00017427	0.00226099	0.028573	0.0768255	0.020594	0.0449265	0.0127295	0.0411871	0.000163788	0.00203256	0.00799498	0.0278433	0.0353991	0.104834	0.0001987	0.00245778	0.000333315	0.00321596	0.00631731	0.0196866	0	0	0.00399102	0.0134433	0.0350323	0.0713399
Butyrivibrio	7.31e-98	4.91e-97	0.0971083	0.00268178	0.0312847	0	0	0.00579903	0.0216018	0.00024634	0.00329731	0.0200631	0.0509222	0	0	0.0377666	0.0853812	0.00119846	0.00677951	0	0	0.000238121	0.00491593	0.0498639	0.145978	0	0	0.0743511	0.169764	0.0429922	0.105942
Ruminococcus	9.01e-99	6.12e-98	0.0979026	0.112875	0.5531	0.00603629	0.0284869	0.00132361	0.0122948	0.00101261	0.0106796	0.00213991	0.0121284	0.00616052	0.0271079	0.00115795	0.00809238	1.4238	0.450784	0.00092817	0.00597601	0.020492	0.21136	0.00370475	0.0180181	1.37201	4.08951	0.00598506	0.0577434	0.000135059	0.00253393
Granulicatella	1.64e-106	1.13e-105	0.104632	0	0	0	0	0.000380377	0.00327691	0.000124784	0.00182361	0.000752426	0.00439117	0	0	0.000740693	0.00469551	0.0594993	0.167633	0	0	1.07e-05	0.000270011	0.00126058	0.00675455	7.29e-05	0.00138176	0.000525591	0.00461548	0.00301792	0.00951151
Anaerostipes	9.21e-108	6.41e-107	0.105715	0.0533813	0.289853	0.00507182	0.018668	0.000337699	0.00336996	0.000374247	0.00861452	0.00141614	0.0111123	0.00245722	0.0134497	0	0	0.653694	0.296187	0.000750736	0.00477327	0.00273182	0.0254769	0.00046704	0.00569468	0.157782	0.629793	0.00123643	0.00938077	0.000540236	0.0101357
X3_genus_incertae_sedis	2.37e-110	1.67e-109	0.107949	0	0	0	0	0	0	0	0	0	0	0	0	0	0	0.00561042	0.0160733	0	0	0	0	0	0	0	0	0	0	0	0
Actinospica	8.94e-112	6.38e-111	0.109175	0	0	0	0	0	0	0	0	0	0	0	0	0	0	0.00186501	0.00530931	0	0	0	0	0	0	0	0	0	0	0	0
Mogibacterium	3.54e-117	2.56e-116	0.11381	0.00768938	0.0535084	0.000396166	0.00406076	0.0249608	0.0566546	0.0249152	0.0658965	0.149527	0.192991	0.00010655	0.00132225	0.145104	0.185949	0.000545187	0.00214645	0.000117892	0.00145825	0.00120854	0.00994875	0.172683	0.688071	0.000508337	0.00540854	0.197791	0.237561	0.167167	0.204461
Treponema	1.65e-117	1.21e-116	0.114094	0.104306	0.961591	0.00494342	0.0253418	0.120376	0.363577	2.18703	4.36559	0.0537134	0.125877	0.00042963	0.00307569	0.862342	2.14866	0.000975162	0.00427887	0	0	0.129758	2.65882	0.550654	1.24529	0.000257088	0.00425474	0.23926	0.701038	0.0607572	0.135988
Parvimonas	2.05e-118	1.52e-117	0.114868	0.0443027	0.235571	0.0143189	0.0923077	0.0638166	0.115223	0.410103	0.652743	0.28232	0.45201	0.133607	0.853523	0.622809	1.16848	0.00513052	0.00944471	0.125597	0.672614	0.00926963	0.078008	0.206069	0.278595	0.000886437	0.00571961	0.294466	0.590312	0.290154	0.53831
Coprobacillus	7.21e-119	5.42e-118	0.115255	0.0507051	0.347513	0.00742687	0.0344042	0.000529226	0.00446839	0.000842658	0.0172845	0.00225076	0.0190968	0.00232609	0.0127847	0.000790914	0.00733303	0.000219444	0.00124136	0.0018136	0.0155566	0.0160069	0.232474	0.00269875	0.0216278	0.264403	0.479349	0.00192002	0.0143781	4.68e-05	0.000877194
Coprococcus	2.83e-119	2.16e-118	0.115602	0.496032	1.69777	0.0411757	0.238519	0.00815813	0.0686874	0.00141985	0.0151813	0.0124989	0.0718291	0.00269668	0.00947384	0.00120827	0.0094831	1.08964	0.349353	0.00615847	0.059518	0.0738735	0.576693	0.0181469	0.125429	0.794773	1.41208	0.0139124	0.0742458	0.00357218	0.0654199
Anaerococcus	5.08e-120	3.93e-119	0.116237	0.42223	1.18194	2.04983	2.53688	0.000448968	0.00665569	0.000670504	0.0101157	0.0260074	0.313128	0.362589	1.18208	0.000362411	0.00490466	0.0114576	0.0309431	0.199523	1.0676	2.49629	6.61754	0.000250813	0.00290829	0.000877249	0.00653875	0.00125411	0.00905965	0.000260733	0.00345848
Dolosigranulum	1.57e-126	1.23e-125	0.121768	0.0376003	0.328667	2.35566	6.08183	8.35e-05	0.00155107	0.000285968	0.00635936	0.000136277	0.00250172	0.000123808	0.00153641	0.000571829	0.00414106	0.00227728	0.0128823	0	0	0.00533874	0.0805208	0	0	0.000212141	0.0040195	0.0206054	0.371334	2.39e-05	0.000448289
Peptostreptococcus	7.55e-138	6e-137	0.13129	0.0205054	0.129418	0.00328832	0.021084	0.0320156	0.0863968	0.0280547	0.0859639	0.170843	0.261512	0.0328806	0.193822	0.176601	0.329426	0.017122	0.0327736	0.0284486	0.189338	0.00350875	0.0246483	0.174586	0.323749	0.000228469	0.00225948	0.163104	0.279866	0.113416	0.158108
Anaerovorax	2.09e-139	1.68e-138	0.132592	0.000571557	0.0111477	0.000385374	0.00673027	0.000234297	0.00222064	4.57e-05	0.00120746	0.000402814	0.00354984	0	0	0.00100672	0.00738623	0.00106078	0.00600069	0	0	0.000120658	0.00150789	0.000889311	0.00727609	0.0254409	0.0581845	0.000996604	0.00748383	0.000932707	0.00512062
SR1_genus_incertae_sedis	4.23e-153	3.46e-152	0.143939	0	0	0	0	0	0	0	0	0	0	0	0	0	0	0.0591387	0.143734	0	0	0	0	0	0	0	0	0	0	0	0
Enterobacter	1.08e-154	8.97e-154	0.145248	0	0	0	0	0	0	0	0	0	0	0	0	0	0	0.00248647	0.00601134	0	0	0	0	0	0	0	0	0	0	0	0
Parasutterella	6.69e-163	5.63e-162	0.151961	0.0631261	0.395912	0.0190118	0.149192	0.00415455	0.0363149	0.00176801	0.0342097	0.00743485	0.0817562	0.00104285	0.00644252	0.000974527	0.00572461	0.160349	0.0828357	0.000765452	0.00369199	0.00641322	0.0518765	0.00617324	0.0258527	1.19907	2.65444	0.0137371	0.151942	0.000302971	0.00357043
Tannerella	1.23e-165	1.05e-164	0.154187	0.0596299	0.525195	0.00349661	0.0159255	0.069577	0.158711	0.568245	0.90156	0.0491373	0.101611	0	0	0.320691	0.652101	0.00569915	0.00968803	0.000137458	0.00170026	0.00728929	0.0823937	0.144825	0.175644	0.00109985	0.0110174	0.214612	0.471613	0.100651	0.314099
Subdoligranulum	6.32e-174	5.48e-173	0.160888	0.343362	1.50448	0.0315268	0.121905	0.0108263	0.11932	0.00170185	0.0187513	0.0089426	0.0395879	0.00427835	0.0142407	0.00370776	0.0256395	0.0220532	0.0279943	0.0022018	0.0103639	0.0382564	0.36939	0.00851414	0.041692	2.10034	4.21808	0.0131932	0.0815172	0.00079761	0.00883424
Oscillibacter	4.07e-175	3.59e-174	0.161846	0.252041	0.894989	0.0149637	0.0667766	0.00547998	0.0418717	0.0010103	0.0147225	0.0111803	0.049962	0.00203279	0.0088247	0.0024383	0.0173435	0.520262	0.237514	0.00210092	0.0152955	0.108117	2.01029	0.00989118	0.0653596	2.65828	4.98913	0.0216555	0.154426	0.000456051	0.00422592
Kingella	3.39e-176	3.04e-175	0.162714	0.181777	0.903173	0.0307549	0.2186	0.0591457	0.137828	0.531603	0.569697	0.0306982	0.0662343	0.0012326	0.00760863	0.0689971	0.162495	0.00181673	0.010277	0.0201465	0.246981	0.037233	0.224466	0.0853104	0.236655	0.000223109	0.00254641	0.0771148	0.338947	0.0328873	0.0974444
Sphingomonas	2.68e-177	2.43e-176	0.163599	0.751227	3.30394	0.169682	1.06563	0.0134742	0.0866094	0.00491856	0.0536566	0.012447	0.0591157	0.0311299	0.223391	0.0055094	0.0533564	6.43055	8.17603	0.0548893	0.612376	0.0637046	0.275682	0.0261254	0.177735	0.0204067	0.35756	0.0157887	0.0930668	8.88e-05	0.0016656
Butyricimonas	1.86e-194	1.72e-193	0.177246	0.0332882	0.177396	0.00423422	0.0297838	0.00210452	0.0267354	0.000654116	0.0156351	0.00227199	0.0150068	0.000249933	0.00310159	0.000318975	0.00349215	0.0252908	0.0855475	0	0	0.00121419	0.00803844	0.0042203	0.0218319	0.513554	1.03595	0.000767651	0.00744994	4.42e-05	0.000828773
Gp2	2.38e-200	2.24e-199	0.181877	0	0	0	0	0	0	0	0	0	0	0	0	0	0	0.018579	0.0392706	0	0	0	0	0	0	0	0	0	0	0	0
Peptoniphilus	2.29e-210	2.19e-209	0.189687	0.142204	0.559919	1.57811	2.29559	0.000242612	0.00318297	0.000470752	0.0065795	0.00707769	0.098737	0.151984	0.363921	0.0108984	0.0633894	0.0347159	0.125763	0.0851477	0.437136	0.232902	1.35162	0.00112452	0.00802259	0.00281874	0.0327213	0.0022271	0.0144091	9.99e-05	0.00187343
Barnesiella	1.69e-216	1.64e-215	0.19443	0.166986	0.811128	0.0327237	0.208594	0.00344608	0.02416	0.00157375	0.0287285	0.00683334	0.0589309	0.00380004	0.0255755	0.00142059	0.00894599	0.936472	0.29624	0.0126763	0.130053	0.00920184	0.0472649	0.00755899	0.0320596	1.9733	3.73895	0.0138044	0.100666	0.000445295	0.00481395
Gp3	1.53e-224	1.51e-223	0.200607	0	0	0	0	0	0	0	0	0	0	0	0	0	0	0.0229788	0.0457149	0	0	0	0	0	0	0	0	0	0	0	0
Odoribacter	1.69e-226	1.7e-225	0.202101	0.0637455	0.319476	0.0113229	0.0864107	0.004343	0.0579636	0.000701142	0.00958834	0.00489973	0.0342368	0.000994963	0.00995613	0.00148129	0.0160024	0.206557	0.202195	0.00116829	0.00817862	0.0294762	0.569028	0.00417291	0.0201881	0.78767	1.16576	0.00678271	0.0600863	0.0190288	0.354325
Citrobacter	3.81e-243	3.9e-242	0.214704	0	0	0	0	0	0	0	0	0	0	0	0	0	0	0.00801483	0.0152762	0	0	0	0	0	0	0	0	0	0	0	0
Dermacoccus	1.63e-256	1.7e-255	0.224675	0	0	0	0	0	0	0	0	0	0	0	0	0	0	0.0224649	0.0415905	0	0	0	0	0	0	0	0	0	0	0	0
Ktedonobacter	1.57e-262	1.67e-261	0.229118	0	0	0	0	0	0	0	0	0	0	0	0	0	0	0.0153774	0.0281107	0	0	0	0	0	0	0	0	0	0	0	0
Neisseria	3.96e-266	4.3e-265	0.231764	1.02567	3.75801	0.527138	2.66357	4.06531	4.64162	6.36768	8.81502	5.95406	6.58114	0.00287206	0.00836143	6.8094	8.79329	0.151583	0.370619	0.00147203	0.00676822	0.256067	1.84344	8.1237	8.09187	0.00162046	0.00898587	7.3813	11.4226	12.695	12.7481
Cardiobacterium	9.84e-271	1.09e-269	0.235136	0.0109987	0.0847423	0.00153616	0.0100454	0.0164099	0.0565012	0.434374	0.707787	0.00779641	0.0227135	0	0	0.00406614	0.0285541	0.00720129	0.0407367	0.000278004	0.00170444	0.00271114	0.0320614	0.0207241	0.0450855	0.000115476	0.00154496	0.00622794	0.0331469	0.00251038	0.00909474
Pseudoflavonifractor	2.55e-273	2.88e-272	0.237023	0	0	0	0	0	0	0	0	0	0	0	0	0	0	0.0563918	0.100832	0	0	0	0	0	0	0	0	0	0	0	0
Parabacteroides	3.36e-287	3.87e-286	0.247069	0.989721	2.24945	0.506815	4.47529	0.0388326	0.259996	0.00473831	0.0486883	0.0462321	0.162161	0.013552	0.0583834	0.0270022	0.23165	2.21927	0.578724	0.0282656	0.267074	0.402275	4.2061	0.0924611	0.559214	5.61819	5.54844	0.0894604	0.627608	0.00215538	0.0229294
Porphyromonas	7.78e-293	9.14e-292	0.251109	0.938128	3.20276	0.213679	0.708359	4.0522	5.05371	4.83091	4.74026	4.69577	4.74699	0.0411623	0.188588	5.77761	5.84886	0.0593595	0.111234	0.00864376	0.0518058	0.280713	2.54912	7.58292	6.65932	0.00546207	0.0319607	4.86295	5.8768	5.62866	6.79883
Thiothrix	2.9e-304	3.49e-303	0.259233	0	0	0	0	0	0	0	0	0	0	0	0	0	0	0.0378699	0.063799	0	0	0	0	0	0	0	0	0	0	0	0
Gp1	1.07e-304	1.31e-303	0.259539	0	0	0	0	0	0	0	0	0	0	0	0	0	0	0.0368185	0.0619783	0	0	0	0	0	0	0	0	0	0	0	0
Leptotrichia	1.6e-306	2.01e-305	0.260828	0.615857	4.84132	0.0737004	0.244483	1.31382	2.03934	5.89812	5.54908	1.74587	2.38752	0.00344539	0.0133236	5.06578	6.15944	0.0463818	0.133067	0.00125799	0.0066929	0.0833994	0.878698	2.06368	1.83683	0.00115541	0.0049697	6.13713	7.13781	4.1704	5.69105
Selenomonas	1.45e-306	1.86e-305	0.260859	0.260142	1.44681	0.0982334	1.42839	0.236345	1.1279	2.40653	2.62584	0.262269	0.366792	0.000722464	0.00568008	0.895112	1.76659	0.00311705	0.0140353	0.000165061	0.00204169	0.0305729	0.249059	3.43408	4.53211	0.000319903	0.00268909	1.06761	1.53545	0.270544	0.457762
Dorea	0	2.25e-307	0.262216	0.117151	0.829439	0.00848826	0.0442618	0.000871037	0.00574488	0.000373063	0.00666557	0.00141776	0.0094235	0.00194518	0.00826689	0.000806903	0.00716496	1.98355	0.544104	0.00036864	0.00311757	0.00998608	0.0905527	0.00127492	0.00799259	0.299647	0.519845	0.00856557	0.105014	6.61e-05	0.00123978
Campylobacter	9.88131291682e-324	1.33397724377e-322	0.272833	0.102353	0.505222	0.137999	0.806398	0.2506	0.6731	1.18558	1.24713	0.396882	0.591971	0.0282699	0.109492	0.924211	1.15954	0.0205695	0.0641016	0.00487938	0.022866	0.0624302	0.589234	2.7657	3.23776	0.00155147	0.0130281	1.02286	1.25808	0.903606	1.18524
Roseburia	0	0	0.278557	0.199975	0.755649	0.0285552	0.146152	0.00518862	0.0369039	0.00114602	0.00746933	0.00934811	0.0580047	0.00400601	0.0148231	0.00148102	0.0119614	0.760765	0.235602	0.00180211	0.008768	0.0345572	0.349691	0.00948805	0.0468232	1.51026	2.10666	0.017923	0.115625	0.000183476	0.00244275
Gemella	0	0	0.282619	1.25258	3.3094	0.229002	0.83818	7.30471	6.86818	0.622129	1.06998	3.89138	3.89612	0.0363585	0.174497	2.51738	2.98661	0.0693697	0.14797	0.0552517	0.416863	0.339743	4.05607	1.10905	1.28819	0.0244526	0.447721	2.30837	2.57872	1.22519	1.39117
Actinomyces	0	0	0.292283	0.660577	1.80685	0.170065	0.480225	1.49871	2.19692	4.85214	6.07862	2.9309	2.71582	0.0281047	0.0960745	3.2468	3.28325	0.0101841	0.0318332	0.0276082	0.154844	0.105078	0.416071	2.16655	2.1817	0.00288442	0.0190192	4.30877	3.90777	6.22813	5.20871
Eggerthella	0	0	0.310429	0.00188953	0.0232298	0.000252744	0.00242019	0	0	0	0	6.67e-05	0.00122491	0	0	5.18e-05	0.000966233	0.0755675	0.0475401	0	0	6.45e-05	0.00162583	9.99e-05	0.00180581	0.00289366	0.0153153	7.77e-05	0.00143565	0	0
Blautia	0	0	0.315429	0.286592	1.05139	0.0222603	0.0807733	0.00334756	0.0190758	0.00106944	0.0164195	0.00669913	0.045744	0.00569344	0.0225513	0.00171643	0.0140224	3.67154	0.959072	0.00180115	0.00762431	0.0434617	0.429726	0.00406564	0.0174824	0.584803	1.21273	0.00982574	0.0697852	0.000790633	0.00668791
Spartobacteria_genera_incertae_sedis	0	0	0.318	0	0	0	0	0	0	0	0	0	0	0	0	0	0	0.0402134	0.0586913	0	0	0	0	0	0	0	0	0	0	0	0
Staphylococcus	0	0	0.318961	5.84153	13.9631	15.8406	18.1785	0.007304	0.0253482	0.00535224	0.0450395	0.0252096	0.13105	0.0583788	0.292863	0.00858229	0.0408904	0.264111	0.346716	0.0286505	0.182901	16.7882	19.3034	0.0130548	0.0618597	0.156617	2.78143	0.0360951	0.262452	0.00336471	0.0439506
Mucispirillum	0	0	0.332044	0	0	0	0	0	0	0	0	0	0	0	0	0	0	0.0159665	0.0225688	0	0	0	0	0	0	0	0	0	0	0	0
Klebsiella	0	0	0.356642	0	0	0	0	0	0	0	0	0	0	0	0	0	0	0.179183	0.239845	0	0	0	0	0	0	0	0	0	0	0	0
Oribacterium	0	0	0.357041	0.0949728	0.570254	0.0155128	0.0652848	0.243004	0.392091	0.0162015	0.0920569	0.912431	0.994672	0.000672618	0.00344044	1.13908	0.950856	0.0239531	0.0803003	0.000566858	0.00286537	0.0283618	0.499556	3.35835	4.05483	0.00031126	0.00254927	1.31389	1.21891	1.55706	1.12728
Allobaculum	0	0	0.369951	0.00281516	0.0508465	0	0	0	0	0	0	0	0	0	0	0	0	0.524998	0.654931	0	0	4.56e-05	0.00114911	0	0	8.2e-05	0.00155438	0	0	0	0
Prevotella	0	0	0.382732	2.26966	7.75198	0.742174	2.552	3.66299	6.77173	8.81199	9.34277	9.62979	7.43562	3.06761	9.42414	15.7119	11.9831	4.50071	0.94563	3.19678	12.3498	0.370048	1.70313	19.3609	10.1767	0.85109	3.70106	15.4988	9.85571	14.0912	9.00668
TM7_genus_incertae_sedis	0	0	0.384424	0	0	0	0	0	0	0	0	0	0	0	0	0	0	0.0953073	0.120195	0	0	0	0	0	0	0	0	0	0	0	0
Alistipes	0	0	0.407727	0.610089	1.89449	0.141939	0.799776	0.0191417	0.111655	0.00461605	0.0702835	0.0288842	0.12889	0.00896133	0.0345513	0.00885333	0.0504516	2.40213	0.583527	0.0038274	0.0142879	0.0515391	0.305543	0.0388061	0.137908	6.91062	7.61053	0.0475303	0.315869	0.000560302	0.00439853
Fusobacterium	0	0	0.422559	1.8393	4.02543	0.328298	1.4139	3.51168	3.57738	13.8913	10.0521	4.11655	3.9799	0.119224	0.658298	12.5825	9.20281	0.0652458	0.180806	0.0285142	0.138379	0.442813	2.01304	9.21491	6.58135	0.0626099	0.431422	7.29502	7.09335	10.2584	9.29697
Veillonella	0	0	0.486088	1.47624	5.98103	0.501812	2.68935	3.90428	4.50484	4.48429	5.59662	6.22947	4.00585	0.0617436	0.6523	8.3647	5.71986	0.337217	0.632156	0.0669501	0.76029	0.180851	0.841997	13.8638	6.99306	0.075848	0.490438	9.16348	5.46883	12.1782	5.78865
Corynebacterium	0	0	0.508858	5.77058	9.97405	35.1838	23.6439	0.375899	0.956554	11.961	9.06713	0.625558	5.55327	0.141519	0.91337	0.135985	0.901138	0.0917079	0.152531	0.0166567	0.0739115	5.1119	10.7357	0.278903	0.380785	0.0113807	0.119157	0.340881	2.38675	0.118498	0.522825
Butyricicoccus	0	0	0.550796	0.0312997	0.172915	0.00592543	0.0390994	0.00134272	0.0124842	0.00012975	0.00203252	0.000992478	0.00729852	0.00190426	0.0160207	0.000651026	0.0121447	1.30144	0.401009	0.000554343	0.00413418	0.00564321	0.0706884	0.000661089	0.00526082	0.150455	0.272643	0.00352756	0.0266632	8.9e-05	0.00166926
Capnocytophaga	0	0	0.598409	0.294426	1.29668	0.0525243	0.147776	0.907523	1.47485	10.6846	7.06133	0.395916	0.549425	0.00122242	0.00535982	1.46903	2.50087	0.0156278	0.0494836	0.00156971	0.0105502	0.0780584	0.534458	2.11443	1.89877	0.000904081	0.00631316	0.966372	2.06908	0.711416	1.28468
Flavonifractor	0	0	0.636141	0	0	0	0	0	0	0	0	0	0	0	0	0	0	0.184852	0.139328	0	0	0	0	0	0	0	0	0	0	0	0
Clostridium_XlVa	0	0	0.648996	0	0	0	0	0	0	0	0	0	0	0	0	0	0	0.107381	0.0787018	0	0	0	0	0	0	0	0	0	0	0	0
Collinsella	0	0	0.649798	0.0197434	0.116915	0.00201315	0.0123024	0	0	5.04e-05	0.00133273	0.000225381	0.00241418	0.000151767	0.00188338	0.000318186	0.00315638	1.16364	0.396964	0.000323236	0.00214054	0.00539043	0.065882	0.00101613	0.00649039	0.0507219	0.163823	0.000647511	0.00454104	0	0
Streptococcus	0	0	0.666446	7.8129	15.7162	2.49068	5.62601	66.9315	17.3766	18.3792	14.698	53.6178	19.0125	0.56605	2.52441	31.2044	21.3342	1.13272	2.10339	0.266104	1.10317	1.45136	5.83165	19.2672	11.3458	0.0518994	0.108181	32.3711	19.275	27.8721	17.3343
Propionibacterium	0	0	0.68647	35.3385	31.2589	25.6683	18.3967	0.301115	3.25311	0.0627007	0.637708	0.388222	5.44005	0.0329388	0.165453	0.0287676	0.120275	0.28619	0.425577	0.124456	1.42202	65.5052	30.7182	0.209046	1.36047	0.410185	5.38029	0.160188	0.634818	0.00842887	0.0733605
Bilophila	0	0	0.723927	0	0	0	0	0	0	0	0	0	0	0	0	0	0	0.0713891	0.043936	0	0	0	0	0	0	0	0	0	0	0	0
Pantoea	0	0	0.744649	0	0	0	0	0	0	0	0	0	0	0	0	0	0	0.0889223	0.0518952	0	0	0	0	0	0	0	0	0	0	0	0
Serratia	0	0	0.779995	0	0	0	0	0	0	0	0	0	0	0	0	0	0	0.249817	0.132225	0	0	0	0	0	0	0	0	0	0	0	0
Bacteroides	0	0	0.803934	8.43998	17.6796	2.06219	9.32738	0.222383	0.932473	0.224643	2.06177	0.45042	2.20213	0.191371	1.021	0.152607	0.564246	20.1822	2.85804	0.0917169	0.460449	1.49247	8.03655	0.568805	1.59624	67.7749	19.771	0.634748	3.33702	0.0242231	0.114997
Clostridium_XVIII	0	0	0.805614	0	0	0	0	0	0	0	0	0	0	0	0	0	0	0.220762	0.108073	0	0	0	0	0	0	0	0	0	0	0	0
Clostridium_XlVb	0	0	0.80774	0	0	0	0	0	0	0	0	0	0	0	0	0	0	0.448778	0.218205	0	0	0	0	0	0	0	0	0	0	0	0
Acidaminococcus	0	0	0.810355	0.0175582	0.36047	0.00112091	0.0137028	0.000168819	0.00313567	0	0	0.000320901	0.00481726	0.000542134	0.00553813	0.000161883	0.00301989	7.06077	2.27525	0	0	0.000142933	0.00213292	8.22e-05	0.00148602	0.138759	0.646493	8.67e-05	0.00160079	0	0
Clostridium_IV	0	0	0.815874	0	0	0	0	0	0	0	0	0	0	0	0	0	0	0.51089	0.241878	0	0	0	0	0	0	0	0	0	0	0	0
Erysipelotrichaceae_incertae_sedis	0	0	0.841644	0	0	0	0	0	0	0	0	0	0	0	0	0	0	0.793223	0.342904	0	0	0	0	0	0	0	0	0	0	0	0
Lactobacillus	0	0	0.882507	3.97978	15.6099	0.927065	7.95882	0.0254667	0.112082	0.076535	1.34061	0.129343	1.29205	89.3416	21.2308	0.109144	1.78367	0.203935	0.0992215	91.1945	23.5366	0.334522	4.21402	0.0440331	0.242226	0.0241596	0.304461	0.340458	4.56495	0.0199247	0.121922
Faecalibacterium	0	0	0.886201	0.000370784	0.00488843	0	0	0	0	0	0	0	0	0	0	2.09e-05	0.000389308	8.86272	3.16311	0	0	0.000134158	0.00338067	0.000392715	0.00710153	0.006169	0.0312328	0	0	0	0
Phascolarctobacterium	0	0	0.890454	0	0	0	0	0	0	0	0	0	0	0	0	0	0	0.529654	0.181806	0	0	0	0	0	0	0.0019338	0.0105345	0	0	0	0
Clostridium_sensu_stricto	0	0	0.911056	0	0	0	0	0	0	0	0	0	0	0	0	0	0	0.649069	0.202116	0	0	0	0	0	0	0	0	0	0	0	0
Clostridium_XI	0	0	0.927687	0	0	0	0	0	0	0	0	0	0	0	0	0	0	1.81136	0.504006	0	0	0	0	0	0	0	0	0	0	0	0
Gemmiger	0	0	0.927932	0	0	0	0	0	0	0	0	0	0	0	0	0	0	1.86688	0.518506	0	0	0	0	0	0	0	0	0	0	0	0
Lachnospiracea_incertae_sedis	0	0	0.940364	0	0	0	0	0	0	0	0	0	0	0	0	0	0	3.16977	0.795534	0	0	0	0	0	0	0	0	0	0	0	0
Escherichia_Shigella	0	0	0.941762	0	0	0	0	0	0	0	0	0	0	0	0	0	0	11.5745	2.86852	0	0	0	0	0	0	0	0	0	0	0	0
