# Supplementary material for: Pancreatic cyst fluid harbors a unique microbiome
Source: Microbiome. 2017 Nov 9;5:147. doi: 10.1186/s40168-017-0363-6 (PMC5680603; doi:10.1186/s40168-017-0363-6)
Supplement: Supplementary file 7 — Welch’s t test statistics run for the bacterial genotypes comparison calculation of the PCF and 13 different body sites microbiota. (XLSX 9711 kb) [file 40168_2017_363_MOESM7_ESM.xlsx]

## Sheet: Additional file 6
Bacterial genus (microbiome)	Pancreas: mean rel. freq. (%)	Pancreas: std. dev. (%)	<All other samples>: mean rel. freq. (%)	<All other samples>: std. dev. (%)	p-values	p-values (corrected)	Difference between means	99.0% lower CI	99.0% upper CI	Note	Pancreatic cyst-1	Pancreatic cyst-1: parent seq. count	Pancreatic cyst-1: rel. freq. (%)	Pancreatic cyst-10	Pancreatic cyst-10: parent seq. count	Pancreatic cyst-10: rel. freq. (%)	Pancreatic cyst-11	Pancreatic cyst-11: parent seq. count	Pancreatic cyst-11: rel. freq. (%)	Pancreatic cyst-12	Pancreatic cyst-12: parent seq. count	Pancreatic cyst-12: rel. freq. (%)	Pancreatic cyst-13	Pancreatic cyst-13: parent seq. count	Pancreatic cyst-13: rel. freq. (%)	Pancreatic cyst-14	Pancreatic cyst-14: parent seq. count	Pancreatic cyst-14: rel. freq. (%)	Pancreatic cyst-15	Pancreatic cyst-15: parent seq. count	Pancreatic cyst-15: rel. freq. (%)	Pancreatic cyst-16	Pancreatic cyst-16: parent seq. count	Pancreatic cyst-16: rel. freq. (%)	Pancreatic cyst-17	Pancreatic cyst-17: parent seq. count	Pancreatic cyst-17: rel. freq. (%)	Pancreatic cyst-18	Pancreatic cyst-18: parent seq. count	Pancreatic cyst-18: rel. freq. (%)	Pancreatic cyst-19	Pancreatic cyst-19: parent seq. count	Pancreatic cyst-19: rel. freq. (%)	Pancreatic cyst-2	Pancreatic cyst-2: parent seq. count	Pancreatic cyst-2: rel. freq. (%)	Pancreatic cyst-20	Pancreatic cyst-20: parent seq. count	Pancreatic cyst-20: rel. freq. (%)
Acidaminococcus	7.06077	2.27525	0.0121995	0.212323	0	0	7.04857	5.94709	8.15004	degenerate case: parent group had a count of zero	8.22637	100	8.22637	8.81605	100	8.81605	4.96684	100	4.96684	2.7949	100	2.7949	8.15519	100	8.15519	8.77651	100	8.77651	7.60334	100	7.60334	8.94155	100	8.94155	9.07198	100	9.07198	6.59185	100	6.59185	5.31766	100	5.31766	8.91451	100	8.91451	1.75994	100	1.75994
Acinetobacter	0.0453296	0.147561	0.15127	1.39914	0.0018671	0.00803849	-0.10594	-0.192832	-0.0190485	degenerate case: parent group had a count of zero	0.0116686	100	0.0116686	0	100	0	0	100	0	0.148778	100	0.148778	0	100	0	0.0153704	100	0.0153704	0	100	0	0	100	0	0.0297442	100	0.0297442	0	100	0	0	100	0	0.0281215	100	0.0281215	0.0988728	100	0.0988728
Actinobacillus	0	0	0.0193537	0.150291	4.71199e-19	5.53659e-18	-0.0193537	-0.0249221	-0.0137852	degenerate case: parent group had a count of zero	0	100	0	0	100	0	0	100	0	0	100	0	0	100	0	0	100	0	0	100	0	0	100	0	0	100	0	0	100	0	0	100	0	0	100	0	0	100	0
Actinomyces	0.0101841	0.0318332	2.24498	3.88801	9.13045e-300	2.57479e-298	-2.2348	-2.37958	-2.09002	degenerate case: parent group had a count of zero	0	100	0	0	100	0	0	100	0	0	100	0	0	100	0	0	100	0	0	100	0	0	100	0	0	100	0	0	100	0	0	100	0	0	100	0	0.177971	100	0.177971
Aerococcus	0	0	0.0123183	0.237782	0.000317759	0.00160014	-0.0123183	-0.0211284	-0.00350826	degenerate case: parent group had a count of zero	0	100	0	0	100	0	0	100	0	0	100	0	0	100	0	0	100	0	0	100	0	0	100	0	0	100	0	0	100	0	0	100	0	0	100	0	0	100	0
Afipia	0	0	0.0107605	0.216951	0.000566381	0.00266199	-0.0107605	-0.0187987	-0.00272223	degenerate case: parent group had a count of zero	0	100	0	0	100	0	0	100	0	0	100	0	0	100	0	0	100	0	0	100	0	0	100	0	0	100	0	0	100	0	0	100	0	0	100	0	0	100	0
Akkermansia	0.321192	0.125264	0.0236122	0.446299	2.22045e-15	2.23631e-14	0.29758	0.23503	0.360129	degenerate case: parent group had a count of zero	0.198366	100	0.198366	0.361204	100	0.361204	0.501105	100	0.501105	0.754516	100	0.754516	0.286147	100	0.286147	0.407316	100	0.407316	0.362064	100	0.362064	0.273828	100	0.273828	0.0892326	100	0.0892326	0.342587	100	0.342587	0.251889	100	0.251889	0.309336	100	0.309336	0.296619	100	0.296619
Alistipes	2.40213	0.583527	0.600507	2.82039	0	0	1.80162	1.50278	2.10045	degenerate case: parent group had a count of zero	1.89032	100	1.89032	2.11371	100	2.11371	2.18128	100	2.18128	3.47503	100	3.47503	2.1461	100	2.1461	2.67445	100	2.67445	2.76576	100	2.76576	2.51711	100	2.51711	1.93337	100	1.93337	2.10278	100	2.10278	1.28743	100	1.28743	1.94038	100	1.94038	2.19498	100	2.19498
Allobaculum	0.524998	0.654931	0.000286167	0.0158978	7.69798e-05	0.000425653	0.524712	0.207659	0.841764	degenerate case: parent group had a count of zero	0.326721	100	0.326721	0.428094	100	0.428094	1.50332	100	1.50332	2.61424	100	2.61424	0.0420805	100	0.0420805	0.0768521	100	0.0768521	0.221261	100	0.221261	0.136914	100	0.136914	0.505651	100	0.505651	0.413467	100	0.413467	0.951581	100	0.951581	0.112486	100	0.112486	2.01701	100	2.01701
Alloiococcus	0	0	0.00047328	0.00774158	2.16022e-05	0.000126913	-0.00047328	-0.000760113	-0.000186446	degenerate case: parent group had a count of zero	0	100	0	0	100	0	0	100	0	0	100	0	0	100	0	0	100	0	0	100	0	0	100	0	0	100	0	0	100	0	0	100	0	0	100	0	0	100	0
Anaerococcus	0.0114576	0.0309431	0.519047	2.68817	5.22455e-38	7.18694e-37	-0.507589	-0.608182	-0.406997	degenerate case: parent group had a count of zero	0.140023	100	0.140023	0	100	0	0.0294768	100	0.0294768	0	100	0	0	100	0	0	100	0	0	100	0	0.0210637	100	0.0210637	0	100	0	0	100	0	0	100	0	0	100	0	0.0988728	100	0.0988728
Anaerofilum	0	0	0.00025563	0.00417706	2.11805e-05	0.000125745	-0.00025563	-0.000410395	-0.000100865	degenerate case: parent group had a count of zero	0	100	0	0	100	0	0	100	0	0	100	0	0	100	0	0	100	0	0	100	0	0	100	0	0	100	0	0	100	0	0	100	0	0	100	0	0	100	0
Anaerostipes	0.653694	0.296187	0.0180558	0.199124	1.53655e-13	1.46884e-12	0.635638	0.492093	0.779182	degenerate case: parent group had a count of zero	0.711785	100	0.711785	0.615385	100	0.615385	0.309506	100	0.309506	0.244421	100	0.244421	0.77428	100	0.77428	0.599447	100	0.599447	0.704013	100	0.704013	0.537125	100	0.537125	0.996431	100	0.996431	1.01595	100	1.01595	0.475791	100	0.475791	1.23735	100	1.23735	0.158197	100	0.158197
Asaccharobacter	0.027316	0.0259885	0.000349731	0.00733964	1.58439e-06	1.03907e-05	0.0269663	0.0143828	0.0395498	degenerate case: parent group had a count of zero	0.0466744	100	0.0466744	0	100	0	0	100	0	0	100	0	0.0336644	100	0.0336644	0.0384261	100	0.0384261	0.0402293	100	0.0402293	0.0526593	100	0.0526593	0	100	0	0.03544	100	0.03544	0.0559754	100	0.0559754	0	100	0	0	100	0
Atopobium	0.00944119	0.0288045	0.362316	2.46927	1.26723e-22	1.58826e-21	-0.352875	-0.445301	-0.260449	degenerate case: parent group had a count of zero	0	100	0	0	100	0	0	100	0	0	100	0	0	100	0	0	100	0	0	100	0	0.0105319	100	0.0105319	0	100	0	0	100	0	0	100	0	0	100	0	0.0988728	100	0.0988728
Bacteroides	20.1822	2.85804	6.37663	19.6027	0	0	13.8056	12.2619	15.3492	degenerate case: parent group had a count of zero	17.6546	100	17.6546	17.9398	100	17.9398	16.8018	100	16.8018	17.0882	100	17.0882	23.4472	100	23.4472	21.3803	100	21.3803	23.2023	100	23.2023	23.1174	100	23.1174	18.7388	100	18.7388	18.2989	100	18.2989	18.0521	100	18.0521	18.7852	100	18.7852	13.0117	100	13.0117
Barnesiella	0.936472	0.29624	0.169471	1.17173	2.22045e-16	2.40833e-15	0.767001	0.618027	0.915975	degenerate case: parent group had a count of zero	0.781797	100	0.781797	1.00334	100	1.00334	1.31172	100	1.31172	1.68969	100	1.68969	0.942602	100	0.942602	0.768521	100	0.768521	1.10631	100	1.10631	0.926804	100	0.926804	0.892326	100	0.892326	0.791494	100	0.791494	1.8192	100	1.8192	0.449944	100	0.449944	1.20625	100	1.20625
Bifidobacterium	4.75902	1.19752	0.104791	2.0913	0	0	4.65423	4.07013	5.23833	degenerate case: parent group had a count of zero	6.81447	100	6.81447	5.05686	100	5.05686	3.25718	100	3.25718	2.72051	100	2.72051	4.72984	100	4.72984	5.28743	100	5.28743	4.95826	100	4.95826	5.73986	100	5.73986	5.14575	100	5.14575	5.12699	100	5.12699	4.00224	100	4.00224	4.61192	100	4.61192	2.13565	100	2.13565
Bilophila	0.0713891	0.043936	0	0	1.71068e-10	1.3589e-09	0.0713891	0.0501197	0.0926585	degenerate case: parent group had a count of zero	0.0816803	100	0.0816803	0.0267559	100	0.0267559	0.0884304	100	0.0884304	0.148778	100	0.148778	0.0589126	100	0.0589126	0.0461113	100	0.0461113	0.0704013	100	0.0704013	0.0842549	100	0.0842549	0	100	0	0.0590667	100	0.0590667	0.0279877	100	0.0279877	0.0281215	100	0.0281215	0.0790983	100	0.0790983
Blastococcus	0.000389399	0.00220277	0.0140968	0.256869	0.000225928	0.00115839	-0.0137074	-0.0232774	-0.00413738	degenerate case: parent group had a count of zero	0	100	0	0	100	0	0	100	0	0	100	0	0	100	0	0	100	0	0	100	0	0	100	0	0	100	0	0	100	0	0	100	0	0	100	0	0	100	0
Blautia	3.67154	0.959072	0.0807917	0.519196	0	0	3.59075	3.12612	4.05537	degenerate case: parent group had a count of zero	3.90898	100	3.90898	3.6388	100	3.6388	3.05085	100	3.05085	1.83847	100	1.83847	3.56842	100	3.56842	3.4814	100	3.4814	3.71115	100	3.71115	3.55977	100	3.55977	4.1047	100	4.1047	4.50089	100	4.50089	3.1906	100	3.1906	4.33071	100	4.33071	1.83904	100	1.83904
Brachybacterium	0.000663684	0.00265444	0.00747106	0.150723	0.00215494	0.00900288	-0.00680738	-0.0125217	-0.00109305	degenerate case: parent group had a count of zero	0	100	0	0	100	0	0	100	0	0	100	0	0	100	0	0	100	0	0	100	0	0	100	0	0	100	0	0	100	0	0	100	0	0	100	0	0	100	0
Brevundimonas	0.00910562	0.0301505	0.0436434	0.648466	0.00138524	0.00610372	-0.0345378	-0.0623084	-0.00676721	degenerate case: parent group had a count of zero	0	100	0	0	100	0	0	100	0	0	100	0	0	100	0	0	100	0	0	100	0	0	100	0	0	100	0	0	100	0	0	100	0	0	100	0	0	100	0
Buttiauxella	0	0	0.00909684	0.141137	7.54118e-06	4.72581e-05	-0.00909684	-0.0143261	-0.00386758	degenerate case: parent group had a count of zero	0	100	0	0	100	0	0	100	0	0	100	0	0	100	0	0	100	0	0	100	0	0	100	0	0	100	0	0	100	0	0	100	0	0	100	0	0	100	0
Butyricicoccus	1.30144	0.401009	0.0159697	0.103997	0	0	1.28547	1.09131	1.47963	degenerate case: parent group had a count of zero	1.54026	100	1.54026	1.97993	100	1.97993	0.840088	100	0.840088	0.765143	100	0.765143	1.35499	100	1.35499	1.37565	100	1.37565	1.52871	100	1.52871	1.28489	100	1.28489	1.60619	100	1.60619	2.33904	100	2.33904	1.25945	100	1.25945	1.15298	100	1.15298	0.375717	100	0.375717
Butyrivibrio	0.00119846	0.00677951	0.0166422	0.0754503	5.93186e-16	6.08285e-15	-0.0154438	-0.0196844	-0.0112031	degenerate case: parent group had a count of zero	0	100	0	0	100	0	0	100	0	0	100	0	0	100	0	0	100	0	0	100	0	0	100	0	0	100	0	0	100	0	0	100	0	0	100	0	0.0395491	100	0.0395491
Campylobacter	0.0205695	0.0641016	0.637677	1.39456	1.49672e-99	2.81384e-98	-0.617107	-0.676655	-0.557559	degenerate case: parent group had a count of zero	0	100	0	0	100	0	0	100	0	0	100	0	0	100	0	0	100	0	0	100	0	0	100	0	0	100	0	0	100	0	0.167926	100	0.167926	0	100	0	0	100	0
Capnocytophaga	0.0156278	0.0494836	2.05044	4.65475	5.65367e-183	1.32861e-181	-2.03481	-2.20874	-1.86088	degenerate case: parent group had a count of zero	0.0233372	100	0.0233372	0	100	0	0	100	0	0.233794	100	0.233794	0	100	0	0	100	0	0	100	0	0	100	0	0	100	0	0	100	0	0.139938	100	0.139938	0	100	0	0.118647	100	0.118647
Cardiobacterium	0.00720129	0.0407367	0.0684304	0.310734	9.26528e-10	6.78651e-09	-0.0612291	-0.0837584	-0.0386999	degenerate case: parent group had a count of zero	0	100	0	0	100	0	0	100	0	0	100	0	0	100	0	0	100	0	0	100	0	0	100	0	0	100	0	0	100	0	0	100	0	0	100	0	0	100	0
Catenibacterium	0.182149	0.102115	0.0081327	0.182689	4.64808e-11	3.91271e-10	0.174017	0.124191	0.223843	degenerate case: parent group had a count of zero	0.128355	100	0.128355	0.173913	100	0.173913	0.0589536	100	0.0589536	0.201913	100	0.201913	0.176738	100	0.176738	0.215186	100	0.215186	0.30172	100	0.30172	0.16851	100	0.16851	0.0594884	100	0.0594884	0.10632	100	0.10632	0.0839631	100	0.0839631	0.112486	100	0.112486	0	100	0
Catonella	0.000599229	0.00338975	0.206786	0.841129	3.39023e-63	5.03182e-62	-0.206186	-0.237389	-0.174984	degenerate case: parent group had a count of zero	0	100	0	0	100	0	0	100	0	0	100	0	0	100	0	0	100	0	0	100	0	0	100	0	0	100	0	0	100	0	0	100	0	0	100	0	0.0197746	100	0.0197746
Centipeda	0	0	0.000572544	0.00593251	2.13905e-11	1.82792e-10	-0.000572544	-0.00079235	-0.000352738	degenerate case: parent group had a count of zero	0	100	0	0	100	0	0	100	0	0	100	0	0	100	0	0	100	0	0	100	0	0	100	0	0	100	0	0	100	0	0	100	0	0	100	0	0	100	0
Clavibacter	0	0	0.000124226	0.00280854	0.00210794	0.00887224	-0.000124226	-0.000228286	-2.01671e-05	degenerate case: parent group had a count of zero	0	100	0	0	100	0	0	100	0	0	100	0	0	100	0	0	100	0	0	100	0	0	100	0	0	100	0	0	100	0	0	100	0	0	100	0	0	100	0
Cloacibacillus	0.0122526	0.0152109	0.00016713	0.00390499	8.58711e-05	0.000470207	0.0120855	0.00472067	0.0194503	degenerate case: parent group had a count of zero	0.0466744	100	0.0466744	0	100	0	0	100	0	0	100	0	0.0252483	100	0.0252483	0.00768521	100	0.00768521	0.0100573	100	0.0100573	0.0315956	100	0.0315956	0	100	0	0	100	0	0	100	0	0	100	0	0	100	0
Clostridium	0	0	0.0811917	1.58969	0.000385773	0.00189196	-0.0811917	-0.140091	-0.0222922	degenerate case: parent group had a count of zero	0	100	0	0	100	0	0	100	0	0	100	0	0	100	0	0	100	0	0	100	0	0	100	0	0	100	0	0	100	0	0	100	0	0	100	0	0	100	0
Clostridium_IV	0.51089	0.241878	0	0	2.45581e-13	2.30846e-12	0.51089	0.393797	0.627983	degenerate case: parent group had a count of zero	0.560093	100	0.560093	0.575251	100	0.575251	0.338983	100	0.338983	1.46652	100	1.46652	0.530214	100	0.530214	0.491854	100	0.491854	0.653726	100	0.653726	0.579252	100	0.579252	0.312314	100	0.312314	0.413467	100	0.413467	0	100	0	0.478065	100	0.478065	0.47459	100	0.47459
Clostridium_sensu_stricto	0.649069	0.202116	0	0	0	0	0.649069	0.551225	0.746913	degenerate case: parent group had a count of zero	0.455076	100	0.455076	1.04348	100	1.04348	0.677966	100	0.677966	0.371945	100	0.371945	0.622791	100	0.622791	0.776207	100	0.776207	0.71407	100	0.71407	0.610848	100	0.610848	0.951814	100	0.951814	1.01595	100	1.01595	0.36384	100	0.36384	0.506187	100	0.506187	0.533913	100	0.533913
Clostridium_XI	1.81136	0.504006	0	0	0	0	1.81136	1.56737	2.05535	degenerate case: parent group had a count of zero	2.007	100	2.007	2.44816	100	2.44816	1.48858	100	1.48858	1.51966	100	1.51966	2.01145	100	2.01145	1.89825	100	1.89825	2.13215	100	2.13215	1.81148	100	1.81148	2.43902	100	2.43902	2.10278	100	2.10278	1.20347	100	1.20347	2.98088	100	2.98088	0.652561	100	0.652561
Clostridium_XlVa	0.107381	0.0787018	0	0	8.45295e-09	6.03477e-08	0.107381	0.0692811	0.14548	degenerate case: parent group had a count of zero	0.128355	100	0.128355	0.0668896	100	0.0668896	0.0884304	100	0.0884304	0.0956429	100	0.0956429	0.0757448	100	0.0757448	0.0768521	100	0.0768521	0.140803	100	0.140803	0.210637	100	0.210637	0.118977	100	0.118977	0.0472534	100	0.0472534	0.307865	100	0.307865	0.224972	100	0.224972	0.0197746	100	0.0197746
Clostridium_XlVb	0.448778	0.218205	0	0	4.93383e-13	4.56177e-12	0.448778	0.343145	0.554411	degenerate case: parent group had a count of zero	0.50175	100	0.50175	0.628763	100	0.628763	0.530582	100	0.530582	0.21254	100	0.21254	0.7322	100	0.7322	0.637873	100	0.637873	0.492809	100	0.492809	0.547657	100	0.547657	0.237954	100	0.237954	0.732428	100	0.732428	0.111951	100	0.111951	0.56243	100	0.56243	0.177971	100	0.177971
Clostridium_XVIII	0.220762	0.108073	0	0	5.89084e-13	5.35877e-12	0.220762	0.168444	0.27308	degenerate case: parent group had a count of zero	0.198366	100	0.198366	0.187291	100	0.187291	0.132646	100	0.132646	0.286929	100	0.286929	0.370308	100	0.370308	0.268982	100	0.268982	0.362064	100	0.362064	0.28436	100	0.28436	0.178465	100	0.178465	0.295334	100	0.295334	0.139938	100	0.139938	0.140607	100	0.140607	0	100	0
Collinsella	1.16364	0.396964	0.00670812	0.0640507	0	0	1.15694	0.964753	1.34912	degenerate case: parent group had a count of zero	1.29522	100	1.29522	1.16388	100	1.16388	1.04643	100	1.04643	0.478215	100	0.478215	1.54014	100	1.54014	1.5601	100	1.5601	1.47843	100	1.47843	1.35861	100	1.35861	0.773349	100	0.773349	1.55936	100	1.55936	1.00756	100	1.00756	1.15298	100	1.15298	0.514139	100	0.514139
Coprobacillus	0.000219444	0.00124136	0.0280133	0.202173	2.32031e-21	2.78437e-20	-0.0277938	-0.0353059	-0.0202818	degenerate case: parent group had a count of zero	0	100	0	0	100	0	0	100	0	0	100	0	0	100	0	0	100	0	0	100	0	0	100	0	0	100	0	0	100	0	0	100	0	0	100	0	0	100	0
Coprococcus	1.08964	0.349353	0.124252	0.73166	0	0	0.965386	0.794425	1.13635	degenerate case: parent group had a count of zero	1.48191	100	1.48191	1.1505	100	1.1505	0.633751	100	0.633751	0.690755	100	0.690755	1.38866	100	1.38866	1.10667	100	1.10667	1.14654	100	1.14654	1.23223	100	1.23223	1.18977	100	1.18977	0.968695	100	0.968695	0.447803	100	0.447803	1.63105	100	1.63105	0.593237	100	0.593237
Corynebacterium	0.0917079	0.152531	5.32772	12.3358	3.40587e-172	7.68364e-171	-5.23601	-5.69832	-4.7737	degenerate case: parent group had a count of zero	0.735123	100	0.735123	0.160535	100	0.160535	0.0147384	100	0.0147384	0.159405	100	0.159405	0	100	0	0.00768521	100	0.00768521	0	100	0	0.0105319	100	0.0105319	0.0743605	100	0.0743605	0.10632	100	0.10632	0.0839631	100	0.0839631	0.0843645	100	0.0843645	0.158197	100	0.158197
Curtobacterium	0	0	0.00182997	0.0361365	0.000432304	0.00210189	-0.00182997	-0.00316887	-0.000491075	degenerate case: parent group had a count of zero	0	100	0	0	100	0	0	100	0	0	100	0	0	100	0	0	100	0	0	100	0	0	100	0	0	100	0	0	100	0	0	100	0	0	100	0	0	100	0
Desulfobulbus	0	0	0.000344278	0.00686552	0.000491744	0.00235037	-0.000344278	-0.000598653	-8.99039e-05	degenerate case: parent group had a count of zero	0	100	0	0	100	0	0	100	0	0	100	0	0	100	0	0	100	0	0	100	0	0	100	0	0	100	0	0	100	0	0	100	0	0	100	0	0	100	0
Desulfovibrio	0.0306344	0.0429876	0.000920297	0.0149932	0.00045158	0.00217685	0.0297141	0.00889757	0.0505307	degenerate case: parent group had a count of zero	0.0466744	100	0.0466744	0	100	0	0	100	0	0	100	0	0.00841609	100	0.00841609	0.0153704	100	0.0153704	0.030172	100	0.030172	0.0210637	100	0.0210637	0.148721	100	0.148721	0	100	0	0	100	0	0	100	0	0.0197746	100	0.0197746
Dialister	0.804462	0.244734	0.254096	1.08239	6.21725e-15	6.1518e-14	0.550366	0.426145	0.674587	degenerate case: parent group had a count of zero	0.933489	100	0.933489	1.1505	100	1.1505	1.16433	100	1.16433	0.584485	100	0.584485	1.01835	100	1.01835	0.89917	100	0.89917	0.895102	100	0.895102	0.979463	100	0.979463	0.684117	100	0.684117	0.720614	100	0.720614	0.503778	100	0.503778	1.23735	100	1.23735	0.494364	100	0.494364
Dolosigranulum	0.00227728	0.0128823	0.154932	1.63944	1.26027e-10	1.01542e-09	-0.152655	-0.213681	-0.0916292	degenerate case: parent group had a count of zero	0	100	0	0	100	0	0	100	0	0	100	0	0	100	0	0	100	0	0	100	0	0	100	0	0	100	0	0	100	0	0	100	0	0	100	0	0	100	0
Dorea	1.98355	0.544104	0.0365961	0.309506	0	0	1.94696	1.68334	2.21057	degenerate case: parent group had a count of zero	2.48541	100	2.48541	2.26087	100	2.26087	1.69492	100	1.69492	1.00956	100	1.00956	2.07877	100	2.07877	2.38242	100	2.38242	2.1221	100	2.1221	2.39073	100	2.39073	2.23081	100	2.23081	2.17366	100	2.17366	1.06353	100	1.06353	2.67154	100	2.67154	1.02828	100	1.02828
Eggerthella	0.0755675	0.0475401	0.000444405	0.00848673	3.26828e-10	2.52508e-09	0.0751231	0.0521071	0.0981391	degenerate case: parent group had a count of zero	0.0466744	100	0.0466744	0.0802676	100	0.0802676	0.176861	100	0.176861	0.053135	100	0.053135	0.0841609	100	0.0841609	0.107593	100	0.107593	0.130745	100	0.130745	0.0631912	100	0.0631912	0.0446163	100	0.0446163	0.03544	100	0.03544	0	100	0	0.112486	100	0.112486	0.0790983	100	0.0790983
Elizabethkingia	0	0	0.000299788	0.00582449	0.000347386	0.00173385	-0.000299788	-0.000515591	-8.39847e-05	degenerate case: parent group had a count of zero	0	100	0	0	100	0	0	100	0	0	100	0	0	100	0	0	100	0	0	100	0	0	100	0	0	100	0	0	100	0	0	100	0	0	100	0	0	100	0
Erysipelotrichaceae_incertae_sedis	0.793223	0.342904	0	0	2.17604e-14	2.11601e-13	0.793223	0.627224	0.959223	degenerate case: parent group had a count of zero	1.07351	100	1.07351	0.923077	100	0.923077	0.501105	100	0.501105	0.297556	100	0.297556	1.18667	100	1.18667	1.06056	100	1.06056	1.25717	100	1.25717	1.17957	100	1.17957	0.580012	100	0.580012	0.661548	100	0.661548	0.559754	100	0.559754	0.337458	100	0.337458	0.0790983	100	0.0790983
Escherichia_Shigella	11.5745	2.86852	0	0	0	0	11.5745	10.1859	12.9632	degenerate case: parent group had a count of zero	13.4656	100	13.4656	14.8227	100	14.8227	9.63891	100	9.63891	5.61105	100	5.61105	13.4742	100	13.4742	13.7104	100	13.7104	12.9136	100	12.9136	14.1232	100	14.1232	11.7341	100	11.7341	14.4832	100	14.4832	9.01203	100	9.01203	12.7109	100	12.7109	6.70358	100	6.70358
Facklamia	0	0	0.00540845	0.0751025	5.6811e-07	3.81445e-06	-0.00540845	-0.00819107	-0.00262582	degenerate case: parent group had a count of zero	0	100	0	0	100	0	0	100	0	0	100	0	0	100	0	0	100	0	0	100	0	0	100	0	0	100	0	0	100	0	0	100	0	0	100	0	0	100	0
Faecalibacterium	8.86272	3.16311	0.000540905	0.00907807	2.22045e-16	2.36289e-15	8.86218	7.33092	10.3934	degenerate case: parent group had a count of zero	7.71295	100	7.71295	7.29097	100	7.29097	6.80914	100	6.80914	4.31456	100	4.31456	10.234	100	10.234	10.4288	100	10.4288	9.21251	100	9.21251	7.90943	100	7.90943	9.99405	100	9.99405	8.86001	100	8.86001	4.22614	100	4.22614	10.4893	100	10.4893	3.95491	100	3.95491
Fastidiosipila	0	0	0.000339643	0.00732302	0.00126514	0.00561841	-0.000339643	-0.000610968	-6.83172e-05	degenerate case: parent group had a count of zero	0	100	0	0	100	0	0	100	0	0	100	0	0	100	0	0	100	0	0	100	0	0	100	0	0	100	0	0	100	0	0	100	0	0	100	0	0	100	0
Finegoldia	0.0111969	0.0370847	0.107575	0.968252	5.96614e-10	4.4275e-09	-0.0963785	-0.136105	-0.0566525	degenerate case: parent group had a count of zero	0	100	0	0	100	0	0	100	0	0	100	0	0	100	0	0	100	0	0	100	0	0	100	0	0	100	0	0	100	0	0	100	0	0	100	0	0.0197746	100	0.0197746
Flavonifractor	0.184852	0.139328	0	0	1.51884e-08	1.07078e-07	0.184852	0.117403	0.2523	degenerate case: parent group had a count of zero	0.0816803	100	0.0816803	0.160535	100	0.160535	0.235814	100	0.235814	0.201913	100	0.201913	0.100993	100	0.100993	0.115278	100	0.115278	0.331892	100	0.331892	0.231701	100	0.231701	0.223081	100	0.223081	0.0590667	100	0.0590667	0.72768	100	0.72768	0.0281215	100	0.0281215	0.0395491	100	0.0395491
Fusobacterium	0.0652458	0.180806	5.61266	8.07967	0	0	-5.54742	-5.85798	-5.23686	degenerate case: parent group had a count of zero	0	100	0	0	100	0	0.0884304	100	0.0884304	0.116897	100	0.116897	0	100	0	0	100	0	0	100	0	0	100	0	0.0297442	100	0.0297442	0	100	0	0	100	0	0	100	0	0.771208	100	0.771208
Gardnerella	0	0	0.00147483	0.0270126	0.000148139	0.000773613	-0.00147483	-0.00247567	-0.000473981	degenerate case: parent group had a count of zero	0	100	0	0	100	0	0	100	0	0	100	0	0	100	0	0	100	0	0	100	0	0	100	0	0	100	0	0	100	0	0	100	0	0	100	0	0	100	0
Gemella	0.0693697	0.14797	1.57949	3.59099	3.14997e-105	6.12616e-104	-1.51012	-1.65962	-1.36062	degenerate case: parent group had a count of zero	0	100	0	0	100	0	0.147384	100	0.147384	0.042508	100	0.042508	0	100	0	0	100	0	0	100	0	0	100	0	0	100	0	0	100	0	0.139938	100	0.139938	0	100	0	0.652561	100	0.652561
Gemmiger	1.86688	0.518506	0	0	0	0	1.86688	1.61587	2.11789	degenerate case: parent group had a count of zero	2.36873	100	2.36873	3.23746	100	3.23746	1.25276	100	1.25276	1.38151	100	1.38151	1.75896	100	1.75896	1.89056	100	1.89056	2.1925	100	2.1925	2.08531	100	2.08531	2.17133	100	2.17133	1.76019	100	1.76019	2.21103	100	2.21103	1.88414	100	1.88414	0.613012	100	0.613012
Gordonibacter	0.0230229	0.025185	0.000276161	0.0120303	1.4515e-05	8.89834e-05	0.0227468	0.0105478	0.0349457	degenerate case: parent group had a count of zero	0	100	0	0	100	0	0	100	0	0.10627	100	0.10627	0.0252483	100	0.0252483	0.0307409	100	0.0307409	0.030172	100	0.030172	0.073723	100	0.073723	0.0297442	100	0.0297442	0.0236267	100	0.0236267	0	100	0	0	100	0	0	100	0
Gp1	0.0368185	0.0619783	0	0	0.00202591	0.00865616	0.0368185	0.00681483	0.0668222	degenerate case: parent group had a count of zero	0.0816803	100	0.0816803	0.120401	100	0.120401	0.176861	100	0.176861	0.201913	100	0.201913	0	100	0	0	100	0	0	100	0	0	100	0	0	100	0	0.0945068	100	0.0945068	0.111951	100	0.111951	0.0281215	100	0.0281215	0	100	0
Holdemania	0.00290483	0.00534479	0.0197516	0.275482	3.59708e-05	0.00020915	-0.0168468	-0.0273414	-0.00635216	degenerate case: parent group had a count of zero	0	100	0	0	100	0	0	100	0	0	100	0	0	100	0	0	100	0	0	100	0	0.0105319	100	0.0105319	0	100	0	0	100	0	0	100	0	0	100	0	0	100	0
Howardella	0.044189	0.0588199	0.00160688	0.0273653	0.000268957	0.00136659	0.0425821	0.0140922	0.0710721	degenerate case: parent group had a count of zero	0.0700117	100	0.0700117	0.0267559	100	0.0267559	0	100	0	0	100	0	0.0336644	100	0.0336644	0.0307409	100	0.0307409	0.0502866	100	0.0502866	0	100	0	0.0446163	100	0.0446163	0.0236267	100	0.0236267	0.335852	100	0.335852	0.056243	100	0.056243	0	100	0
Johnsonella	0	0	0.00815303	0.0692916	3.49959e-16	3.65513e-15	-0.00815303	-0.0107204	-0.00558571	degenerate case: parent group had a count of zero	0	100	0	0	100	0	0	100	0	0	100	0	0	100	0	0	100	0	0	100	0	0	100	0	0	100	0	0	100	0	0	100	0	0	100	0	0	100	0
Kingella	0.00181673	0.010277	0.127137	0.428944	3.20224e-79	5.31196e-78	-0.12532	-0.141894	-0.108747	degenerate case: parent group had a count of zero	0	100	0	0	100	0	0	100	0	0	100	0	0	100	0	0	100	0	0	100	0	0	100	0	0	100	0	0	100	0	0	100	0	0	100	0	0	100	0
Klebsiella	0.179183	0.239845	0	0	0.000184798	0.000956204	0.179183	0.063074	0.295291	degenerate case: parent group had a count of zero	0.256709	100	0.256709	0.160535	100	0.160535	0.692704	100	0.692704	0.499469	100	0.499469	0.00841609	100	0.00841609	0.0384261	100	0.0384261	0.0201147	100	0.0201147	0	100	0	0.178465	100	0.178465	0.14176	100	0.14176	0.531766	100	0.531766	0.0843645	100	0.0843645	0.375717	100	0.375717
Lachnospiracea_incertae_sedis	3.16977	0.795534	0	0	0	0	3.16977	2.78465	3.55489	degenerate case: parent group had a count of zero	3.4189	100	3.4189	2.99666	100	2.99666	2.01916	100	2.01916	1.62593	100	1.62593	3.56842	100	3.56842	3.3277	100	3.3277	3.03731	100	3.03731	3.55977	100	3.55977	3.80726	100	3.80726	3.89841	100	3.89841	3.02267	100	3.02267	4.16198	100	4.16198	1.12715	100	1.12715
Lactobacillus	0.203935	0.0992215	6.31534	23.3756	2.40956e-71	3.88283e-70	-6.1114	-6.97867	-5.24414	degenerate case: parent group had a count of zero	0.350058	100	0.350058	0.334448	100	0.334448	0.073692	100	0.073692	0.063762	100	0.063762	0.252483	100	0.252483	0.299723	100	0.299723	0.211204	100	0.211204	0.263296	100	0.263296	0.104105	100	0.104105	0.342587	100	0.342587	0	100	0	0.449944	100	0.449944	0.177971	100	0.177971
Lactococcus	0.00747857	0.0176988	0.0248972	0.275567	0.00067511	0.00309563	-0.0174186	-0.0305402	-0.00429695	degenerate case: parent group had a count of zero	0	100	0	0.0401338	100	0.0401338	0	100	0	0.063762	100	0.063762	0	100	0	0	100	0	0.0100573	100	0.0100573	0.0105319	100	0.0105319	0	100	0	0	100	0	0	100	0	0	100	0	0	100	0
Leptotrichia	0.0463818	0.133067	2.3886	4.71617	6.58891e-186	1.61572e-184	-2.34222	-2.52729	-2.15716	degenerate case: parent group had a count of zero	0	100	0	0	100	0	0	100	0	0	100	0	0	100	0	0	100	0	0	100	0	0	100	0	0.0148721	100	0.0148721	0	100	0	0	100	0	0	100	0	0.514139	100	0.514139
Luteimonas	0	0	0.000407214	0.00923018	0.00216458	0.00897663	-0.000407214	-0.000749202	-6.52263e-05	degenerate case: parent group had a count of zero	0	100	0	0	100	0	0	100	0	0	100	0	0	100	0	0	100	0	0	100	0	0	100	0	0	100	0	0	100	0	0	100	0	0	100	0	0	100	0
Megasphaera	0.11116	0.0896943	0.0024139	0.0439774	9.26616e-08	6.37331e-07	0.108746	0.0652989	0.152193	degenerate case: parent group had a count of zero	0.0583431	100	0.0583431	0.187291	100	0.187291	0.235814	100	0.235814	0	100	0	0.0757448	100	0.0757448	0.0768521	100	0.0768521	0.0905159	100	0.0905159	0.105319	100	0.105319	0.0743605	100	0.0743605	0.118133	100	0.118133	0.0559754	100	0.0559754	0.112486	100	0.112486	0.454815	100	0.454815
Methanobrevibacter	0	0	0.00419965	0.0767619	0.00014355	0.000756656	-0.00419965	-0.00704376	-0.00135554	degenerate case: parent group had a count of zero	0	100	0	0	100	0	0	100	0	0	100	0	0	100	0	0	100	0	0	100	0	0	100	0	0	100	0	0	100	0	0	100	0	0	100	0	0	100	0
Methylophilus	0	0	0.00151247	0.0314626	0.000834084	0.00373352	-0.00151247	-0.00267819	-0.000346745	degenerate case: parent group had a count of zero	0	100	0	0	100	0	0	100	0	0	100	0	0	100	0	0	100	0	0	100	0	0	100	0	0	100	0	0	100	0	0	100	0	0	100	0	0	100	0
Mitsuokella	0.00099501	0.00562863	0.0434893	0.42186	5.38482e-12	4.67237e-11	-0.0424943	-0.0583339	-0.0266547	degenerate case: parent group had a count of zero	0	100	0	0	100	0	0	100	0	0	100	0	0	100	0	0	100	0	0	100	0	0	100	0	0	100	0	0	100	0	0	100	0	0	100	0	0	100	0
Mobiluncus	0	0	0.0173991	0.303455	6.77049e-05	0.000381856	-0.0173991	-0.0286424	-0.00615579	degenerate case: parent group had a count of zero	0	100	0	0	100	0	0	100	0	0	100	0	0	100	0	0	100	0	0	100	0	0	100	0	0	100	0	0	100	0	0	100	0	0	100	0	0	100	0
Mogibacterium	0.000545187	0.00214645	0.065168	0.226246	2.05402e-83	3.62022e-82	-0.0646228	-0.0730622	-0.0561833	degenerate case: parent group had a count of zero	0	100	0	0	100	0	0	100	0	0	100	0	0	100	0	0	100	0	0	100	0	0	100	0	0	100	0	0	100	0	0	100	0	0	100	0	0	100	0
Moraxella	0	0	0.311671	3.68963	4.5137e-09	3.26375e-08	-0.311671	-0.448375	-0.174966	degenerate case: parent group had a count of zero	0	100	0	0	100	0	0	100	0	0	100	0	0	100	0	0	100	0	0	100	0	0	100	0	0	100	0	0	100	0	0	100	0	0	100	0	0	100	0
Mucispirillum	0.0159665	0.0225688	0	0	0.000348291	0.00172313	0.0159665	0.0050409	0.026892	degenerate case: parent group had a count of zero	0.0233372	100	0.0233372	0	100	0	0	100	0	0	100	0	0.0168322	100	0.0168322	0.00768521	100	0.00768521	0.0502866	100	0.0502866	0.0105319	100	0.0105319	0	100	0	0	100	0	0.0279877	100	0.0279877	0	100	0	0	100	0
Mycoplasma	0	0	0.0164036	0.105384	5.30215e-27	6.95445e-26	-0.0164036	-0.0203082	-0.0124989	degenerate case: parent group had a count of zero	0	100	0	0	100	0	0	100	0	0	100	0	0	100	0	0	100	0	0	100	0	0	100	0	0	100	0	0	100	0	0	100	0	0	100	0	0	100	0
Neisseria	0.151583	0.370619	4.28519	7.99367	1.08039e-119	2.25681e-118	-4.1336	-4.47569	-3.79152	degenerate case: parent group had a count of zero	0	100	0	0.0267559	100	0.0267559	0.206338	100	0.206338	0	100	0	0	100	0	0	100	0	0	100	0	0.0105319	100	0.0105319	0.0148721	100	0.0148721	0.224454	100	0.224454	0.951581	100	0.951581	0	100	0	0.672335	100	0.672335
Nocardioides	0	0	0.0147549	0.221493	3.69792e-06	2.37003e-05	-0.0147549	-0.0229615	-0.00654841	degenerate case: parent group had a count of zero	0	100	0	0	100	0	0	100	0	0	100	0	0	100	0	0	100	0	0	100	0	0	100	0	0	100	0	0	100	0	0	100	0	0	100	0	0	100	0
Odoribacter	0.206557	0.202195	0.0724893	0.453172	0.00077588	0.00350077	0.134067	0.0349659	0.233169	degenerate case: parent group had a count of zero	0.175029	100	0.175029	0.0668896	100	0.0668896	0	100	0	0.382572	100	0.382572	0.109409	100	0.109409	0.122963	100	0.122963	0.130745	100	0.130745	0.200105	100	0.200105	0.28257	100	0.28257	0.153574	100	0.153574	1.09152	100	1.09152	0.168729	100	0.168729	0	100	0
Olsenella	0.0536136	0.0486232	0.00552345	0.0435503	3.55011e-06	2.30145e-05	0.0480901	0.0245049	0.0716754	degenerate case: parent group had a count of zero	0.0350058	100	0.0350058	0.0401338	100	0.0401338	0.117907	100	0.117907	0.170032	100	0.170032	0.0336644	100	0.0336644	0.0230556	100	0.0230556	0.0502866	100	0.0502866	0.0105319	100	0.0105319	0.0446163	100	0.0446163	0.03544	100	0.03544	0	100	0	0	100	0	0.118647	100	0.118647
Oribacterium	0.0239531	0.0803002	0.613831	1.53868	1.60131e-70	2.50872e-69	-0.589878	-0.657946	-0.52181	degenerate case: parent group had a count of zero	0	100	0	0	100	0	0.0147384	100	0.0147384	0	100	0	0	100	0	0	100	0	0	100	0	0	100	0	0	100	0	0	100	0	0	100	0	0	100	0	0.118647	100	0.118647
Oscillibacter	0.520262	0.237514	0.241364	1.71447	3.84004e-07	2.60938e-06	0.278898	0.149212	0.408584	degenerate case: parent group had a count of zero	0.280047	100	0.280047	0.334448	100	0.334448	0.82535	100	0.82535	0.584485	100	0.584485	0.462885	100	0.462885	0.484168	100	0.484168	0.543096	100	0.543096	0.442338	100	0.442338	0.327186	100	0.327186	0.543414	100	0.543414	1.17548	100	1.17548	0.309336	100	0.309336	0.830532	100	0.830532
Pantoea	0.0889223	0.0518952	0	0	4.8346e-11	4.00987e-10	0.0889223	0.0637998	0.114045	degenerate case: parent group had a count of zero	0.0816803	100	0.0816803	0.160535	100	0.160535	0.0589536	100	0.0589536	0.053135	100	0.053135	0.092577	100	0.092577	0.130649	100	0.130649	0.130745	100	0.130745	0.105319	100	0.105319	0.0446163	100	0.0446163	0.165387	100	0.165387	0.0559754	100	0.0559754	0.056243	100	0.056243	0.0197746	100	0.0197746
Papillibacter	0.000218984	0.00123876	0.00355235	0.0557066	6.10658e-05	0.00034789	-0.00333336	-0.0054736	-0.00119312	degenerate case: parent group had a count of zero	0	100	0	0	100	0	0	100	0	0	100	0	0	100	0	0	100	0	0	100	0	0	100	0	0	100	0	0	100	0	0	100	0	0	100	0	0	100	0
Parabacteroides	2.21927	0.578724	0.622071	2.92135	0	0	1.5972	1.29936	1.89504	degenerate case: parent group had a count of zero	2.17036	100	2.17036	1.95318	100	1.95318	1.01695	100	1.01695	3.40064	100	3.40064	1.87679	100	1.87679	2.16723	100	2.16723	2.43387	100	2.43387	2.04318	100	2.04318	2.69185	100	2.69185	1.772	100	1.772	3.49846	100	3.49846	1.60292	100	1.60292	2.80799	100	2.80799
Paraprevotella	0.0223608	0.0550144	0.0949854	0.884496	9.21456e-06	5.711e-05	-0.0726245	-0.114208	-0.0310414	degenerate case: parent group had a count of zero	0.0233372	100	0.0233372	0	100	0	0	100	0	0	100	0	0.00841609	100	0.00841609	0.00768521	100	0.00768521	0.0100573	100	0.0100573	0	100	0	0	100	0	0	100	0	0	100	0	0	100	0	0	100	0
Parasutterella	0.160349	0.0828357	0.100027	0.800723	0.00172538	0.00748549	0.060322	0.0112212	0.109423	degenerate case: parent group had a count of zero	0.163361	100	0.163361	0.0535117	100	0.0535117	0.103169	100	0.103169	0.0743889	100	0.0743889	0.277731	100	0.277731	0.238242	100	0.238242	0.201147	100	0.201147	0.231701	100	0.231701	0.0594884	100	0.0594884	0.1772	100	0.1772	0.167926	100	0.167926	0.056243	100	0.056243	0.0593237	100	0.0593237
Parvimonas	0.00513052	0.00944471	0.199292	0.552979	3.05535e-118	6.15435e-117	-0.194161	-0.215098	-0.173224	degenerate case: parent group had a count of zero	0	100	0	0	100	0	0	100	0	0	100	0	0.00841609	100	0.00841609	0.0230556	100	0.0230556	0.0201147	100	0.0201147	0.0105319	100	0.0105319	0	100	0	0	100	0	0	100	0	0	100	0	0.0395491	100	0.0395491
Pasteurella	0	0	0.00762687	0.0470256	3.80802e-29	5.11363e-28	-0.00762687	-0.00936922	-0.00588452	degenerate case: parent group had a count of zero	0	100	0	0	100	0	0	100	0	0	100	0	0	100	0	0	100	0	0	100	0	0	100	0	0	100	0	0	100	0	0	100	0	0	100	0	0	100	0
Peptoniphilus	0.0347159	0.125763	0.153672	0.871423	2.01255e-05	0.000120753	-0.118956	-0.187025	-0.0508872	degenerate case: parent group had a count of zero	0.0116686	100	0.0116686	0	100	0	0	100	0	0	100	0	0	100	0	0	100	0	0	100	0	0.0421274	100	0.0421274	0	100	0	0	100	0	0	100	0	0	100	0	0.257069	100	0.257069
Peptostreptococcus	0.017122	0.0327736	0.067307	0.194152	4.04688e-10	3.08438e-09	-0.0501851	-0.0674263	-0.0329439	degenerate case: parent group had a count of zero	0.0350058	100	0.0350058	0.0133779	100	0.0133779	0.0442152	100	0.0442152	0	100	0	0.0168322	100	0.0168322	0	100	0	0.0100573	100	0.0100573	0	100	0	0	100	0	0	100	0	0	100	0	0	100	0	0.0790983	100	0.0790983
Phascolarctobacterium	0.529654	0.181806	0.000143895	0.00291811	0	0	0.52951	0.441498	0.617522	degenerate case: parent group had a count of zero	0.583431	100	0.583431	0.615385	100	0.615385	0.471629	100	0.471629	0.403826	100	0.403826	0.782697	100	0.782697	0.537965	100	0.537965	0.56321	100	0.56321	0.516061	100	0.516061	0.386675	100	0.386675	0.484347	100	0.484347	0.867618	100	0.867618	0.618673	100	0.618673	0.0790983	100	0.0790983
Phenylobacterium	0.00451888	0.0208432	0.0705517	0.687305	4.90668e-10	3.68983e-09	-0.0660328	-0.0932323	-0.0388333	degenerate case: parent group had a count of zero	0	100	0	0.120401	100	0.120401	0	100	0	0	100	0	0	100	0	0	100	0	0	100	0	0	100	0	0	100	0	0	100	0	0	100	0	0	100	0	0	100	0
Phocaeicola	0	0	0.00328274	0.0598491	0.000138017	0.000734355	-0.00328274	-0.00550021	-0.00106527	degenerate case: parent group had a count of zero	0	100	0	0	100	0	0	100	0	0	100	0	0	100	0	0	100	0	0	100	0	0	100	0	0	100	0	0	100	0	0	100	0	0	100	0	0	100	0
Phocoenobacter	0	0	0.000384781	0.00407567	5.71041e-11	4.66764e-10	-0.000384781	-0.000535789	-0.000233773	degenerate case: parent group had a count of zero	0	100	0	0	100	0	0	100	0	0	100	0	0	100	0	0	100	0	0	100	0	0	100	0	0	100	0	0	100	0	0	100	0	0	100	0	0	100	0
Porphyromonas	0.0593595	0.111234	3.14592	5.13904	1.3272e-287	3.56449e-286	-3.08656	-3.28363	-2.88949	degenerate case: parent group had a count of zero	0	100	0	0	100	0	0.117907	100	0.117907	0.382572	100	0.382572	0	100	0	0	100	0	0.0100573	100	0.0100573	0	100	0	0	100	0	0.0826934	100	0.0826934	0.111951	100	0.111951	0	100	0	0.0395491	100	0.0395491
Prevotella	4.50071	0.94563	7.35942	10.2828	6.59539e-23	8.45409e-22	-2.85871	-3.44459	-2.27284	degenerate case: parent group had a count of zero	4.11902	100	4.11902	4.05351	100	4.05351	3.96463	100	3.96463	2.92242	100	2.92242	5.19273	100	5.19273	5.48724	100	5.48724	5.31027	100	5.31027	4.7604	100	4.7604	3.58418	100	3.58418	3.13054	100	3.13054	3.44249	100	3.44249	3.51519	100	3.51519	5.7544	100	5.7544
Propionibacterium	0.28619	0.425577	13.7966	27.9796	1.43795e-213	3.68638e-212	-13.5104	-14.5651	-12.4557	degenerate case: parent group had a count of zero	0.385064	100	0.385064	0.32107	100	0.32107	0.353721	100	0.353721	2.01913	100	2.01913	0.00841609	100	0.00841609	0	100	0	0	100	0	0.0315956	100	0.0315956	0.193337	100	0.193337	0.31896	100	0.31896	0.587741	100	0.587741	0.224972	100	0.224972	0.514139	100	0.514139
Providencia	0	0	0.0802802	0.781701	1.05222e-12	9.41991e-12	-0.0802802	-0.109243	-0.0513173	degenerate case: parent group had a count of zero	0	100	0	0	100	0	0	100	0	0	100	0	0	100	0	0	100	0	0	100	0	0	100	0	0	100	0	0	100	0	0	100	0	0	100	0	0	100	0
Pseudomonas	0.0163925	0.0390471	0.190633	1.15244	1.70039e-21	2.08483e-20	-0.174241	-0.220552	-0.12793	degenerate case: parent group had a count of zero	0	100	0	0.0668896	100	0.0668896	0	100	0	0.053135	100	0.053135	0	100	0	0	100	0	0	100	0	0	100	0	0.0148721	100	0.0148721	0	100	0	0	100	0	0	100	0	0.0197746	100	0.0197746
Roseateles	0	0	0.210487	1.69061	6.39274e-18	7.21101e-17	-0.210487	-0.273126	-0.147848	degenerate case: parent group had a count of zero	0	100	0	0	100	0	0	100	0	0	100	0	0	100	0	0	100	0	0	100	0	0	100	0	0	100	0	0	100	0	0	100	0	0	100	0	0	100	0
Roseburia	0.760765	0.235602	0.141603	0.74734	0	0	0.619162	0.502261	0.736063	degenerate case: parent group had a count of zero	0.910152	100	0.910152	0.628763	100	0.628763	0.280029	100	0.280029	0.382572	100	0.382572	0.816361	100	0.816361	0.584076	100	0.584076	0.623554	100	0.623554	0.821485	100	0.821485	1.1749	100	1.1749	1.03957	100	1.03957	0.643717	100	0.643717	1.01237	100	1.01237	0.632786	100	0.632786
Ruminococcus	1.4238	0.450784	0.117542	1.18661	0	0	1.30626	1.08428	1.52823	degenerate case: parent group had a count of zero	1.3769	100	1.3769	1.25753	100	1.25753	1.57701	100	1.57701	0.807651	100	0.807651	1.48123	100	1.48123	1.54473	100	1.54473	1.60917	100	1.60917	1.4218	100	1.4218	1.1749	100	1.1749	1.58299	100	1.58299	0.811643	100	0.811643	1.88414	100	1.88414	0.69211	100	0.69211
Sediminibacterium	0	0	0.000281351	0.00571351	0.000620399	0.00286808	-0.000281351	-0.000493043	-6.96595e-05	degenerate case: parent group had a count of zero	0	100	0	0	100	0	0	100	0	0	100	0	0	100	0	0	100	0	0	100	0	0	100	0	0	100	0	0	100	0	0	100	0	0	100	0	0	100	0
Selenomonas	0.00311705	0.0140353	0.811632	2.09217	1.46536e-147	3.1787e-146	-0.808515	-0.886295	-0.730735	degenerate case: parent group had a count of zero	0	100	0	0	100	0	0	100	0	0	100	0	0	100	0	0	100	0	0	100	0	0	100	0	0	100	0	0	100	0	0	100	0	0	100	0	0.0790983	100	0.0790983
Serratia	0.249817	0.132226	0	0	4.3463e-12	3.83018e-11	0.249817	0.185806	0.313827	degenerate case: parent group had a count of zero	0.175029	100	0.175029	0.227425	100	0.227425	0.191599	100	0.191599	0.053135	100	0.053135	0.420805	100	0.420805	0.422687	100	0.422687	0.311777	100	0.311777	0.221169	100	0.221169	0.237954	100	0.237954	0.24808	100	0.24808	0.139938	100	0.139938	0.506187	100	0.506187	0.0790983	100	0.0790983
Sharpea	0	0	0.00102656	0.0179237	6.89588e-05	0.000385077	-0.00102656	-0.00169065	-0.000362468	degenerate case: parent group had a count of zero	0	100	0	0	100	0	0	100	0	0	100	0	0	100	0	0	100	0	0	100	0	0	100	0	0	100	0	0	100	0	0	100	0	0	100	0	0	100	0
Shuttleworthia	0	0	0.0582855	0.476079	2.2019e-17	2.43504e-16	-0.0582855	-0.0759248	-0.0406463	degenerate case: parent group had a count of zero	0	100	0	0	100	0	0	100	0	0	100	0	0	100	0	0	100	0	0	100	0	0	100	0	0	100	0	0	100	0	0	100	0	0	100	0	0	100	0
Simonsiella	0	0	0.0653461	1.11374	4.5644e-05	0.000262686	-0.0653461	-0.106611	-0.0240808	degenerate case: parent group had a count of zero	0	100	0	0	100	0	0	100	0	0	100	0	0	100	0	0	100	0	0	100	0	0	100	0	0	100	0	0	100	0	0	100	0	0	100	0	0	100	0
Skermanella	0	0	0.00310126	0.0625349	0.000567294	0.00264425	-0.00310126	-0.00541825	-0.000784277	degenerate case: parent group had a count of zero	0	100	0	0	100	0	0	100	0	0	100	0	0	100	0	0	100	0	0	100	0	0	100	0	0	100	0	0	100	0	0	100	0	0	100	0	0	100	0
Slackia	0.0545612	0.0422567	0.00102017	0.0167028	3.88008e-08	2.70168e-07	0.053541	0.0330766	0.0740054	degenerate case: parent group had a count of zero	0.0466744	100	0.0466744	0.133779	100	0.133779	0	100	0	0	100	0	0.109409	100	0.109409	0.0691669	100	0.0691669	0.0704013	100	0.0704013	0.0947867	100	0.0947867	0.0148721	100	0.0148721	0	100	0	0	100	0	0.056243	100	0.056243	0	100	0
Spartobacteria_genera_incertae_sedis	0.0402134	0.0586913	0	0	0.000495695	0.00234935	0.0402134	0.011801	0.0686259	degenerate case: parent group had a count of zero	0.0700117	100	0.0700117	0.0535117	100	0.0535117	0.0589536	100	0.0589536	0.127524	100	0.127524	0	100	0	0	100	0	0	100	0	0	100	0	0.104105	100	0.104105	0	100	0	0	100	0	0.0281215	100	0.0281215	0.197746	100	0.197746
Sphingobium	0	0	0.0183616	0.200256	1.975e-10	1.54708e-09	-0.0183616	-0.0257813	-0.0109419	degenerate case: parent group had a count of zero	0	100	0	0	100	0	0	100	0	0	100	0	0	100	0	0	100	0	0	100	0	0	100	0	0	100	0	0	100	0	0	100	0	0	100	0	0	100	0
Sphingomonas	6.43055	8.17603	0.102341	1.104	0.000119716	0.000643048	6.32821	2.37002	10.2864	degenerate case: parent group had a count of zero	3.62894	100	3.62894	4.76254	100	4.76254	18.1135	100	18.1135	22.4017	100	22.4017	0.210402	100	0.210402	0.553335	100	0.553335	0.30172	100	0.30172	0.421274	100	0.421274	6.0232	100	6.0232	5.15062	100	5.15062	16.3448	100	16.3448	3.29021	100	3.29021	19.3198	100	19.3198
Sporacetigenium	0.00446286	0.0108795	0.0561026	1.13089	0.00162142	0.00708898	-0.0516397	-0.0938324	-0.00944706	degenerate case: parent group had a count of zero	0	100	0	0	100	0	0	100	0	0.053135	100	0.053135	0	100	0	0	100	0	0.0100573	100	0.0100573	0.0105319	100	0.0105319	0	100	0	0	100	0	0	100	0	0	100	0	0	100	0
Staphylococcus	0.264111	0.346716	3.79937	11.4571	1.926e-80	3.2917e-79	-3.53525	-3.98854	-3.08197	degenerate case: parent group had a count of zero	0.350058	100	0.350058	0.0936455	100	0.0936455	0.338983	100	0.338983	1.25399	100	1.25399	0.00841609	100	0.00841609	0.00768521	100	0.00768521	0	100	0	0	100	0	0.28257	100	0.28257	0.3544	100	0.3544	0.419815	100	0.419815	0.056243	100	0.056243	0.672335	100	0.672335
Stenoxybacter	0	0	0.0487901	0.745423	5.44026e-06	3.44754e-05	-0.0487901	-0.0764088	-0.0211714	degenerate case: parent group had a count of zero	0	100	0	0	100	0	0	100	0	0	100	0	0	100	0	0	100	0	0	100	0	0	100	0	0	100	0	0	100	0	0	100	0	0	100	0	0	100	0
Streptococcus	1.13272	2.10339	20.2106	24.3526	1.53738e-65	2.34347e-64	-19.0779	-20.416	-17.7397	degenerate case: parent group had a count of zero	0.735123	100	0.735123	0.38796	100	0.38796	1.06116	100	1.06116	0.595112	100	0.595112	0.639623	100	0.639623	0.730095	100	0.730095	0.824701	100	0.824701	0.884676	100	0.884676	0.6395	100	0.6395	0.637921	100	0.637921	0.951581	100	0.951581	0.843645	100	0.843645	12.9721	100	12.9721
Subdoligranulum	0.0220532	0.0279943	0.200427	1.3656	1.9766e-18	2.27511e-17	-0.178374	-0.230561	-0.126186	degenerate case: parent group had a count of zero	0	100	0	0.0133779	100	0.0133779	0	100	0	0	100	0	0.00841609	100	0.00841609	0.0614817	100	0.0614817	0.0100573	100	0.0100573	0.0315956	100	0.0315956	0	100	0	0	100	0	0	100	0	0	100	0	0	100	0
Tannerella	0.00569915	0.00968803	0.153165	0.49046	6.14253e-87	1.11754e-85	-0.147466	-0.166169	-0.128763	degenerate case: parent group had a count of zero	0	100	0	0	100	0	0.0147384	100	0.0147384	0.010627	100	0.010627	0	100	0	0.00768521	100	0.00768521	0	100	0	0	100	0	0	100	0	0	100	0	0	100	0	0	100	0	0.0395491	100	0.0395491
Thiothrix	0.0378699	0.063799	0	0	0.00204041	0.00865258	0.0378699	0.00698485	0.068755	degenerate case: parent group had a count of zero	0.128355	100	0.128355	0.0936455	100	0.0936455	0	100	0	0	100	0	0	100	0	0	100	0	0	100	0	0.0105319	100	0.0105319	0.133849	100	0.133849	0	100	0	0	100	0	0	100	0	0	100	0
TM7_genus_incertae_sedis	0.0953073	0.120195	0	0	8.80073e-05	0.00047727	0.0953073	0.037121	0.153494	degenerate case: parent group had a count of zero	0.151692	100	0.151692	0.147157	100	0.147157	0.162122	100	0.162122	0.201913	100	0.201913	0	100	0	0.0230556	100	0.0230556	0.0804586	100	0.0804586	0.0947867	100	0.0947867	0.0892326	100	0.0892326	0.0118133	100	0.0118133	0	100	0	0	100	0	0.158197	100	0.158197
Treponema	0.000975162	0.00427888	0.477242	2.19296	2.22938e-50	3.22402e-49	-0.476267	-0.557542	-0.394992	degenerate case: parent group had a count of zero	0	100	0	0	100	0	0	100	0	0	100	0	0.00841609	100	0.00841609	0	100	0	0	100	0	0	100	0	0	100	0	0	100	0	0	100	0	0	100	0	0	100	0
Turicibacter	0.101538	0.0892792	0.00342267	0.0568304	5.81407e-07	3.85781e-06	0.0981153	0.0548519	0.141379	degenerate case: parent group had a count of zero	0.0350058	100	0.0350058	0.0401338	100	0.0401338	0.250553	100	0.250553	0.0956429	100	0.0956429	0.15149	100	0.15149	0.0999078	100	0.0999078	0.140803	100	0.140803	0.0631912	100	0.0631912	0.104105	100	0.104105	0.118133	100	0.118133	0.195914	100	0.195914	0.140607	100	0.140607	0	100	0
Ureaplasma	0	0	0.0136897	0.219806	1.51077e-05	9.16206e-05	-0.0136897	-0.0218337	-0.00554562	degenerate case: parent group had a count of zero	0	100	0	0	100	0	0	100	0	0	100	0	0	100	0	0	100	0	0	100	0	0	100	0	0	100	0	0	100	0	0	100	0	0	100	0	0	100	0
Varibaculum	0	0	0.000222932	0.00460221	0.000760461	0.00345887	-0.000222932	-0.000393448	-5.24153e-05	degenerate case: parent group had a count of zero	0	100	0	0	100	0	0	100	0	0	100	0	0	100	0	0	100	0	0	100	0	0	100	0	0	100	0	0	100	0	0	100	0	0	100	0	0	100	0
Veillonella	0.337217	0.632156	4.65191	6.44679	1.34618e-48	1.89811e-47	-4.3147	-4.69669	-3.9327	degenerate case: parent group had a count of zero	0.0466744	100	0.0466744	0.0668896	100	0.0668896	1.17907	100	1.17907	0.680128	100	0.680128	0.134657	100	0.134657	0.0768521	100	0.0768521	0.0804586	100	0.0804586	0.11585	100	0.11585	0.0446163	100	0.0446163	0.0118133	100	0.0118133	0.167926	100	0.167926	0.140607	100	0.140607	3.14416	100	3.14416
[truncated: 5,000 more columns]
